# Supplementary material for: Consequences of COVID-19 on Adipose Tissue Signatures
Source: Int J Mol Sci. 2024 Mar 2;25(5):2908. doi: 10.3390/ijms25052908 (PMC10932458; doi:10.3390/ijms25052908)
Supplement: Supplementary file 1 [file ijms-25-02908-s001.zip › Table S1.xlsx]

## Sheet: basic_statistc
measurement	group	mean	sd	min	max	shapiro_p.value	anova_p.value	kruscal_p.value
Adipocyte Area SAT [um2]	NN	6350.82	1540.86	2827	9675	0.895889	0.00112283	0.0210163
Adipocyte Area SAT [um2]	NV	6209.2	1265.52	3666	8927	0.875334	0.00112283	0.0210163
Adipocyte Area SAT [um2]	IV	4910.96	2024.67	1622	8034	0.0644452	0.00112283	0.0210163
Adipocyte Area VAT [um2]	NN	4822.8	1775.1	1197	8373	0.594039	0.00338275	0.00395376
Adipocyte Area VAT [um2]	NV	4494.6	1401.54	1592	7170	0.508584	0.00338275	0.00395376
Adipocyte Area VAT [um2]	IV	3573.93	1158.63	1499	5497	0.198922	0.00338275	0.00395376
Adiponectin [ng/ml]	NN	0.859713	0.301174	0.469402	1.48366	0.13201	0.933998	0.407529
Adiponectin [ng/ml]	IV	0.819167	0.420487	0.496115	1.86984	4.53071e-05	0.933998	0.407529
Adiponectin [ng/ml]	NV	0.840321	0.199514	0.570561	1.18148	0.0836451	0.933998	0.407529
Age [years]	NN	42.8441	10.3468	22.0479	55.9042	0.507177	0.997318	0.967326
Age [years]	IV	42.6976	8.85586	28.4463	53.3525	0.677733	0.997318	0.967326
Age [years]	NV	43.0401	9.48243	32.6598	57.9904	0.218829	0.997318	0.967326
Albumin [g/dl]	NN	4.486	0.338664	4.15	5.22	0.142627	0.506681	0.280555
Albumin [g/dl]	IV	4.52571	0.166118	4.25	4.76	0.926032	0.506681	0.280555
Albumin [g/dl]	NV	4.619	0.206368	4.35	5.02	0.784201	0.506681	0.280555
BMI [kg/m²]	NN	44.0956	7.10976	37.0264	56.25	0.0310972	0.986942	0.807889
BMI [kg/m²]	IV	43.8363	5.78499	33.218	49.5518	0.275248	0.986942	0.807889
BMI [kg/m²]	NV	44.3179	4.934	38.3197	52.2491	0.223884	0.986942	0.807889
Body fat mass [%]	NV	46.886	8.1159	32.54	61.19	0.918751	0.724722	0.732722
Body fat mass [%]	NN	48.6	9.58382	37.13	64.35	0.512519	0.724722	0.732722
Body fat mass [%]	IV	50.2786	7.77165	39.98	61.41	0.860233	0.724722	0.732722
Body weight [kg]	NN	138.52	34.2741	106	225	0.00997501	0.525491	0.315835
Body weight [kg]	IV	127.043	21.9373	96	157	0.885215	0.525491	0.315835
Body weight [kg]	NV	141.8	20.3131	111	174	0.949103	0.525491	0.315835
C-reactive protein [mg/l]	IV	4.04333	1.50021	1.39	6.01	0.311423	0.411135	0.739376
C-reactive protein [mg/l]	NV	6.63556	7.11805	0.87	22.86	0.0163061	0.411135	0.739376
C-reactive protein [mg/l]	NN	9.454	10.1683	0.67	31.75	0.0123432	0.411135	0.739376
Creatinine [μmol/l]	NV	76.3333	12.7671	57	92	0.486705	0.884993	0.946792
Creatinine [μmol/l]	IV	75.1429	10.5266	59	87	0.558018	0.884993	0.946792
Creatinine [μmol/l]	NN	73.1	17.616	53	94	0.0234864	0.884993	0.946792
FPG [mmol/l]	NV	6.171	1.60646	4.5	9.46	0.263149	0.321649	0.083263
FPG [mmol/l]	NN	6.559	3.86591	4.29	17.13	3.27993e-05	0.321649	0.083263
FPG [mmol/l]	IV	4.66571	0.385091	3.87	5.11	0.0407125	0.321649	0.083263
HbA1c [%]	IV	5.54286	0.446681	5.1	6.5	0.0072643	0.333734	0.407322
HbA1c [%]	NV	6.39889	1.17282	5.2	8.6	0.193275	0.333734	0.407322
HbA1c [%]	NN	6.13	1.38648	5.1	9.8	0.000950107	0.333734	0.407322
HDL cholesterol [mmol/l]	IV	1.32429	0.269744	1.04	1.81	0.481561	0.243054	0.526109
HDL cholesterol [mmol/l]	NV	1.165	0.162224	0.9	1.4	0.841302	0.243054	0.526109
HDL cholesterol [mmol/l]	NN	1.459	0.556526	0.88	2.43	0.195729	0.243054	0.526109
Height [m]	NV	1.788	0.103688	1.6	1.96	0.966136	0.293185	0.319824
Height [m]	NN	1.767	0.138247	1.6	2	0.24254	0.293185	0.319824
Height [m]	IV	1.7	0.082664	1.59	1.8	0.518281	0.293185	0.319824
HOMA-IR Index	NV	5.28826	5.64361	0.690608	18.9032	0.00483599	0.0963399	0.0243953
HOMA-IR Index	IV	1.83053	0.927021	0.426618	2.73503	0.227422	0.0963399	0.0243953
HOMA-IR Index	NN	9.57837	9.81506	1.4616	30.7267	0.0100248	0.0963399	0.0243953
LDL cholesterol [mmol/l]	NN	2.796	1.05157	0.66	4.79	0.323673	0.916242	0.866273
LDL cholesterol [mmol/l]	IV	2.59571	0.657694	1.75	3.68	0.64643	0.916242	0.866273
LDL cholesterol [mmol/l]	NV	2.773	1.20522	1.2	4.93	0.493511	0.916242	0.866273
Total cholesterol [mmol/l]	NN	4.6	1.33287	2.06	7.01	0.726023	0.803338	0.753012
Total cholesterol [mmol/l]	IV	4.26286	0.614538	3.43	5.32	0.848131	0.803338	0.753012
Total cholesterol [mmol/l]	NV	4.306	1.30779	2.39	6.59	0.905954	0.803338	0.753012
Triglycerides [mmol/l]	NN	1.532	1.51511	0.5	5.69	7.16632e-05	0.922154	0.192246
Triglycerides [mmol/l]	IV	1.41429	0.894406	0.72	3.29	0.0156555	0.922154	0.192246
Triglycerides [mmol/l]	NV	1.627	0.481342	0.93	2.23	0.305297	0.922154	0.192246

## Sheet: anova_tukey
term	contrast	null.value	estimate	conf.low	conf.high	adj.p.value	measurement	statistics
group	NV-NN	0	-65.8021	-617.355	485.751	0.957635	Adipocyte Area SAT [um2]	ANOVA-Tukey
group	IV-NN	0	-539.931	-1146.55	66.6894	0.092506	Adipocyte Area SAT [um2]	ANOVA-Tukey
group	IV-NV	0	-474.129	-1086.81	138.552	0.164523	Adipocyte Area SAT [um2]	ANOVA-Tukey
group	NV-NN	0	-65.8021	-617.355	485.751	0.957635	Adipocyte Area VAT [um2]	ANOVA-Tukey
group	IV-NN	0	-539.931	-1146.55	66.6894	0.092506	Adipocyte Area VAT [um2]	ANOVA-Tukey
group	IV-NV	0	-474.129	-1086.81	138.552	0.164523	Adipocyte Area VAT [um2]	ANOVA-Tukey
group	NV-NN	0	-65.8021	-617.355	485.751	0.957635	Age [years]	ANOVA-Tukey
group	IV-NN	0	-539.931	-1146.55	66.6894	0.092506	Age [years]	ANOVA-Tukey
group	IV-NV	0	-474.129	-1086.81	138.552	0.164523	Age [years]	ANOVA-Tukey
group	NV-NN	0	-65.8021	-617.355	485.751	0.957635	Body weight [kg]	ANOVA-Tukey
group	IV-NN	0	-539.931	-1146.55	66.6894	0.092506	Body weight [kg]	ANOVA-Tukey
group	IV-NV	0	-474.129	-1086.81	138.552	0.164523	Body weight [kg]	ANOVA-Tukey
group	NV-NN	0	-65.8021	-617.355	485.751	0.957635	Height [m]	ANOVA-Tukey
group	IV-NN	0	-539.931	-1146.55	66.6894	0.092506	Height [m]	ANOVA-Tukey
group	IV-NV	0	-474.129	-1086.81	138.552	0.164523	Height [m]	ANOVA-Tukey
group	NV-NN	0	-65.8021	-617.355	485.751	0.957635	BMI [kg/m²]	ANOVA-Tukey
group	IV-NN	0	-539.931	-1146.55	66.6894	0.092506	BMI [kg/m²]	ANOVA-Tukey
group	IV-NV	0	-474.129	-1086.81	138.552	0.164523	BMI [kg/m²]	ANOVA-Tukey
group	NV-NN	0	-65.8021	-617.355	485.751	0.957635	Body fat mass [%]	ANOVA-Tukey
group	IV-NN	0	-539.931	-1146.55	66.6894	0.092506	Body fat mass [%]	ANOVA-Tukey
group	IV-NV	0	-474.129	-1086.81	138.552	0.164523	Body fat mass [%]	ANOVA-Tukey
group	NV-NN	0	-65.8021	-617.355	485.751	0.957635	Creatinine [μmol/l]	ANOVA-Tukey
group	IV-NN	0	-539.931	-1146.55	66.6894	0.092506	Creatinine [μmol/l]	ANOVA-Tukey
group	IV-NV	0	-474.129	-1086.81	138.552	0.164523	Creatinine [μmol/l]	ANOVA-Tukey
group	NV-NN	0	-65.8021	-617.355	485.751	0.957635	C-reactive protein [mg/l]	ANOVA-Tukey
group	IV-NN	0	-539.931	-1146.55	66.6894	0.092506	C-reactive protein [mg/l]	ANOVA-Tukey
group	IV-NV	0	-474.129	-1086.81	138.552	0.164523	C-reactive protein [mg/l]	ANOVA-Tukey
group	NV-NN	0	-65.8021	-617.355	485.751	0.957635	Albumin [g/dl]	ANOVA-Tukey
group	IV-NN	0	-539.931	-1146.55	66.6894	0.092506	Albumin [g/dl]	ANOVA-Tukey
group	IV-NV	0	-474.129	-1086.81	138.552	0.164523	Albumin [g/dl]	ANOVA-Tukey
group	NV-NN	0	-65.8021	-617.355	485.751	0.957635	FPG [mmol/l]	ANOVA-Tukey
group	IV-NN	0	-539.931	-1146.55	66.6894	0.092506	FPG [mmol/l]	ANOVA-Tukey
group	IV-NV	0	-474.129	-1086.81	138.552	0.164523	FPG [mmol/l]	ANOVA-Tukey
group	NV-NN	0	-65.8021	-617.355	485.751	0.957635	HOMA-IR Index	ANOVA-Tukey
group	IV-NN	0	-539.931	-1146.55	66.6894	0.092506	HOMA-IR Index	ANOVA-Tukey
group	IV-NV	0	-474.129	-1086.81	138.552	0.164523	HOMA-IR Index	ANOVA-Tukey
group	NV-NN	0	-65.8021	-617.355	485.751	0.957635	HbA1c [%]	ANOVA-Tukey
group	IV-NN	0	-539.931	-1146.55	66.6894	0.092506	HbA1c [%]	ANOVA-Tukey
group	IV-NV	0	-474.129	-1086.81	138.552	0.164523	HbA1c [%]	ANOVA-Tukey
group	NV-NN	0	-65.8021	-617.355	485.751	0.957635	Total cholesterol [mmol/l]	ANOVA-Tukey
group	IV-NN	0	-539.931	-1146.55	66.6894	0.092506	Total cholesterol [mmol/l]	ANOVA-Tukey
group	IV-NV	0	-474.129	-1086.81	138.552	0.164523	Total cholesterol [mmol/l]	ANOVA-Tukey
group	NV-NN	0	-65.8021	-617.355	485.751	0.957635	HDL cholesterol [mmol/l]	ANOVA-Tukey
group	IV-NN	0	-539.931	-1146.55	66.6894	0.092506	HDL cholesterol [mmol/l]	ANOVA-Tukey
group	IV-NV	0	-474.129	-1086.81	138.552	0.164523	HDL cholesterol [mmol/l]	ANOVA-Tukey
group	NV-NN	0	-65.8021	-617.355	485.751	0.957635	LDL cholesterol [mmol/l]	ANOVA-Tukey
group	IV-NN	0	-539.931	-1146.55	66.6894	0.092506	LDL cholesterol [mmol/l]	ANOVA-Tukey
group	IV-NV	0	-474.129	-1086.81	138.552	0.164523	LDL cholesterol [mmol/l]	ANOVA-Tukey
group	NV-NN	0	-65.8021	-617.355	485.751	0.957635	Triglycerides [mmol/l]	ANOVA-Tukey
group	IV-NN	0	-539.931	-1146.55	66.6894	0.092506	Triglycerides [mmol/l]	ANOVA-Tukey
group	IV-NV	0	-474.129	-1086.81	138.552	0.164523	Triglycerides [mmol/l]	ANOVA-Tukey
group	NV-NN	0	-65.8021	-617.355	485.751	0.957635	Adiponectin [ng/ml]	ANOVA-Tukey
group	IV-NN	0	-539.931	-1146.55	66.6894	0.092506	Adiponectin [ng/ml]	ANOVA-Tukey
group	IV-NV	0	-474.129	-1086.81	138.552	0.164523	Adiponectin [ng/ml]	ANOVA-Tukey

## Sheet: dunn
group1	group2	n1	n2	statistic	p	p.adj	measurement	statistics
