# Supplementary material for: Consequences of COVID-19 on Adipose Tissue Signatures
Source: Int J Mol Sci. 2024 Mar 2;25(5):2908. doi: 10.3390/ijms25052908 (PMC10932458; doi:10.3390/ijms25052908)
Supplement: Supplementary file 1 [file ijms-25-02908-s001.zip › Table S2.xlsx]

## Sheet: DESeq_significant
ENSEMBL	baseMean	logFC	lfcSE	pvalue	padj	SYMBOL	ENTREZID	Tissue	contrast	Regulation	Threshold
ENSG00000182866.17	90.8915	0.708868	0.239517	0.000113942	0.0353109	LCK	3932	SAT	3vs2	Up-regulated	Significant
ENSG00000162676.12	44.7066	0.889401	0.273294	7.33169e-05	0.0268254	GFI1	2672	SAT	3vs2	Up-regulated	Significant
ENSG00000177272.9	57.734	0.925835	0.297287	7.41569e-05	0.0268254	KCNA3	3738	SAT	3vs2	Up-regulated	Significant
ENSG00000116824.5	72.5485	0.800136	0.262416	7.98554e-05	0.0279473	CD2	914	SAT	3vs2	Up-regulated	Significant
ENSG00000160856.21	44.0819	1.08607	0.319157	2.62069e-05	0.0123712	FCRL3	115352	SAT	3vs2	Up-regulated	Significant
ENSG00000117091.10	145.678	0.644442	0.179509	1.55778e-05	0.00930877	CD48	962	SAT	3vs2	Up-regulated	Significant
ENSG00000122224.18	74.9173	0.742612	0.224141	3.77564e-05	0.0164817	LY9	4063	SAT	3vs2	Up-regulated	Significant
ENSG00000120332.16	570.553	0.599084	0.197762	7.46673e-05	0.0268254	TNN	63923	SAT	3vs2	Up-regulated	Significant
ENSG00000009790.15	250.253	0.639369	0.190471	4.60792e-05	0.0192853	TRAF3IP3	80342	SAT	3vs2	Up-regulated	Significant
ENSG00000230006.7	69.2792	1.43556	0.458534	6.17816e-05	0.0236618	ANKRD36BP2	645784	SAT	3vs2	Up-regulated	Significant
ENSG00000115085.13	220.29	0.779845	0.216171	1.6228e-05	0.00930877	ZAP70	7535	SAT	3vs2	Up-regulated	Significant
ENSG00000079263.19	99.5204	0.510769	0.153309	3.66131e-05	0.016363	SP140	11262	SAT	3vs2	Up-regulated	Significant
ENSG00000132182.12	410.988	0.558106	0.162684	3.2749e-05	0.0149383	NUP210	23225	SAT	3vs2	Up-regulated	Significant
ENSG00000163508.13	42.3343	1.00448	0.217398	1.96015e-07	0.000221045	EOMES	8320	SAT	3vs2	Up-regulated	Significant
ENSG00000181847.12	32.0368	0.734085	0.268322	0.000178653	0.0486763	TIGIT	201633	SAT	3vs2	Up-regulated	Significant
ENSG00000145649.8	51.308	0.738993	0.26039	0.000168363	0.0470715	GZMA	3001	SAT	3vs2	Up-regulated	Significant
ENSG00000113263.12	154.967	0.920191	0.230478	3.74567e-06	0.00276478	ITK	3702	SAT	3vs2	Up-regulated	Significant
ENSG00000264017.2	24.2766	-0.685832	0.233769	0.000130824	0.0391484	RN7SL336P	106479346	SAT	3vs2	Down-regulated	Significant
ENSG00000146285.14	72.7709	1.11628	0.256832	6.4549e-07	0.000689604	SCML4	256380	SAT	3vs2	Up-regulated	Significant
ENSG00000164483.17	71.8159	0.80443	0.174923	1.68257e-07	0.000200903	SAMD3	154075	SAT	3vs2	Up-regulated	Significant
ENSG00000198286.9	114.279	0.581993	0.187671	7.33643e-05	0.0268254	CARD11	84433	SAT	3vs2	Up-regulated	Significant
ENSG00000136286.16	373.158	0.638712	0.213193	0.000107896	0.0344902	MYO1G	64005	SAT	3vs2	Up-regulated	Significant
ENSG00000211751.9	40.2527	1.05186	0.267383	2.86734e-06	0.00228246	TRBC1	28639	SAT	3vs2	Up-regulated	Significant
ENSG00000245164.8	152.12	0.796654	0.244459	4.65908e-05	0.0193005	LINC00861	100130231	SAT	3vs2	Up-regulated	Significant
ENSG00000188613.7	306.832	-0.679648	0.244115	0.000178643	0.0486763	NANOS1	340719	SAT	3vs2	Down-regulated	Significant
ENSG00000156738.17	34.8131	1.70636	0.512978	3.77183e-05	0.0164817	MS4A1	931	SAT	3vs2	Up-regulated	Significant
ENSG00000110448.11	51.4835	0.91138	0.316958	0.000119523	0.0367595	CD5	921	SAT	3vs2	Up-regulated	Significant
ENSG00000172543.8	76.0186	0.781767	0.268319	0.00013739	0.0407125	CTSW	1521	SAT	3vs2	Up-regulated	Significant
ENSG00000175463.12	175.627	0.772774	0.18383	1.28872e-06	0.00124567	TBC1D10C	374403	SAT	3vs2	Up-regulated	Significant
ENSG00000167286.9	32.2757	0.956199	0.30306	4.51025e-05	0.0190732	CD3D	915	SAT	3vs2	Up-regulated	Significant
ENSG00000109943.9	17.2834	1.0049	0.325974	0.000112346	0.0350839	CRTAM	56253	SAT	3vs2	Up-regulated	Significant
ENSG00000247774.7	99.9515	0.525447	0.147061	1.62394e-05	0.00930877	PCED1B-AS1	100233209	SAT	3vs2	Up-regulated	Significant
ENSG00000175779.4	12.9521	1.39837	0.48706	0.000121678	0.0371411	LINC02694	400359	SAT	3vs2	Up-regulated	Significant
ENSG00000007516.13	273.115	0.570874	0.13329	1.042e-06	0.00103176	BAIAP3	8938	SAT	3vs2	Up-regulated	Significant
ENSG00000166501.14	475.489	0.558092	0.198616	0.000156624	0.0454176	PRKCB	5579	SAT	3vs2	Up-regulated	Significant
ENSG00000005844.18	625.701	0.729709	0.195581	8.73099e-06	0.00600766	ITGAL	3683	SAT	3vs2	Up-regulated	Significant
ENSG00000159618.16	44.8959	1.05683	0.338183	7.23918e-05	0.0268254	ADGRG5	221188	SAT	3vs2	Up-regulated	Significant
ENSG00000159753.14	52.9629	0.716405	0.174972	1.95141e-06	0.0017222	CARMIL2	146206	SAT	3vs2	Up-regulated	Significant
ENSG00000277481.1	60.4831	-0.621144	0.204017	9.28398e-05	0.0306424	PKD1L3	342372	SAT	3vs2	Down-regulated	Significant
ENSG00000072818.12	110.78	0.639886	0.179643	1.77281e-05	0.00972579	ACAP1	9744	SAT	3vs2	Up-regulated	Significant
ENSG00000131242.18	149.23	0.561951	0.148576	5.51516e-06	0.0039982	RAB11FIP4	84440	SAT	3vs2	Up-regulated	Significant
ENSG00000161405.17	258.801	0.897258	0.218798	1.91016e-06	0.0017222	IKZF3	22806	SAT	3vs2	Up-regulated	Significant
ENSG00000126353.3	52.3046	1.33707	0.283958	2.17875e-07	0.000239056	CCR7	1236	SAT	3vs2	Up-regulated	Significant
ENSG00000239672.7	158.649	-0.52703	0.177731	8.35026e-05	0.0287284	NME1	4830	SAT	3vs2	Down-regulated	Significant
ENSG00000150637.9	145.705	0.598897	0.186486	5.37372e-05	0.0213879	CD226	10666	SAT	3vs2	Up-regulated	Significant
ENSG00000167483.18	39.4107	0.694794	0.205527	2.89776e-05	0.0133682	NIBAN3	199786	SAT	3vs2	Up-regulated	Significant
ENSG00000124256.15	50.5319	0.857563	0.245772	2.11436e-05	0.0110047	ZBP1	81030	SAT	3vs2	Up-regulated	Significant
ENSG00000182162.11	91.602	0.663271	0.202499	3.88168e-05	0.0165879	P2RY8	286530	SAT	3vs2	Up-regulated	Significant
ENSG00000078589.13	30.1135	0.915085	0.295615	8.17841e-05	0.0283777	P2RY10	27334	SAT	3vs2	Up-regulated	Significant
ENSG00000147138.2	70.8544	0.888275	0.247705	1.41031e-05	0.00867493	GPR174	84636	SAT	3vs2	Up-regulated	Significant
ENSG00000155961.5	10.8145	1.31999	0.372843	1.64258e-05	0.00930877	RAB39B	116442	SAT	3vs2	Up-regulated	Significant
ENSG00000274233.4	72.5145	0.771334	0.257151	0.000111865	0.0350839	CCL5	6352	SAT	3vs2	Up-regulated	Significant
ENSG00000164483.17	71.8159	0.561768	0.176708	5.39577e-05	0.0413306	SAMD3	154075	SAT	3vs1	Up-regulated	Significant
ENSG00000104413.18	62.0037	3.26356	1.0006	2.43748e-05	0.0206155	ESRP1	54845	SAT	3vs1	Up-regulated	Significant
ENSG00000156738.17	34.8131	1.58238	0.528318	4.99924e-05	0.0390296	MS4A1	931	SAT	3vs1	Up-regulated	Significant
ENSG00000184613.10	71.961	0.786002	0.186808	1.41902e-06	0.00164594	NELL2	4753	SAT	3vs1	Up-regulated	Significant
ENSG00000159753.14	52.9629	0.752679	0.169544	3.28356e-07	0.000392067	CARMIL2	146206	SAT	3vs1	Up-regulated	Significant
ENSG00000126353.3	52.3046	1.0664	0.283149	8.68622e-06	0.00860084	CCR7	1236	SAT	3vs1	Up-regulated	Significant
ENSG00000167483.18	39.4107	0.706743	0.199525	1.46206e-05	0.0134899	NIBAN3	199786	SAT	3vs1	Up-regulated	Significant
ENSG00000089012.14	9.84727	1.54735	0.379974	2.38384e-06	0.00261559	SIRPG	55423	SAT	3vs1	Up-regulated	Significant
ENSG00000160185.15	39.5139	0.954939	0.303754	6.25385e-05	0.0461614	UBASH3A	53347	SAT	3vs1	Up-regulated	Significant
ENSG00000144644.14	105.573	1.7892	0.465621	7.19479e-06	0.0142187	GADL1	339896	VAT	3vs2	Up-regulated	Significant
ENSG00000197646.8	134.711	0.590063	0.162432	1.0613e-05	0.0190673	PDCD1LG2	80380	VAT	3vs2	Up-regulated	Significant
ENSG00000065618.21	28.7674	1.82077	0.538105	1.12538e-05	0.0193394	COL17A1	1308	VAT	3vs2	Up-regulated	Significant
ENSG00000134539.17	334.339	0.564714	0.165364	1.76545e-05	0.0258442	KLRD1	3824	VAT	3vs2	Up-regulated	Significant
ENSG00000205420.11	26.2126	3.35266	0.9151	2.60628e-06	0.00572295	KRT6A	3853	VAT	3vs2	Up-regulated	Significant
ENSG00000111245.16	22.3464	6.76576	1.27563	1.3963e-13	2.75943e-09	MYL2	4633	VAT	3vs2	Up-regulated	Significant
ENSG00000134539.17	334.339	0.629562	0.150385	1.0448e-06	0.0022942	KLRD1	3824	VAT	3vs1	Up-regulated	Significant
ENSG00000111245.16	22.3464	3.58699	0.969736	2.20942e-06	0.00436636	MYL2	4633	VAT	3vs1	Up-regulated	Significant
