# Supplementary material for: Consequences of COVID-19 on Adipose Tissue Signatures
Source: Int J Mol Sci. 2024 Mar 2;25(5):2908. doi: 10.3390/ijms25052908 (PMC10932458; doi:10.3390/ijms25052908)
Supplement: Supplementary file 1 [file ijms-25-02908-s001.zip › Table S3.xlsx]

## Sheet: Sheet1
Assay	OlinkID	UniProt	Panel	term	contrast	estimate	conf.low	conf.high	Adjusted_pval	Threshold	category
IL6	OID00482	P05231	Olink Inflammation	group	IV - NN	-1.03452	-1.96362	-0.105409	0.0272642	Significant	down
IL6	OID00390	P05231	Olink Cardiovascular II	group	IV - NN	-0.962955	-1.86456	-0.0613482	0.0348801	Significant	down
CA5A	OID00464	P35218	Olink Cardiovascular II	group	IV - NN	-1.56811	-3.04015	-0.0960659	0.0354054	Significant	down
THBS2	OID00427	P35442	Olink Cardiovascular II	group	IV - NN	-0.364391	-0.710842	-0.01794	0.0380538	Significant	none
ST1A1	OID00557	P50225	Olink Inflammation	group	IV - NV	1.2704	-0.210655	2.75146	0.101843	Non-significant	none
THBS2	OID00427	P35442	Olink Cardiovascular II	group	IV - NV	-0.267108	-0.606559	0.0723434	0.141651	Non-significant	none
SIRT2	OID00538	Q8IXJ6	Olink Inflammation	group	IV - NV	0.758578	-0.210506	1.72766	0.144301	Non-significant	none
FABP2	OID00451	P12104	Olink Cardiovascular II	group	IV - NV	-1.23781	-2.82697	0.351347	0.146836	Non-significant	none
IDUA	OID00393	P35475	Olink Cardiovascular II	group	IV - NN	-0.497102	-1.14385	0.149647	0.153758	Non-significant	none
GIF	OID00407	P27352	Olink Cardiovascular II	group	IV - NN	0.629353	-0.199012	1.45772	0.159926	Non-significant	none
TNFSF14	OID00506	O43557	Olink Inflammation	group	IV - NV	1.16533	-0.37632	2.70697	0.16267	Non-significant	none
CEACAM8	OID00436	P31997	Olink Cardiovascular II	group	IV - NV	1.16512	-0.381074	2.71132	0.164365	Non-significant	none
IGLC2	OID01240	P0DOY2	Olink Cardiometabolic	group	IV - NV	-0.532663	-1.24178	0.176452	0.166089	Non-significant	none
CTSL1	OID00459	P07711	Olink Cardiovascular II	group	IV - NN	-0.36111	-0.853284	0.131064	0.1792	Non-significant	none
LOX-1	OID00405	P78380	Olink Cardiovascular II	group	IV - NV	0.905497	-0.353164	2.16416	0.19052	Non-significant	none
GIF	OID00407	P27352	Olink Cardiovascular II	group	IV - NV	0.582843	-0.228786	1.39447	0.191575	Non-significant	none
FGF-23	OID00415	Q9GZV9	Olink Cardiovascular II	group	IV - NN	-0.413219	-0.990472	0.164033	0.193437	Non-significant	none
TRAIL-R2	OID00396	O14763	Olink Cardiovascular II	group	IV - NN	-0.325293	-0.782334	0.131748	0.196824	Non-significant	none
AXIN1	OID00487	O15169	Olink Inflammation	group	IV - NV	0.754929	-0.308132	1.81799	0.19815	Non-significant	none
TNC	OID01265	P24821	Olink Cardiometabolic	group	IV - NN	-0.531429	-1.28506	0.222204	0.202354	Non-significant	none
SOD1	OID01222	P00441	Olink Cardiometabolic	group	IV - NN	-0.307117	-0.744363	0.130129	0.204714	Non-significant	none
FS	OID00418	P19883	Olink Cardiovascular II	group	IV - NN	-0.552737	-1.3414	0.235924	0.206032	Non-significant	none
CASP-8	OID00550	Q14790	Olink Inflammation	group	IV - NV	0.622943	-0.287871	1.53376	0.220983	Non-significant	none
PCOLCE	OID01289	Q15113	Olink Cardiometabolic	group	IV - NV	-0.617939	-1.52323	0.287352	0.222215	Non-significant	none
hOSCAR	OID00460	Q8IYS5	Olink Cardiovascular II	group	IV - NN	-0.233467	-0.58061	0.113676	0.231507	Non-significant	none
FGF-21	OID00410	Q9NSA1	Olink Cardiovascular II	group	IV - NN	-1.23936	-3.08817	0.609446	0.233562	Non-significant	none
CES1	OID01263	P23141	Olink Cardiometabolic	group	IV - NN	-1.01648	-2.54124	0.508267	0.237078	Non-significant	none
PDGF subunit B	OID00401	P01127	Olink Cardiovascular II	group	IV - NN	0.0890183	-0.0484726	0.226509	0.255939	Non-significant	none
STK4	OID00392	Q13043	Olink Cardiovascular II	group	IV - NV	0.828666	-0.452004	2.10934	0.256335	Non-significant	none
GDNF	OID00475	P39905	Olink Inflammation	group	IV - NN	0.321895	-0.195771	0.839561	0.282716	Non-significant	none
CCL20	OID00556	P78556	Olink Inflammation	group	IV - NN	-1.30495	-3.40523	0.795331	0.283255	Non-significant	none
MMP7	OID00441	P09237	Olink Cardiovascular II	group	IV - NN	-0.268054	-0.702631	0.166522	0.288156	Non-significant	none
CD40-L	OID00382	P29965	Olink Cardiovascular II	group	IV - NV	1.13814	-0.714441	2.99073	0.290862	Non-significant	none
GLO1	OID00419	Q04760	Olink Cardiovascular II	group	IV - NN	-0.32077	-0.845258	0.203718	0.293921	Non-significant	none
IL10	OID00528	P22301	Olink Inflammation	group	IV - NN	-1.1658	-3.07279	0.741189	0.294205	Non-significant	none
TGF-alpha	OID00503	P01135	Olink Inflammation	group	IV - NV	0.83295	-0.529938	2.19584	0.294388	Non-significant	none
KIM1	OID00426	Q96D42	Olink Cardiovascular II	group	IV - NV	-0.625411	-1.64906	0.398236	0.294613	Non-significant	none
REG3A	OID01280	Q06141	Olink Cardiometabolic	group	IV - NN	-0.200204	-0.530493	0.130084	0.299992	Non-significant	none
FGF-21	OID00512	Q9NSA1	Olink Inflammation	group	IV - NN	-1.02395	-2.71871	0.670808	0.302205	Non-significant	none
IL-24	OID00524	Q13007	Olink Inflammation	group	IV - NV	0.561649	-0.36899	1.49229	0.302971	Non-significant	none
SIRT2	OID00538	Q8IXJ6	Olink Inflammation	group	IV - NN	0.595567	-0.3935	1.58463	0.304511	Non-significant	none
MARCO	OID00453	Q9UEW3	Olink Cardiovascular II	group	IV - NN	-0.239572	-0.640555	0.161412	0.309867	Non-significant	none
ST1A1	OID00557	P50225	Olink Inflammation	group	IV - NN	0.892196	-0.619402	2.40379	0.318236	Non-significant	none
TNXB	OID01260	P22105	Olink Cardiometabolic	group	IV - NN	-0.170544	-0.460742	0.119655	0.321227	Non-significant	none
CD59	OID01248	P13987	Olink Cardiometabolic	group	IV - NN	-0.218329	-0.591326	0.154668	0.323988	Non-significant	none
IL-24	OID00524	Q13007	Olink Inflammation	group	IV - NN	0.552876	-0.396954	1.50271	0.32785	Non-significant	none
CD8A	OID05124	P01732	Olink Inflammation	group	IV - NV	0.403987	-0.29397	1.10194	0.331751	Non-significant	none
CA5A	OID00464	P35218	Olink Cardiovascular II	group	IV - NV	-0.834096	-2.2764	0.608204	0.332356	Non-significant	none
CCL20	OID00556	P78556	Olink Inflammation	group	IV - NV	-1.18801	-3.24585	0.869836	0.33356	Non-significant	none
GP1BA	OID01234	P07359	Olink Cardiometabolic	group	IV - NN	0.471127	-0.350974	1.29323	0.338672	Non-significant	none
AXIN1	OID00487	O15169	Olink Inflammation	group	IV - NN	0.618818	-0.466163	1.7038	0.341994	Non-significant	none
TGM2	OID00462	P21980	Olink Cardiovascular II	group	IV - NV	-0.278234	-0.766166	0.209698	0.342139	Non-significant	none
UMOD	OID01237	P07911	Olink Cardiometabolic	group	IV - NV	-0.156966	-0.43329	0.119359	0.344812	Non-significant	none
IL13	OID00525	P35225	Olink Inflammation	group	IV - NN	-0.252628	-0.698694	0.193438	0.346905	Non-significant	none
IL-12B	OID00523	P29460	Olink Inflammation	group	IV - NV	0.617512	-0.489233	1.72426	0.357338	Non-significant	none
CCL5	OID01246	P13501	Olink Cardiometabolic	group	IV - NV	-0.61865	-1.73563	0.498329	0.362491	Non-significant	none
GAS6	OID01286	Q14393	Olink Cardiometabolic	group	IV - NN	-0.293208	-0.823702	0.237287	0.363952	Non-significant	none
SCF	OID00500	P21583	Olink Inflammation	group	IV - NN	0.33488	-0.275052	0.944812	0.368609	Non-significant	none
CD59	OID01248	P13987	Olink Cardiometabolic	group	IV - NV	-0.20034	-0.565801	0.165121	0.369707	Non-significant	none
OSMR	OID01300	Q99650	Olink Cardiometabolic	group	IV - NV	-0.192886	-0.546029	0.160257	0.372254	Non-significant	none
EN-RAGE	OID00541	P80511	Olink Inflammation	group	IV - NV	0.881918	-0.74215	2.50599	0.376333	Non-significant	none
IL-20	OID00537	Q9NYY1	Olink Inflammation	group	IV - NV	-0.170299	-0.485376	0.144778	0.379609	Non-significant	none
ST6GAL1	OID01252	P15907	Olink Cardiometabolic	group	IV - NV	-0.408533	-1.18489	0.367825	0.398395	Non-significant	none
CCL17	OID00439	Q92583	Olink Cardiovascular II	group	IV - NV	0.695595	-0.63639	2.02758	0.403734	Non-significant	none
FGF-19	OID00545	O95750	Olink Inflammation	group	IV - NV	0.630266	-0.584428	1.84496	0.408251	Non-significant	none
IL4	OID00546	P05112	Olink Inflammation	group	IV - NV	0.362919	-0.340129	1.06597	0.41185	Non-significant	none
MMP-10	OID00527	P09238	Olink Inflammation	group	IV - NN	0.360544	-0.339391	1.06048	0.413338	Non-significant	none
AMBP	OID00430	P02760	Olink Cardiovascular II	group	IV - NV	-0.166839	-0.491729	0.15805	0.415493	Non-significant	none
CDCP1	OID00476	Q9H5V8	Olink Inflammation	group	IV - NN	-0.696537	-2.05906	0.665991	0.418654	Non-significant	none
PIgR	OID00411	P01833	Olink Cardiovascular II	group	IV - NV	0.0982177	-0.0942838	0.290719	0.420011	Non-significant	none
CA1	OID01223	P00915	Olink Cardiometabolic	group	IV - NV	-0.397383	-1.18501	0.39024	0.427827	Non-significant	none
SERPINA5	OID01229	P05154	Olink Cardiometabolic	group	IV - NV	-0.346352	-1.03483	0.34213	0.429858	Non-significant	none
OSMR	OID01300	Q99650	Olink Cardiometabolic	group	IV - NN	-0.180374	-0.5408	0.180051	0.433489	Non-significant	none
DECR1	OID00424	Q16698	Olink Cardiovascular II	group	IV - NV	0.503943	-0.51121	1.5191	0.439106	Non-significant	none
CCL14	OID01292	Q16627	Olink Cardiometabolic	group	IV - NV	-0.320092	-0.965237	0.325054	0.439479	Non-significant	none
MET	OID01238	P08581	Olink Cardiometabolic	group	IV - NV	-0.184704	-0.557006	0.187597	0.439534	Non-significant	none
CD84	OID00420	Q9UIB8	Olink Cardiovascular II	group	IV - NV	0.426764	-0.447736	1.30126	0.450944	Non-significant	none
IGLC2	OID01240	P0DOY2	Olink Cardiometabolic	group	IV - NN	-0.352994	-1.07673	0.370743	0.451327	Non-significant	none
Gal-9	OID00406	O00182	Olink Cardiovascular II	group	IV - NN	-0.222377	-0.678518	0.233765	0.45164	Non-significant	none
PLA2G7	OID01283	Q13093	Olink Cardiometabolic	group	IV - NN	-0.266138	-0.812605	0.28033	0.452352	Non-significant	none
TNFSF14	OID00506	O43557	Olink Inflammation	group	IV - NN	0.755181	-0.818255	2.32862	0.462407	Non-significant	none
NRP1	OID01217	O14786	Olink Cardiometabolic	group	IV - NV	-0.250158	-0.772251	0.271935	0.463569	Non-significant	none
PRCP	OID01272	P42785	Olink Cardiometabolic	group	IV - NV	-0.310616	-0.959479	0.338247	0.464195	Non-significant	none
PRSS8	OID00447	Q16651	Olink Cardiovascular II	group	IV - NN	-0.301117	-0.931097	0.328864	0.465243	Non-significant	none
GT	OID00454	P51161	Olink Cardiovascular II	group	IV - NV	-0.548717	-1.70371	0.606277	0.469406	Non-significant	none
MMP-1	OID00510	P03956	Olink Inflammation	group	IV - NN	0.422556	-0.469	1.31411	0.471033	Non-significant	none
FAP	OID01282	Q12884	Olink Cardiometabolic	group	IV - NN	-0.0727561	-0.226327	0.0808148	0.471308	Non-significant	none
SERPINA12	OID00422	Q8IW75	Olink Cardiovascular II	group	IV - NN	-0.735622	-2.30104	0.829794	0.476863	Non-significant	none
CD6	OID00499	P30203	Olink Inflammation	group	IV - NN	-0.450195	-1.40977	0.509383	0.477968	Non-significant	none
XCL1	OID00433	P47992	Olink Cardiovascular II	group	IV - NV	0.298293	-0.337615	0.9342	0.47808	Non-significant	none
TNXB	OID01260	P22105	Olink Cardiometabolic	group	IV - NV	-0.13255	-0.416886	0.151785	0.482304	Non-significant	none
IL1RL2	OID00400	Q9HB29	Olink Cardiovascular II	group	IV - NV	0.313359	-0.359076	0.985793	0.482551	Non-significant	none
uPA	OID00481	P00749	Olink Inflammation	group	IV - NN	-0.299564	-0.945121	0.345992	0.485417	Non-significant	none
SCF	OID00408	P21583	Olink Cardiovascular II	group	IV - NN	0.313553	-0.364381	0.991487	0.487648	Non-significant	none
CRTAC1	OID01304	Q9NQ79	Olink Cardiometabolic	group	IV - NN	-0.31014	-0.984568	0.364288	0.491538	Non-significant	none
THBS4	OID01268	P35443	Olink Cardiometabolic	group	IV - NV	-0.398431	-1.28336	0.486497	0.505712	Non-significant	none
DECR1	OID00424	Q16698	Olink Cardiovascular II	group	IV - NN	0.463982	-0.572104	1.50007	0.5093	Non-significant	none
BNP	OID00455	P16860	Olink Cardiovascular II	group	IV - NV	-0.260812	-0.846522	0.324899	0.513062	Non-significant	none
TGM2	OID00462	P21980	Olink Cardiovascular II	group	IV - NN	-0.22171	-0.719704	0.276284	0.513188	Non-significant	none
VCAM1	OID01257	P19320	Olink Cardiometabolic	group	IV - NN	-0.231745	-0.752553	0.289063	0.513537	Non-significant	none
F11	OID01227	P03951	Olink Cardiometabolic	group	IV - NV	-0.275646	-0.895501	0.344209	0.513951	Non-significant	none
PRCP	OID01272	P42785	Olink Cardiometabolic	group	IV - NN	-0.294032	-0.956275	0.368211	0.514995	Non-significant	none
COL18A1	OID01271	P39060	Olink Cardiometabolic	group	IV - NV	-0.233802	-0.761532	0.293929	0.516428	Non-significant	none
CCL3	OID00440	P10147	Olink Cardiovascular II	group	IV - NN	-0.330827	-1.07839	0.416734	0.517159	Non-significant	none
TGFBI	OID01291	Q15582	Olink Cardiometabolic	group	IV - NN	-0.403859	-1.32578	0.518066	0.523859	Non-significant	none
CD5	OID00531	P06127	Olink Inflammation	group	IV - NV	0.249671	-0.322494	0.821836	0.526406	Non-significant	none
PARP-1	OID00469	P09874	Olink Cardiovascular II	group	IV - NV	0.179187	-0.23275	0.591124	0.528472	Non-significant	none
FGF-5	OID00509	P12034	Olink Inflammation	group	IV - NV	-0.389753	-1.28654	0.507036	0.529038	Non-significant	none
HAOX1	OID00470	Q9UJM8	Olink Cardiovascular II	group	IV - NN	-0.881355	-2.91027	1.14756	0.529357	Non-significant	none
TNFRSF13B	OID00461	O14836	Olink Cardiovascular II	group	IV - NN	-0.212307	-0.701992	0.277379	0.530619	Non-significant	none
IL2	OID00495	P60568	Olink Inflammation	group	IV - NV	-0.12843	-0.425617	0.168756	0.53273	Non-significant	none
IL6	OID00482	P05231	Olink Inflammation	group	IV - NV	-0.387	-1.29734	0.523334	0.54335	Non-significant	none
LILRB5	OID01220	O75023	Olink Cardiometabolic	group	IV - NN	0.454102	-0.614184	1.52239	0.543416	Non-significant	none
PLXNB2	OID01218	O15031	Olink Cardiometabolic	group	IV - NN	-0.150659	-0.505333	0.204014	0.543857	Non-significant	none
PAPPA	OID00421	Q13219	Olink Cardiovascular II	group	IV - NV	0.320597	-0.434389	1.07558	0.544076	Non-significant	none
IL-22 RA1	OID00516	Q8N6P7	Olink Inflammation	group	IV - NN	-0.257941	-0.865723	0.349841	0.544442	Non-significant	none
NEMO	OID00467	Q9Y6K9	Olink Cardiovascular II	group	IV - NV	0.389266	-0.55906	1.33759	0.565615	Non-significant	none
NOTCH1	OID01273	P46531	Olink Cardiometabolic	group	IV - NN	-0.203397	-0.699655	0.29286	0.566553	Non-significant	none
CES1	OID01263	P23141	Olink Cardiometabolic	group	IV - NV	-0.609776	-2.10372	0.884169	0.569147	Non-significant	none
FABP2	OID00451	P12104	Olink Cardiovascular II	group	IV - NN	-0.659929	-2.28186	0.961999	0.571114	Non-significant	none
CEACAM8	OID00436	P31997	Olink Cardiovascular II	group	IV - NN	0.641872	-0.936211	2.21995	0.571325	Non-significant	none
FGF-23	OID00507	Q9GZV9	Olink Inflammation	group	IV - NN	-0.253492	-0.877243	0.370258	0.571847	Non-significant	none
PRSS2	OID01236	P07478	Olink Cardiometabolic	group	IV - NV	-0.468518	-1.62615	0.68911	0.574416	Non-significant	none
CTRC	OID00414	Q99895	Olink Cardiovascular II	group	IV - NV	0.453062	-0.675013	1.58114	0.579164	Non-significant	none
LIF-R	OID00511	P42702	Olink Inflammation	group	IV - NV	-0.176326	-0.615462	0.262811	0.57931	Non-significant	none
CASP-8	OID00550	Q14790	Olink Inflammation	group	IV - NN	0.372898	-0.556697	1.30249	0.579905	Non-significant	none
XCL1	OID00433	P47992	Olink Cardiovascular II	group	IV - NN	0.259277	-0.389744	0.908297	0.582439	Non-significant	none
MFAP5	OID01285	Q13361	Olink Cardiometabolic	group	IV - NN	-0.147986	-0.521843	0.225871	0.58805	Non-significant	none
CFHR5	OID01302	Q9BXR6	Olink Cardiometabolic	group	IV - NV	-0.360943	-1.28207	0.56018	0.594178	Non-significant	none
IL33	OID00543	O95760	Olink Inflammation	group	IV - NV	-0.235465	-0.837204	0.366274	0.595015	Non-significant	none
ARTN	OID00526	Q5T4W7	Olink Inflammation	group	IV - NN	-0.173893	-0.62005	0.272265	0.597403	Non-significant	none
MFAP5	OID01285	Q13361	Olink Cardiometabolic	group	IV - NV	-0.142399	-0.508702	0.223905	0.598961	Non-significant	none
CCL11	OID00505	P51671	Olink Inflammation	group	IV - NV	-0.335586	-1.19991	0.528735	0.5997	Non-significant	none
STK4	OID00392	Q13043	Olink Cardiovascular II	group	IV - NN	0.500614	-0.806464	1.80769	0.607811	Non-significant	none
ACE2	OID00457	Q9BYF1	Olink Cardiovascular II	group	IV - NN	-0.369999	-1.33615	0.596152	0.607874	Non-significant	none
IL-20RA	OID00489	Q9UHF4	Olink Inflammation	group	IV - NV	-0.243	-0.878752	0.392753	0.609012	Non-significant	none
SERPINA7	OID01232	P05543	Olink Cardiometabolic	group	IV - NV	-0.243471	-0.884131	0.397189	0.612395	Non-significant	none
OPG	OID00479	O00300	Olink Inflammation	group	IV - NN	-0.283531	-1.03012	0.463057	0.612799	Non-significant	none
IgG Fc receptor II-b	OID00442	P31994	Olink Cardiovascular II	group	IV - NV	-0.422709	-1.53676	0.691347	0.613318	Non-significant	none
SLAMF1	OID00502	Q13291	Olink Inflammation	group	IV - NN	-0.259423	-0.944242	0.425397	0.614264	Non-significant	none
SRC	OID00388	P12931	Olink Cardiovascular II	group	IV - NV	0.320609	-0.527688	1.16891	0.615614	Non-significant	none
REN	OID00423	P00797	Olink Cardiovascular II	group	IV - NN	-0.488129	-1.78601	0.809753	0.618466	Non-significant	none
ADAM-TS13	OID00385	Q76LX8	Olink Cardiovascular II	group	IV - NV	0.124099	-0.206422	0.454619	0.619442	Non-significant	none
FS	OID00418	P19883	Olink Cardiovascular II	group	IV - NV	-0.288526	-1.06125	0.4842	0.622648	Non-significant	none
TIMP1	OID01224	P01033	Olink Cardiometabolic	group	IV - NV	-0.227254	-0.838693	0.384184	0.625297	Non-significant	none
TNFRSF10A	OID00391	O00220	Olink Cardiovascular II	group	IV - NV	-0.170835	-0.631681	0.290012	0.626801	Non-significant	none
FETUB	OID01305	Q9UGM5	Olink Cardiometabolic	group	IV - NV	-0.30382	-1.1343	0.52666	0.634305	Non-significant	none
AOC3	OID01294	Q16853	Olink Cardiometabolic	group	IV - NV	-0.207947	-0.777075	0.361182	0.635014	Non-significant	none
ENG	OID01254	P17813	Olink Cardiometabolic	group	IV - NN	-0.152243	-0.569488	0.265001	0.635785	Non-significant	none
SPON2	OID00416	Q9BUD6	Olink Cardiovascular II	group	IV - NN	-0.0779467	-0.292044	0.136151	0.637031	Non-significant	none
TNFRSF9	OID00553	Q07011	Olink Inflammation	group	IV - NN	-0.291052	-1.0918	0.509697	0.63795	Non-significant	none
CRTAC1	OID01304	Q9NQ79	Olink Cardiometabolic	group	IV - NV	-0.239037	-0.899838	0.421764	0.640631	Non-significant	none
SRC	OID00388	P12931	Olink Cardiovascular II	group	IV - NN	0.312911	-0.552879	1.1787	0.641127	Non-significant	none
MMP12	OID00456	P39900	Olink Cardiovascular II	group	IV - NN	-0.598493	-2.28116	1.08417	0.649972	Non-significant	none
IgG Fc receptor II-b	OID00442	P31994	Olink Cardiovascular II	group	IV - NN	-0.40428	-1.54131	0.732748	0.650162	Non-significant	none
ICAM1	OID01230	P05362	Olink Cardiometabolic	group	IV - NN	-0.281754	-1.07474	0.511235	0.65055	Non-significant	none
IL6	OID00390	P05231	Olink Cardiovascular II	group	IV - NV	-0.313162	-1.19655	0.570229	0.651794	Non-significant	none
LTBP2	OID01288	Q14767	Olink Cardiometabolic	group	IV - NV	-0.20366	-0.779083	0.371763	0.652672	Non-significant	none
CXCL9	OID00490	Q07325	Olink Inflammation	group	IV - NN	-0.478597	-1.839	0.881802	0.655944	Non-significant	none
TCN2	OID01259	P20062	Olink Cardiometabolic	group	IV - NV	-0.272057	-1.04681	0.502692	0.656947	Non-significant	none
ITGB1BP2	OID00443	Q9UKP3	Olink Cardiovascular II	group	IV - NV	0.275498	-0.510107	1.0611	0.657674	Non-significant	none
HSP 27	OID00465	P04792	Olink Cardiovascular II	group	IV - NV	0.206148	-0.382382	0.794678	0.6583	Non-significant	none
MMP7	OID00441	P09237	Olink Cardiovascular II	group	IV - NV	-0.14877	-0.574566	0.277026	0.659661	Non-significant	none
VSIG2	OID00429	Q96IQ7	Olink Cardiovascular II	group	IV - NN	0.230429	-0.432814	0.893671	0.662683	Non-significant	none
SLAMF1	OID00502	Q13291	Olink Inflammation	group	IV - NV	-0.232449	-0.903432	0.438535	0.664218	Non-significant	none
IL-17A	OID00485	Q16552	Olink Inflammation	group	IV - NN	-0.273004	-1.06695	0.52094	0.668171	Non-significant	none
PTX3	OID00437	P26022	Olink Cardiovascular II	group	IV - NN	-0.251348	-0.982712	0.480017	0.66846	Non-significant	none
IL2	OID00495	P60568	Olink Inflammation	group	IV - NN	0.104004	-0.199311	0.407318	0.669656	Non-significant	none
PRSS2	OID01236	P07478	Olink Cardiometabolic	group	IV - NN	-0.397677	-1.57918	0.783822	0.679324	Non-significant	none
LILRB2	OID01296	Q8N423	Olink Cardiometabolic	group	IV - NN	-0.259692	-1.03328	0.5139	0.680687	Non-significant	none
MCP-4	OID00504	Q99616	Olink Inflammation	group	IV - NV	-0.377229	-1.50108	0.746625	0.680748	Non-significant	none
LIF-R	OID00511	P42702	Olink Inflammation	group	IV - NN	-0.148899	-0.59709	0.299293	0.686001	Non-significant	none
NID1	OID01250	P14543	Olink Cardiometabolic	group	IV - NV	-0.235673	-0.945985	0.47464	0.686664	Non-significant	none
REG1A	OID01231	P05451	Olink Cardiometabolic	group	IV - NN	0.381228	-0.782378	1.54483	0.693012	Non-significant	none
Beta-NGF	OID00519	P01138	Olink Inflammation	group	IV - NV	-0.0437673	-0.177632	0.0900976	0.69404	Non-significant	none
IL7	OID00478	P13232	Olink Inflammation	group	IV - NN	-0.308447	-1.2529	0.636004	0.694593	Non-significant	none
4E-BP1	OID00536	Q13541	Olink Inflammation	group	IV - NN	-0.327909	-1.33738	0.681565	0.697266	Non-significant	none
ITGAM	OID01242	P11215	Olink Cardiometabolic	group	IV - NN	-0.220658	-0.901764	0.460448	0.698575	Non-significant	none
PD-L2	OID00458	Q9BQ51	Olink Cardiovascular II	group	IV - NV	0.17263	-0.362015	0.707275	0.700221	Non-significant	none
EFEMP1	OID01281	Q12805	Olink Cardiometabolic	group	IV - NN	-0.162791	-0.671823	0.346241	0.704897	Non-significant	none
FGF-19	OID00545	O95750	Olink Inflammation	group	IV - NN	0.395356	-0.844386	1.6351	0.706266	Non-significant	none
CTRC	OID00414	Q99895	Olink Cardiovascular II	group	IV - NN	0.365652	-0.785685	1.51699	0.708252	Non-significant	none
STAMBP	OID00558	O95630	Olink Inflammation	group	IV - NV	0.215822	-0.471031	0.902676	0.713343	Non-significant	none
ADAM-TS13	OID00385	Q76LX8	Olink Cardiovascular II	group	IV - NN	0.105508	-0.231828	0.442844	0.71553	Non-significant	none
SCF	OID00500	P21583	Olink Inflammation	group	IV - NV	0.186836	-0.410773	0.784445	0.715724	Non-significant	none
REN	OID00423	P00797	Olink Cardiovascular II	group	IV - NV	-0.397036	-1.6687	0.874623	0.716357	Non-significant	none
SLAMF7	OID00383	Q9NQ25	Olink Cardiovascular II	group	IV - NV	-0.232199	-0.979386	0.514987	0.718545	Non-significant	none
FGF-23	OID00507	Q9GZV9	Olink Inflammation	group	IV - NV	0.18916	-0.421988	0.800308	0.720423	Non-significant	none
PTPRS	OID01284	Q13332	Olink Cardiometabolic	group	IV - NN	0.102683	-0.231967	0.437333	0.724442	Non-significant	none
GP1BA	OID01234	P07359	Olink Cardiometabolic	group	IV - NV	0.246722	-0.558769	1.05221	0.725245	Non-significant	none
CD40-L	OID00382	P29965	Olink Cardiovascular II	group	IV - NN	0.579002	-1.31178	2.46979	0.725361	Non-significant	none
CFHR5	OID01302	Q9BXR6	Olink Cardiometabolic	group	IV - NN	0.287664	-0.652453	1.22778	0.725713	Non-significant	none
LILRB2	OID01296	Q8N423	Olink Cardiometabolic	group	IV - NV	-0.231498	-0.98946	0.526465	0.726561	Non-significant	none
MCP-3	OID00474	P80098	Olink Inflammation	group	IV - NN	0.326046	-0.746034	1.39813	0.728499	Non-significant	none
GAS6	OID01286	Q14393	Olink Cardiometabolic	group	IV - NV	-0.157863	-0.67764	0.361913	0.729112	Non-significant	none
OSM	OID00494	P13725	Olink Inflammation	group	IV - NV	0.467879	-1.07644	2.0122	0.730226	Non-significant	none
GLO1	OID00419	Q04760	Olink Cardiovascular II	group	IV - NV	-0.154993	-0.668885	0.358898	0.732255	Non-significant	none
BMP-6	OID00379	P22004	Olink Cardiovascular II	group	IV - NV	0.312978	-0.730005	1.35596	0.734529	Non-significant	none
HAOX1	OID00470	Q9UJM8	Olink Cardiovascular II	group	IV - NV	-0.596167	-2.58409	1.39176	0.734805	Non-significant	none
MCP-1	OID00484	P13500	Olink Inflammation	group	IV - NV	-0.222421	-0.96548	0.520638	0.735642	Non-significant	none
ITGB1BP2	OID00443	Q9UKP3	Olink Cardiovascular II	group	IV - NN	0.238065	-0.56374	1.03987	0.739234	Non-significant	none
TGFBI	OID01291	Q15582	Olink Cardiometabolic	group	IV - NV	-0.268105	-1.1714	0.635194	0.73939	Non-significant	none
CD84	OID00420	Q9UIB8	Olink Cardiovascular II	group	IV - NN	0.264472	-0.628061	1.157	0.740116	Non-significant	none
CD4	OID00466	P01730	Olink Cardiovascular II	group	IV - NN	-0.147145	-0.644163	0.349873	0.740502	Non-significant	none
IL4	OID00546	P05112	Olink Inflammation	group	IV - NN	0.211704	-0.50584	0.929249	0.742005	Non-significant	none
IL5	OID00559	P05113	Olink Inflammation	group	IV - NV	0.33895	-0.815422	1.49332	0.744099	Non-significant	none
FCGR2A	OID01244	P12318	Olink Cardiometabolic	group	IV - NV	-0.252748	-1.11753	0.612039	0.746101	Non-significant	none
APOM	OID01221	O95445	Olink Cardiometabolic	group	IV - NV	-0.174282	-0.773173	0.424608	0.747952	Non-significant	none
PLXNB2	OID01218	O15031	Olink Cardiometabolic	group	IV - NV	-0.100688	-0.448195	0.24682	0.749814	Non-significant	none
LILRB5	OID01220	O75023	Olink Cardiometabolic	group	IV - NV	0.301198	-0.745505	1.3479	0.752725	Non-significant	none
AOC3	OID01294	Q16853	Olink Cardiometabolic	group	IV - NN	-0.166872	-0.747736	0.413992	0.753422	Non-significant	none
CD244	OID00477	Q9BZW8	Olink Inflammation	group	IV - NV	0.166193	-0.41462	0.747007	0.755096	Non-significant	none
CHL1	OID01216	O00533	Olink Cardiometabolic	group	IV - NN	0.181612	-0.453872	0.817096	0.755614	Non-significant	none
COL18A1	OID01271	P39060	Olink Cardiometabolic	group	IV - NN	-0.153138	-0.691751	0.385474	0.757752	Non-significant	none
LTBP2	OID01288	Q14767	Olink Cardiometabolic	group	IV - NN	-0.166828	-0.754117	0.420461	0.758125	Non-significant	none
TIE1	OID01270	P35590	Olink Cardiometabolic	group	IV - NV	-0.157792	-0.715983	0.400399	0.760136	Non-significant	none
IL-1 alpha	OID00493	P01583	Olink Inflammation	group	IV - NN	0.0659883	-0.167924	0.299901	0.760976	Non-significant	none
LPL	OID00446	P06858	Olink Cardiovascular II	group	IV - NV	0.161511	-0.413303	0.736325	0.762613	Non-significant	none
PRSS8	OID00447	Q16651	Olink Cardiovascular II	group	IV - NV	-0.170382	-0.787634	0.44687	0.769765	Non-significant	none
COMP	OID01274	P49747	Olink Cardiometabolic	group	IV - NN	-0.201086	-0.930343	0.52817	0.770187	Non-significant	none
SCF	OID00408	P21583	Olink Cardiovascular II	group	IV - NV	0.182994	-0.481242	0.847231	0.77054	Non-significant	none
CD46	OID01251	P15529	Olink Cardiometabolic	group	IV - NN	0.128497	-0.33885	0.595844	0.771327	Non-significant	none
Flt3L	OID00533	P49771	Olink Inflammation	group	IV - NV	-0.205947	-0.957178	0.545284	0.772481	Non-significant	none
CXCL10	OID00535	P02778	Olink Inflammation	group	IV - NN	-0.373484	-1.73717	0.990207	0.772867	Non-significant	none
REG1A	OID01231	P05451	Olink Cardiometabolic	group	IV - NV	0.311788	-0.828308	1.45188	0.773444	Non-significant	none
PGF	OID00384	P49763	Olink Cardiovascular II	group	IV - NN	-0.116535	-0.545556	0.312486	0.776087	Non-significant	none
NRP1	OID01217	O14786	Olink Cardiometabolic	group	IV - NN	-0.142531	-0.675389	0.390328	0.781999	Non-significant	none
IL-27	OID00402	Q8NEV9,Q14213	Olink Cardiovascular II	group	IV - NN	-0.145536	-0.690971	0.399899	0.782932	Non-significant	none
IL7R	OID01253	P16871	Olink Cardiometabolic	group	IV - NN	0.179256	-0.493254	0.851765	0.783327	Non-significant	none
CNDP1	OID01299	Q96KN2	Olink Cardiometabolic	group	IV - NV	-0.225056	-1.07308	0.622966	0.784968	Non-significant	none
COMP	OID01274	P49747	Olink Cardiometabolic	group	IV - NV	-0.189132	-0.903655	0.525391	0.785947	Non-significant	none
CD8A	OID05124	P01732	Olink Inflammation	group	IV - NN	0.188442	-0.523907	0.900792	0.786174	Non-significant	none
PIgR	OID00411	P01833	Olink Cardiovascular II	group	IV - NN	0.0519589	-0.144512	0.24843	0.786281	Non-significant	none
DEFA1	OID01277	P59665	Olink Cardiometabolic	group	IV - NV	-0.319979	-1.5322	0.892238	0.786986	Non-significant	none
CXCL11	OID00486	O14625	Olink Inflammation	group	IV - NN	-0.469102	-2.25869	1.32048	0.789568	Non-significant	none
IL-12B	OID00523	P29460	Olink Inflammation	group	IV - NN	-0.294064	-1.42363	0.835503	0.79209	Non-significant	none
LCN2	OID01278	P80188	Olink Cardiometabolic	group	IV - NV	0.192738	-0.551466	0.936941	0.793978	Non-significant	none
CXCL9	OID00490	Q07325	Olink Inflammation	group	IV - NV	0.343465	-0.989448	1.67638	0.795801	Non-significant	none
VEGFD	OID00468	O43915	Olink Cardiovascular II	group	IV - NN	0.150854	-0.43524	0.736947	0.796207	Non-significant	none
IFN-gamma	OID05547	P01579	Olink Inflammation	group	IV - NV	0.449924	-1.33755	2.23739	0.80408	Non-significant	none
MERTK	OID00425	Q12866	Olink Cardiovascular II	group	IV - NV	-0.13017	-0.647546	0.387205	0.804235	Non-significant	none
C2	OID01233	P06681	Olink Cardiometabolic	group	IV - NV	-0.24607	-1.22757	0.735429	0.805458	Non-significant	none
IL18	OID00409	Q14116	Olink Cardiovascular II	group	IV - NN	-0.232181	-1.15983	0.695466	0.806034	Non-significant	none
GDF-2	OID00450	Q9UK05	Olink Cardiovascular II	group	IV - NN	-0.261933	-1.31169	0.787823	0.807093	Non-significant	none
CXCL11	OID00486	O14625	Olink Inflammation	group	IV - NV	-0.43065	-2.18408	1.32278	0.812439	Non-significant	none
TSLP	OID00497	Q969D9	Olink Inflammation	group	IV - NV	-0.243939	-1.23918	0.7513	0.813117	Non-significant	none
GNLY	OID01262	P22749	Olink Cardiometabolic	group	IV - NV	-0.100491	-0.510754	0.309771	0.813337	Non-significant	none
MARCO	OID00453	Q9UEW3	Olink Cardiovascular II	group	IV - NV	-0.0958997	-0.488782	0.296983	0.814492	Non-significant	none
CD5	OID00531	P06127	Olink Inflammation	group	IV - NN	-0.141764	-0.725727	0.442199	0.816294	Non-significant	none
CD40	OID00542	P25942	Olink Inflammation	group	IV - NV	0.153754	-0.487909	0.795417	0.820527	Non-significant	none
IL1RL2	OID00400	Q9HB29	Olink Cardiovascular II	group	IV - NN	0.164123	-0.522178	0.850423	0.821166	Non-significant	none
HO-1	OID00432	P09601	Olink Cardiovascular II	group	IV - NV	-0.090024	-0.467757	0.287709	0.822256	Non-significant	none
PROC	OID01228	P04070	Olink Cardiometabolic	group	IV - NN	0.198139	-0.638409	1.03469	0.824224	Non-significant	none
CCL17	OID00439	Q92583	Olink Cardiovascular II	group	IV - NN	0.321185	-1.03827	1.68064	0.825013	Non-significant	none
ICAM3	OID01267	P32942	Olink Cardiometabolic	group	IV - NN	-0.123421	-0.648516	0.401675	0.826629	Non-significant	none
IL8	OID00471	P10145	Olink Inflammation	group	IV - NN	-0.252469	-1.32838	0.823442	0.827143	Non-significant	none
SLAMF7	OID00383	Q9NQ25	Olink Cardiovascular II	group	IV - NN	-0.177726	-0.94032	0.584868	0.829262	Non-significant	none
REG3A	OID01280	Q06141	Olink Cardiometabolic	group	IV - NV	-0.0751407	-0.398756	0.248475	0.830401	Non-significant	none
LAP TGF-beta-1	OID00480	P01137	Olink Inflammation	group	IV - NV	0.201412	-0.666877	1.0697	0.830699	Non-significant	none
THPO	OID00452	P40225	Olink Cardiovascular II	group	IV - NN	0.149027	-0.494657	0.79271	0.831282	Non-significant	none
SPON2	OID00416	Q9BUD6	Olink Cardiovascular II	group	IV - NV	-0.048475	-0.258247	0.161297	0.831856	Non-significant	none
TNC	OID01265	P24821	Olink Cardiometabolic	group	IV - NV	-0.170427	-0.908835	0.56798	0.832224	Non-significant	none
ANGPTL3	OID01306	Q9Y5C1	Olink Cardiometabolic	group	IV - NV	-0.147649	-0.790414	0.495115	0.833658	Non-significant	none
PLA2G7	OID01283	Q13093	Olink Cardiometabolic	group	IV - NV	-0.122744	-0.65817	0.412682	0.834266	Non-significant	none
TWEAK	OID00555	O43508	Olink Inflammation	group	IV - NN	0.151994	-0.51358	0.817569	0.835414	Non-significant	none
VASN	OID01295	Q6EMK4	Olink Cardiometabolic	group	IV - NN	0.0812194	-0.274665	0.437104	0.835606	Non-significant	none
VASN	OID01295	Q6EMK4	Olink Cardiometabolic	group	IV - NV	0.0795193	-0.269175	0.428214	0.835827	Non-significant	none
IL-2RB	OID00492	P14784	Olink Inflammation	group	IV - NV	-0.136025	-0.737778	0.465728	0.838427	Non-significant	none
CD244	OID00477	Q9BZW8	Olink Inflammation	group	IV - NN	0.133674	-0.459116	0.726465	0.839137	Non-significant	none
CCL3	OID00440	P10147	Olink Cardiovascular II	group	IV - NV	-0.163084	-0.895541	0.569373	0.842807	Non-significant	none
CCL19	OID00513	Q99731	Olink Inflammation	group	IV - NN	-0.275395	-1.5166	0.965808	0.843801	Non-significant	none
IL33	OID00543	O95760	Olink Inflammation	group	IV - NN	-0.136203	-0.750351	0.477944	0.843931	Non-significant	none
RAGE	OID00412	Q15109	Olink Cardiovascular II	group	IV - NV	0.152944	-0.537224	0.843112	0.844151	Non-significant	none
C2	OID01233	P06681	Olink Cardiometabolic	group	IV - NN	-0.218874	-1.22061	0.782864	0.848113	Non-significant	none
LIF	OID00547	P15018	Olink Inflammation	group	IV - NV	-0.0956903	-0.533775	0.342394	0.848197	Non-significant	none
KIM1	OID00426	Q96D42	Olink Cardiovascular II	group	IV - NN	-0.227129	-1.27188	0.817627	0.849501	Non-significant	none
LYVE1	OID01307	Q9Y5Y7	Olink Cardiometabolic	group	IV - NV	-0.151057	-0.848006	0.545891	0.850332	Non-significant	none
LILRB1	OID01297	Q8NHL6	Olink Cardiometabolic	group	IV - NV	-0.119682	-0.673347	0.433983	0.85106	Non-significant	none
IL13	OID00525	P35225	Olink Inflammation	group	IV - NV	-0.0944663	-0.53152	0.342587	0.851085	Non-significant	none
EN-RAGE	OID00541	P80511	Olink Inflammation	group	IV - NN	0.353881	-1.30368	2.01144	0.854408	Non-significant	none
NRTN	OID00548	Q99748	Olink Inflammation	group	IV - NN	-0.151222	-0.860611	0.558168	0.854813	Non-significant	none
EFEMP1	OID01281	Q12805	Olink Cardiometabolic	group	IV - NV	-0.106111	-0.604859	0.392636	0.855332	Non-significant	none
PAPPA	OID00421	Q13219	Olink Cardiovascular II	group	IV - NN	0.163314	-0.60724	0.933868	0.856343	Non-significant	none
CCL5	OID01246	P13501	Olink Cardiometabolic	group	IV - NN	-0.241462	-1.38147	0.89855	0.856513	Non-significant	none
CCL25	OID00551	O15444	Olink Inflammation	group	IV - NN	-0.173989	-1.00227	0.654288	0.858676	Non-significant	none
ACE2	OID00457	Q9BYF1	Olink Cardiovascular II	group	IV - NV	-0.198633	-1.14526	0.747997	0.85896	Non-significant	none
IL5	OID00559	P05113	Olink Inflammation	group	IV - NN	0.246456	-0.93172	1.42463	0.85976	Non-significant	none
IL-17D	OID00403	Q8TAD2	Olink Cardiovascular II	group	IV - NV	-0.0788727	-0.457423	0.299677	0.860781	Non-significant	none
Dkk-1	OID00445	O94907	Olink Cardiovascular II	group	IV - NN	0.124323	-0.473059	0.721705	0.861078	Non-significant	none
IL-10RB	OID00515	Q08334	Olink Inflammation	group	IV - NN	-0.0893994	-0.519343	0.340544	0.861299	Non-significant	none
FCN2	OID01290	Q15485	Olink Cardiometabolic	group	IV - NV	-0.146586	-0.852114	0.558942	0.861502	Non-significant	none
GH	OID00417	P01241	Olink Cardiovascular II	group	IV - NV	-0.577446	-3.36701	2.21211	0.86244	Non-significant	none
ANGPTL3	OID01306	Q9Y5C1	Olink Cardiometabolic	group	IV - NN	-0.135387	-0.791406	0.520632	0.863205	Non-significant	none
AMBP	OID00430	P02760	Olink Cardiovascular II	group	IV - NN	-0.0682111	-0.3998	0.263378	0.864019	Non-significant	none
CD46	OID01251	P15529	Olink Cardiometabolic	group	IV - NV	0.0939303	-0.363974	0.551835	0.864724	Non-significant	none
ANGPT1	OID00380	Q15389	Olink Cardiovascular II	group	IV - NN	0.114186	-0.445808	0.67418	0.866211	Non-significant	none
TNF	OID05548	P01375	Olink Inflammation	group	IV - NV	0.140543	-0.55705	0.838136	0.869152	Non-significant	none
ADA	OID00560	P00813	Olink Inflammation	group	IV - NV	-0.103072	-0.615007	0.408863	0.869309	Non-significant	none
CST3	OID01225	P01034	Olink Cardiometabolic	group	IV - NV	-0.158048	-0.94423	0.628134	0.869676	Non-significant	none
Dkk-1	OID00445	O94907	Olink Cardiovascular II	group	IV - NV	0.116144	-0.469168	0.701457	0.872783	Non-significant	none
SERPINA5	OID01229	P05154	Olink Cardiometabolic	group	IV - NN	-0.139282	-0.841961	0.563397	0.873039	Non-significant	none
TNFRSF9	OID00553	Q07011	Olink Inflammation	group	IV - NV	0.154381	-0.630189	0.938952	0.87475	Non-significant	none
SOD1	OID01222	P00441	Olink Cardiometabolic	group	IV - NV	-0.0833067	-0.511718	0.345105	0.877477	Non-significant	none
IL16	OID00434	Q14005	Olink Cardiovascular II	group	IV - NV	0.162807	-0.675766	1.00138	0.877837	Non-significant	none
CCL3	OID00532	P10147	Olink Inflammation	group	IV - NN	-0.145104	-0.895905	0.605697	0.878868	Non-significant	none
QPCT	OID01293	Q16769	Olink Cardiometabolic	group	IV - NN	-0.0956539	-0.592574	0.401267	0.879767	Non-significant	none
IL-2RB	OID00492	P14784	Olink Inflammation	group	IV - NN	0.11818	-0.495982	0.732342	0.879847	Non-significant	none
MERTK	OID00425	Q12866	Olink Cardiovascular II	group	IV - NN	-0.101321	-0.629365	0.426724	0.880482	Non-significant	none
ST6GAL1	OID01252	P15907	Olink Cardiometabolic	group	IV - NN	-0.151718	-0.944085	0.64065	0.880951	Non-significant	none
IL-17C	OID00483	Q9P0M4	Olink Inflammation	group	IV - NN	-0.211258	-1.3152	0.89268	0.881075	Non-significant	none
TNFRSF11A	OID00394	Q9Y6Q6	Olink Cardiovascular II	group	IV - NV	-0.109348	-0.681254	0.462558	0.881269	Non-significant	none
THBS4	OID01268	P35443	Olink Cardiometabolic	group	IV - NN	-0.172605	-1.07578	0.730571	0.881374	Non-significant	none
TRAIL-R2	OID00396	O14763	Olink Cardiovascular II	group	IV - NV	-0.0833837	-0.53119	0.364423	0.886997	Non-significant	none
NID1	OID01250	P14543	Olink Cardiometabolic	group	IV - NN	-0.134892	-0.859851	0.590068	0.887153	Non-significant	none
VEGFD	OID00468	O43915	Olink Cardiovascular II	group	IV - NV	0.1063	-0.467952	0.680552	0.888238	Non-significant	none
BOC	OID00386	Q9BWV1	Olink Cardiovascular II	group	IV - NV	-0.0671707	-0.436754	0.302413	0.892015	Non-significant	none
LOX-1	OID00405	P78380	Olink Cardiovascular II	group	IV - NN	0.233375	-1.05124	1.51799	0.892101	Non-significant	none
NOTCH1	OID01273	P46531	Olink Cardiometabolic	group	IV - NV	-0.0881343	-0.574365	0.398097	0.892557	Non-significant	none
RAGE	OID00412	Q15109	Olink Cardiovascular II	group	IV - NN	-0.127421	-0.83182	0.576979	0.892966	Non-significant	none
TM	OID00428	P07204	Olink Cardiovascular II	group	IV - NN	-0.10669	-0.701151	0.487771	0.894538	Non-significant	none
GDNF	OID00475	P39905	Olink Inflammation	group	IV - NV	0.0904607	-0.416746	0.597668	0.895776	Non-significant	none
AGRP	OID00448	O00253	Olink Cardiovascular II	group	IV - NN	0.162698	-0.75739	1.08279	0.897444	Non-significant	none
IL-4RA	OID00387	P24394	Olink Cardiovascular II	group	IV - NV	-0.072331	-0.482523	0.337861	0.897983	Non-significant	none
IL-18R1	OID00517	Q13478	Olink Inflammation	group	IV - NV	0.127994	-0.609132	0.86512	0.900905	Non-significant	none
TGFBR3	OID01279	Q03167	Olink Cardiometabolic	group	IV - NN	-0.122882	-0.83167	0.585906	0.901195	Non-significant	none
SPARCL1	OID01287	Q14515	Olink Cardiometabolic	group	IV - NN	0.087695	-0.418889	0.594279	0.901474	Non-significant	none
IFN-gamma	OID05547	P01579	Olink Inflammation	group	IV - NN	-0.314183	-2.13851	1.51015	0.90243	Non-significant	none
TIMD4	OID01298	Q96H15	Olink Cardiometabolic	group	IV - NN	-0.116953	-0.796221	0.562314	0.902476	Non-significant	none
APOM	OID01221	O95445	Olink Cardiometabolic	group	IV - NN	-0.104918	-0.716158	0.506323	0.903041	Non-significant	none
TRAIL	OID00488	P50591	Olink Inflammation	group	IV - NN	-0.0802122	-0.549307	0.388883	0.903738	Non-significant	none
MCP-3	OID00474	P80098	Olink Inflammation	group	IV - NV	0.17944	-0.870979	1.22986	0.903915	Non-significant	none
CCL25	OID00551	O15444	Olink Inflammation	group	IV - NV	-0.138625	-0.950168	0.672918	0.903927	Non-significant	none
ITGAM	OID01242	P11215	Olink Cardiometabolic	group	IV - NV	-0.113744	-0.781089	0.553601	0.904324	Non-significant	none
CR2	OID01258	P20023	Olink Cardiometabolic	group	IV - NN	-0.15154	-1.04308	0.739996	0.904818	Non-significant	none
PDGF subunit B	OID00401	P01127	Olink Cardiovascular II	group	IV - NV	-0.022705	-0.157418	0.112008	0.906332	Non-significant	none
TRANCE	OID00521	O14788	Olink Inflammation	group	IV - NN	-0.170975	-1.18833	0.846384	0.906842	Non-significant	none
IL10	OID00528	P22301	Olink Inflammation	group	IV - NV	0.307617	-1.56084	2.17608	0.910406	Non-significant	none
CA4	OID01261	P22748	Olink Cardiometabolic	group	IV - NV	0.0743643	-0.377839	0.526568	0.9106	Non-significant	none
DPP4	OID01266	P27487	Olink Cardiometabolic	group	IV - NN	-0.117958	-0.837754	0.601837	0.911189	Non-significant	none
TNF	OID05548	P01375	Olink Inflammation	group	IV - NN	-0.116636	-0.828614	0.595342	0.911248	Non-significant	none
LILRB1	OID01297	Q8NHL6	Olink Cardiometabolic	group	IV - NN	-0.0925533	-0.657635	0.472529	0.911282	Non-significant	none
PLTP	OID01275	P55058	Olink Cardiometabolic	group	IV - NV	0.0673873	-0.345032	0.479806	0.911685	Non-significant	none
TCN2	OID01259	P20062	Olink Cardiometabolic	group	IV - NN	-0.128176	-0.918901	0.66255	0.913012	Non-significant	none
CCL28	OID00539	Q9NRJ3	Olink Inflammation	group	IV - NN	-0.136944	-0.98991	0.716023	0.914587	Non-significant	none
MMP-1	OID00510	P03956	Olink Inflammation	group	IV - NV	-0.139525	-1.01307	0.734018	0.915422	Non-significant	none
NEMO	OID00467	Q9Y6K9	Olink Cardiovascular II	group	IV - NN	0.153387	-0.814495	1.12127	0.916676	Non-significant	none
ANGPT1	OID00380	Q15389	Olink Cardiovascular II	group	IV - NV	0.0859487	-0.462731	0.634629	0.918501	Non-significant	none
MMP-10	OID00527	P09238	Olink Inflammation	group	IV - NV	0.106954	-0.57884	0.792748	0.919186	Non-significant	none
CXCL1	OID00404	P09341	Olink Cardiovascular II	group	IV - NN	-0.158448	-1.19571	0.878812	0.922324	Non-significant	none
TF	OID00399	P13726	Olink Cardiovascular II	group	IV - NN	-0.0910389	-0.687662	0.505584	0.922485	Non-significant	none
ANG	OID01226	P03950	Olink Cardiometabolic	group	IV - NV	-0.110694	-0.837716	0.616329	0.92281	Non-significant	none
LPL	OID00446	P06858	Olink Cardiovascular II	group	IV - NN	0.0889844	-0.497682	0.675651	0.92337	Non-significant	none
KIT	OID01241	P10721	Olink Cardiometabolic	group	IV - NV	-0.081005	-0.615249	0.453239	0.92342	Non-significant	none
IL18	OID00501	Q14116	Olink Inflammation	group	IV - NN	-0.157926	-1.2061	0.890247	0.924343	Non-significant	none
HGF	OID00522	P14210	Olink Inflammation	group	IV - NV	0.127867	-0.728005	0.983739	0.925559	Non-significant	none
MBL2	OID01243	P11226	Olink Cardiometabolic	group	IV - NV	0.233248	-1.33701	1.80351	0.926376	Non-significant	none
hOSCAR	OID00460	Q8IYS5	Olink Cardiovascular II	group	IV - NV	-0.050484	-0.390614	0.289646	0.926486	Non-significant	none
DCN	OID00444	P07585	Olink Cardiovascular II	group	IV - NV	-0.0416223	-0.3238	0.240556	0.927359	Non-significant	none
THPO	OID00452	P40225	Olink Cardiovascular II	group	IV - NV	0.0929073	-0.537771	0.723586	0.927539	Non-significant	none
TNFB	OID00561	P01374	Olink Inflammation	group	IV - NN	-0.133306	-1.04154	0.774931	0.928047	Non-significant	none
CCL18	OID01276	P55774	Olink Cardiometabolic	group	IV - NN	0.197562	-1.15207	1.5472	0.928416	Non-significant	none
ICAM3	OID01267	P32942	Olink Cardiometabolic	group	IV - NV	-0.0748483	-0.589335	0.439638	0.929259	Non-significant	none
FCN2	OID01290	Q15485	Olink Cardiometabolic	group	IV - NN	0.103862	-0.616215	0.823938	0.930417	Non-significant	none
VCAM1	OID01257	P19320	Olink Cardiometabolic	group	IV - NV	-0.072577	-0.582863	0.437709	0.932269	Non-significant	none
CST5	OID00491	P28325	Olink Inflammation	group	IV - NV	-0.0799267	-0.643518	0.483665	0.932645	Non-significant	none
LAP TGF-beta-1	OID00480	P01137	Olink Inflammation	group	IV - NN	0.125355	-0.760839	1.01155	0.932977	Non-significant	none
DNER	OID01213	Q8NFT8	Olink Inflammation	group	IV - NN	0.0638844	-0.390348	0.518117	0.933714	Non-significant	none
CTSL1	OID00459	P07711	Olink Cardiovascular II	group	IV - NV	-0.0677717	-0.550002	0.414458	0.933809	Non-significant	none
CXCL5	OID00520	P42830	Olink Inflammation	group	IV - NV	-0.167574	-1.36192	1.02677	0.934019	Non-significant	none
ENG	OID01254	P17813	Olink Cardiometabolic	group	IV - NV	-0.057169	-0.465983	0.351645	0.93444	Non-significant	none
IL-22 RA1	OID00516	Q8N6P7	Olink Inflammation	group	IV - NV	-0.0824087	-0.677911	0.513094	0.935749	Non-significant	none
ARTN	OID00526	Q5T4W7	Olink Inflammation	group	IV - NV	-0.0601053	-0.497249	0.377038	0.936543	Non-significant	none
FCGR3B	OID01219	O75015	Olink Cardiometabolic	group	IV - NV	0.101926	-0.639731	0.843583	0.936602	Non-significant	none
CA3	OID01235	P07451	Olink Cardiometabolic	group	IV - NN	-0.0744606	-0.617137	0.468216	0.936798	Non-significant	none
IGFBP6	OID01264	P24592	Olink Cardiometabolic	group	IV - NN	0.0955	-0.601598	0.792598	0.936987	Non-significant	none
MCP-2	OID00549	P80075	Olink Inflammation	group	IV - NV	-0.128333	-1.06619	0.809525	0.937129	Non-significant	none
STAMBP	OID00558	O95630	Olink Inflammation	group	IV - NN	0.0951661	-0.605851	0.796183	0.938085	Non-significant	none
CCL4	OID00498	P13236	Olink Inflammation	group	IV - NV	-0.109699	-0.919717	0.700318	0.938372	Non-significant	none
IL-1ra	OID00389	P18510	Olink Cardiovascular II	group	IV - NV	0.142794	-0.912066	1.19765	0.938425	Non-significant	none
MET	OID01238	P08581	Olink Cardiometabolic	group	IV - NN	-0.0509439	-0.430922	0.329035	0.93956	Non-significant	none
CXCL6	OID00534	P80162	Olink Inflammation	group	IV - NN	-0.149233	-1.26534	0.966874	0.939875	Non-significant	none
TIMD4	OID01298	Q96H15	Olink Cardiometabolic	group	IV - NV	-0.0887623	-0.754306	0.576781	0.94017	Non-significant	none
PLTP	OID01275	P55058	Olink Cardiometabolic	group	IV - NN	0.0561228	-0.364801	0.477046	0.940201	Non-significant	none
NT-3	OID00554	P20783	Olink Inflammation	group	IV - NV	0.127299	-0.836831	1.09143	0.941321	Non-significant	none
GNLY	OID01262	P22749	Olink Cardiometabolic	group	IV - NN	-0.0538961	-0.472619	0.364827	0.944144	Non-significant	none
PSGL-1	OID00438	Q14242	Olink Cardiovascular II	group	IV - NV	0.0497123	-0.339133	0.438557	0.944872	Non-significant	none
DEFA1	OID01277	P59665	Olink Cardiometabolic	group	IV - NN	-0.157381	-1.39459	1.07983	0.945407	Non-significant	none
TGF-alpha	OID00503	P01135	Olink Inflammation	group	IV - NN	0.175879	-1.21511	1.56687	0.946041	Non-significant	none
TNFRSF13B	OID00461	O14836	Olink Cardiovascular II	group	IV - NV	-0.0600133	-0.539805	0.419778	0.947161	Non-significant	none
SERPINA12	OID00422	Q8IW75	Olink Cardiovascular II	group	IV - NV	0.190913	-1.34287	1.7247	0.94766	Non-significant	none
GT	OID00454	P51161	Olink Cardiovascular II	group	IV - NN	-0.146539	-1.32535	1.03227	0.947791	Non-significant	none
CHL1	OID01216	O00533	Olink Cardiometabolic	group	IV - NV	0.0759133	-0.546731	0.698558	0.949724	Non-significant	none
NT-3	OID00554	P20783	Olink Inflammation	group	IV - NN	0.119025	-0.864986	1.10304	0.950492	Non-significant	none
PRSS27	OID00397	Q9BQR3	Olink Cardiovascular II	group	IV - NV	0.0868693	-0.633063	0.806802	0.950727	Non-significant	none
TSLP	OID00497	Q969D9	Olink Inflammation	group	IV - NN	-0.121511	-1.13727	0.894251	0.951548	Non-significant	none
CR2	OID01258	P20023	Olink Cardiometabolic	group	IV - NV	-0.104319	-0.977842	0.769205	0.951708	Non-significant	none
AGRP	OID00448	O00253	Olink Cardiovascular II	group	IV - NV	0.106405	-0.795093	1.0079	0.952797	Non-significant	none
OPG	OID00479	O00300	Olink Inflammation	group	IV - NV	-0.0863037	-0.817807	0.645199	0.952836	Non-significant	none
Gal-9	OID00406	O00182	Olink Cardiovascular II	group	IV - NV	-0.052579	-0.499504	0.394346	0.953097	Non-significant	none
IL-17C	OID00483	Q9P0M4	Olink Inflammation	group	IV - NV	-0.125252	-1.20689	0.956381	0.954521	Non-significant	none
CD6	OID00499	P30203	Olink Inflammation	group	IV - NV	0.108097	-0.832093	1.04829	0.955151	Non-significant	none
TRAIL	OID00488	P50591	Olink Inflammation	group	IV - NV	0.0525483	-0.407069	0.512166	0.955639	Non-significant	none
FCGR3B	OID01219	O75015	Olink Cardiometabolic	group	IV - NN	-0.0863867	-0.843337	0.670564	0.955795	Non-significant	none
TIMP1	OID01224	P01033	Olink Cardiometabolic	group	IV - NN	-0.0711011	-0.695148	0.552946	0.955937	Non-significant	none
TIE1	OID01270	P35590	Olink Cardiometabolic	group	IV - NN	-0.0645439	-0.634245	0.505158	0.95642	Non-significant	none
DPP4	OID01266	P27487	Olink Cardiometabolic	group	IV - NV	-0.079226	-0.784479	0.626027	0.957136	Non-significant	none
IL7R	OID01253	P16871	Olink Cardiometabolic	group	IV - NV	-0.0734587	-0.732381	0.585464	0.95777	Non-significant	none
PD-L1	OID00518	Q9NZQ7	Olink Inflammation	group	IV - NN	-0.0775394	-0.778835	0.623756	0.958446	Non-significant	none
VSIG2	OID00429	Q96IQ7	Olink Cardiovascular II	group	IV - NV	0.0713927	-0.57845	0.721235	0.958961	Non-significant	none
SORT1	OID00435	Q99523	Olink Cardiovascular II	group	IV - NN	0.0626172	-0.510722	0.635957	0.959432	Non-significant	none
TIE2	OID00398	Q02763	Olink Cardiovascular II	group	IV - NV	0.045002	-0.37401	0.464014	0.96074	Non-significant	none
ANG	OID01226	P03950	Olink Cardiometabolic	group	IV - NN	0.0793228	-0.662692	0.821337	0.961096	Non-significant	none
CSF-1	OID00562	P09603	Olink Inflammation	group	IV - NN	-0.0351572	-0.36416	0.293845	0.961125	Non-significant	none
CDH1	OID01245	P12830	Olink Cardiometabolic	group	IV - NN	-0.0763289	-0.794582	0.641924	0.961544	Non-significant	none
PD-L2	OID00458	Q9BQ51	Olink Cardiovascular II	group	IV - NN	-0.057815	-0.603484	0.487854	0.961769	Non-significant	none
IL-4RA	OID00387	P24394	Olink Cardiovascular II	group	IV - NN	-0.0443256	-0.462976	0.374324	0.961822	Non-significant	none
CXCL10	OID00535	P02778	Olink Inflammation	group	IV - NV	0.141024	-1.19511	1.47716	0.962056	Non-significant	none
SPARCL1	OID01287	Q14515	Olink Cardiometabolic	group	IV - NV	0.0523587	-0.44399	0.548708	0.962097	Non-significant	none
CDCP1	OID00476	Q9H5V8	Olink Inflammation	group	IV - NV	-0.138406	-1.47341	1.19659	0.963362	Non-significant	none
CCL18	OID01276	P55774	Olink Cardiometabolic	group	IV - NV	-0.136633	-1.459	1.18574	0.963604	Non-significant	none
ADM	OID00381	P35318	Olink Cardiovascular II	group	IV - NV	-0.086961	-0.931654	0.757732	0.963862	Non-significant	none
PAM	OID01256	P19021	Olink Cardiometabolic	group	IV - NV	-0.0506537	-0.542764	0.441457	0.963875	Non-significant	none
CCL14	OID01292	Q16627	Olink Cardiometabolic	group	IV - NN	-0.0676567	-0.726106	0.590792	0.963998	Non-significant	none
BNP	OID00455	P16860	Olink Cardiovascular II	group	IV - NN	-0.0610683	-0.658856	0.53672	0.964406	Non-significant	none
ICAM1	OID01230	P05362	Olink Cardiometabolic	group	IV - NV	-0.07936	-0.856327	0.697607	0.964417	Non-significant	none
IL-17A	OID00485	Q16552	Olink Inflammation	group	IV - NV	-0.07942	-0.857323	0.698483	0.964448	Non-significant	none
SORT1	OID00435	Q99523	Olink Cardiovascular II	group	IV - NV	0.05669	-0.505066	0.618446	0.965249	Non-significant	none
IL-20	OID00537	Q9NYY1	Olink Inflammation	group	IV - NN	-0.0324039	-0.353978	0.28917	0.96535	Non-significant	none
PRELP	OID00431	P51888	Olink Cardiovascular II	group	IV - NV	-0.0240257	-0.26304	0.214989	0.965516	Non-significant	none
C1QTNF1	OID01301	Q9BXJ1	Olink Cardiometabolic	group	IV - NN	-0.0938428	-1.03232	0.844632	0.965868	Non-significant	none
MCP-1	OID00484	P13500	Olink Inflammation	group	IV - NN	-0.0750156	-0.833397	0.683366	0.966588	Non-significant	none
TF	OID00399	P13726	Olink Cardiovascular II	group	IV - NV	0.0576437	-0.526925	0.642212	0.96679	Non-significant	none
CCL11	OID00505	P51671	Olink Inflammation	group	IV - NN	-0.0868894	-0.969034	0.795255	0.966864	Non-significant	none
FGF-23	OID00415	Q9GZV9	Olink Cardiovascular II	group	IV - NV	-0.0547093	-0.620299	0.510881	0.968022	Non-significant	none
PGF	OID00384	P49763	Olink Cardiovascular II	group	IV - NV	-0.0404977	-0.460851	0.379855	0.968273	Non-significant	none
IL16	OID00434	Q14005	Olink Cardiovascular II	group	IV - NN	0.0821772	-0.773688	0.938042	0.968483	Non-significant	none
IL-10RA	OID00508	Q13651	Olink Inflammation	group	IV - NV	-0.077273	-0.887302	0.732756	0.968883	Non-significant	none
VEGFA	OID00472	P15692	Olink Inflammation	group	IV - NV	-0.0807087	-0.929181	0.767764	0.969058	Non-significant	none
SELL	OID01249	P14151	Olink Cardiometabolic	group	IV - NV	0.0626417	-0.596384	0.721667	0.969103	Non-significant	none
FGF-21	OID00512	Q9NSA1	Olink Inflammation	group	IV - NV	-0.157577	-1.8181	1.50294	0.969202	Non-significant	none
MCP-2	OID00549	P80075	Olink Inflammation	group	IV - NN	-0.090055	-1.04725	0.867143	0.96972	Non-significant	none
IGFBP6	OID01264	P24592	Olink Cardiometabolic	group	IV - NV	0.064245	-0.618768	0.747258	0.969733	Non-significant	none
IL-18R1	OID00517	Q13478	Olink Inflammation	group	IV - NN	0.070055	-0.682271	0.822381	0.970327	Non-significant	none
LEP	OID00463	P41159	Olink Cardiovascular II	group	IV - NN	-0.0845011	-0.996095	0.827093	0.970591	Non-significant	none
IL7	OID00478	P13232	Olink Inflammation	group	IV - NV	-0.0856827	-1.01105	0.839687	0.970655	Non-significant	none
CX3CL1	OID00552	P78423	Olink Inflammation	group	IV - NV	0.0498973	-0.491303	0.591098	0.970901	Non-significant	none
F7	OID01239	P08709	Olink Cardiometabolic	group	IV - NN	-0.0674372	-0.801322	0.666447	0.971091	Non-significant	none
KIT	OID01241	P10721	Olink Cardiometabolic	group	IV - NN	-0.0501017	-0.595362	0.495159	0.971094	Non-significant	none
SERPINA7	OID01232	P05543	Olink Cardiometabolic	group	IV - NN	-0.0598594	-0.71373	0.594011	0.971304	Non-significant	none
CCL4	OID00498	P13236	Olink Inflammation	group	IV - NN	-0.07562	-0.90234	0.7511	0.971351	Non-significant	none
TGFBR3	OID01279	Q03167	Olink Cardiometabolic	group	IV - NV	-0.0623447	-0.756812	0.632123	0.972388	Non-significant	none
TWEAK	OID00555	O43508	Olink Inflammation	group	IV - NV	0.0569597	-0.595167	0.709087	0.973841	Non-significant	none
CXCL6	OID00534	P80162	Olink Inflammation	group	IV - NV	-0.0954687	-1.18903	0.998088	0.973866	Non-significant	none
FGF-21	OID00410	Q9NSA1	Olink Cardiovascular II	group	IV - NV	-0.156465	-1.96792	1.65499	0.97441	Non-significant	none
Beta-NGF	OID00519	P01138	Olink Inflammation	group	IV - NN	0.0117833	-0.124842	0.148409	0.974485	Non-significant	none
CA1	OID01223	P00915	Olink Cardiometabolic	group	IV - NN	-0.0686956	-0.87256	0.735169	0.974944	Non-significant	none
TNFRSF11A	OID00394	Q9Y6Q6	Olink Cardiovascular II	group	IV - NN	0.0480844	-0.535614	0.631783	0.976693	Non-significant	none
CDH1	OID01245	P12830	Olink Cardiometabolic	group	IV - NV	-0.05708	-0.760821	0.646661	0.977397	Non-significant	none
IL-17D	OID00403	Q8TAD2	Olink Cardiovascular II	group	IV - NN	-0.031075	-0.417431	0.355281	0.977769	Non-significant	none
SAA4	OID01269	P35542	Olink Cardiometabolic	group	IV - NV	-0.081054	-1.08897	0.926859	0.977776	Non-significant	none
MEGF9	OID01303	Q9H1U4	Olink Cardiometabolic	group	IV - NN	-0.0541939	-0.737852	0.629464	0.978398	Non-significant	none
PCOLCE	OID01289	Q15113	Olink Cardiometabolic	group	IV - NN	0.07162	-0.852339	0.995579	0.979334	Non-significant	none
CA4	OID01261	P22748	Olink Cardiometabolic	group	IV - NN	0.0353683	-0.42616	0.496897	0.979796	Non-significant	none
PSGL-1	OID00438	Q14242	Olink Cardiovascular II	group	IV - NN	-0.0296872	-0.42655	0.367176	0.980738	Non-significant	none
IL-15RA	OID00514	Q13261	Olink Inflammation	group	IV - NV	-0.0294753	-0.424849	0.365898	0.980868	Non-significant	none
LCN2	OID01278	P80188	Olink Cardiometabolic	group	IV - NN	0.0561294	-0.70342	0.815679	0.981197	Non-significant	none
CST5	OID00491	P28325	Olink Inflammation	group	IV - NN	-0.04228	-0.617493	0.532933	0.981396	Non-significant	none
CCL23	OID00530	P55773	Olink Inflammation	group	IV - NN	0.0380933	-0.483146	0.559332	0.981606	Non-significant	none
CXCL1	OID00496	P09341	Olink Inflammation	group	IV - NN	-0.0749361	-1.10676	0.956891	0.981834	Non-significant	none
SOD2	OID00413	P04179	Olink Cardiovascular II	group	IV - NV	-0.0159837	-0.23844	0.206473	0.982215	Non-significant	none
NCAM1	OID01247	P13591	Olink Cardiometabolic	group	IV - NN	0.0373033	-0.488211	0.562818	0.982637	Non-significant	none
FETUB	OID01305	Q9UGM5	Olink Cardiometabolic	group	IV - NN	0.0582978	-0.789308	0.905903	0.983689	Non-significant	none
CCL23	OID00530	P55773	Olink Inflammation	group	IV - NV	0.034915	-0.475793	0.545623	0.983883	Non-significant	none
IGFBP3	OID01255	P17936	Olink Cardiometabolic	group	IV - NN	-0.0436806	-0.684475	0.597114	0.983976	Non-significant	none
PARP-1	OID00469	P09874	Olink Cardiovascular II	group	IV - NN	0.0275217	-0.39291	0.447953	0.985213	Non-significant	none
F7	OID01239	P08709	Olink Cardiometabolic	group	IV - NV	-0.0470097	-0.766067	0.672047	0.985251	Non-significant	none
IL-27	OID00402	Q8NEV9,Q14213	Olink Cardiovascular II	group	IV - NV	-0.0345937	-0.569009	0.499822	0.985538	Non-significant	none
C1QTNF1	OID01301	Q9BXJ1	Olink Cardiometabolic	group	IV - NV	-0.059056	-0.97857	0.860458	0.985762	Non-significant	none
DNER	OID01213	Q8NFT8	Olink Inflammation	group	IV - NV	-0.0283303	-0.473385	0.416725	0.986011	Non-significant	none
LIF	OID00547	P15018	Olink Inflammation	group	IV - NN	-0.0283961	-0.475514	0.418722	0.986075	Non-significant	none
IGFBP3	OID01255	P17936	Olink Cardiometabolic	group	IV - NV	-0.0393397	-0.667187	0.588508	0.986443	Non-significant	none
IL-1 alpha	OID00493	P01583	Olink Inflammation	group	IV - NV	-0.0142797	-0.243466	0.214907	0.986594	Non-significant	none
PTPRS	OID01284	Q13332	Olink Cardiometabolic	group	IV - NV	0.0192347	-0.308654	0.347124	0.988106	Non-significant	none
CA3	OID01235	P07451	Olink Cardiometabolic	group	IV - NV	-0.0309967	-0.562709	0.500716	0.988253	Non-significant	none
IL-20RA	OID00489	Q9UHF4	Olink Inflammation	group	IV - NN	0.0371061	-0.611756	0.685968	0.988693	Non-significant	none
FGF-5	OID00509	P12034	Olink Inflammation	group	IV - NN	-0.0520422	-0.967323	0.863239	0.988821	Non-significant	none
PAR-1	OID00395	P25116	Olink Cardiovascular II	group	IV - NN	-0.0275172	-0.514135	0.4591	0.988943	Non-significant	none
Flt3L	OID00533	P49771	Olink Inflammation	group	IV - NN	0.0430572	-0.723664	0.809779	0.989094	Non-significant	none
ADA	OID00560	P00813	Olink Inflammation	group	IV - NN	-0.0288322	-0.551324	0.493659	0.989467	Non-significant	none
TRANCE	OID00521	O14788	Olink Inflammation	group	IV - NV	0.054922	-0.941882	1.05173	0.989499	Non-significant	none
LEP	OID00463	P41159	Olink Cardiovascular II	group	IV - NV	-0.0472723	-0.940449	0.845904	0.990306	Non-significant	none
IL18	OID00409	Q14116	Olink Cardiovascular II	group	IV - NV	-0.0464197	-0.955324	0.862484	0.99097	Non-significant	none
CNDP1	OID01299	Q96KN2	Olink Cardiometabolic	group	IV - NN	-0.0430522	-0.90856	0.822456	0.991432	Non-significant	none
IL-1ra	OID00389	P18510	Olink Cardiovascular II	group	IV - NN	-0.0533356	-1.12995	1.02328	0.991501	Non-significant	none
PAM	OID01256	P19021	Olink Cardiometabolic	group	IV - NN	0.0236606	-0.478598	0.525919	0.992312	Non-significant	none
IL-15RA	OID00514	Q13261	Olink Inflammation	group	IV - NN	-0.0189989	-0.422525	0.384527	0.99232	Non-significant	none
IL-10RA	OID00508	Q13651	Olink Inflammation	group	IV - NN	-0.0384067	-0.865139	0.788326	0.992522	Non-significant	none
OSM	OID00494	P13725	Olink Inflammation	group	IV - NN	-0.0714106	-1.64757	1.50475	0.992886	Non-significant	none
CSF-1	OID00562	P09603	Olink Inflammation	group	IV - NV	0.014597	-0.307758	0.336952	0.992894	Non-significant	none
IL18	OID00501	Q14116	Olink Inflammation	group	IV - NV	-0.0457733	-1.07277	0.981222	0.993115	Non-significant	none
HSP 27	OID00465	P04792	Olink Cardiovascular II	group	IV - NN	0.0266039	-0.574062	0.62727	0.993201	Non-significant	none
IL8	OID00471	P10145	Olink Inflammation	group	IV - NV	0.0449637	-1.00921	1.09914	0.993692	Non-significant	none
HGF	OID00522	P14210	Olink Inflammation	group	IV - NN	-0.0361461	-0.909667	0.837375	0.994062	Non-significant	none
QPCT	OID01293	Q16769	Olink Cardiometabolic	group	IV - NV	0.019847	-0.467034	0.506728	0.994237	Non-significant	none
CD4	OID00466	P01730	Olink Cardiovascular II	group	IV - NV	0.019539	-0.467438	0.506516	0.994416	Non-significant	none
TNFB	OID00561	P01374	Olink Inflammation	group	IV - NV	-0.0349473	-0.924834	0.854939	0.99465	Non-significant	none
CST3	OID01225	P01034	Olink Cardiometabolic	group	IV - NN	-0.0312456	-0.833639	0.771148	0.99474	Non-significant	none
MEGF9	OID01303	Q9H1U4	Olink Cardiometabolic	group	IV - NV	-0.024404	-0.694249	0.645441	0.995394	Non-significant	none
IL-10RB	OID00515	Q08334	Olink Inflammation	group	IV - NV	-0.015258	-0.436515	0.405999	0.995447	Non-significant	none
PRSS27	OID00397	Q9BQR3	Olink Cardiovascular II	group	IV - NN	-0.0264889	-0.761267	0.708289	0.99549	Non-significant	none
IDUA	OID00393	P35475	Olink Cardiovascular II	group	IV - NV	-0.0222093	-0.655892	0.611473	0.995736	Non-significant	none
PTX3	OID00437	P26022	Olink Cardiovascular II	group	IV - NV	-0.024931	-0.741519	0.691657	0.995798	Non-significant	none
HB-EGF	OID00449	Q99075	Olink Cardiovascular II	group	IV - NN	-0.0427761	-1.30773	1.22218	0.99603	Non-significant	none
CXCL5	OID00520	P42830	Olink Inflammation	group	IV - NN	0.0405033	-1.17847	1.25947	0.996167	Non-significant	none
MMP12	OID00456	P39900	Olink Cardiovascular II	group	IV - NV	0.053541	-1.59512	1.70221	0.996338	Non-significant	none
GDF-2	OID00450	Q9UK05	Olink Cardiovascular II	group	IV - NV	0.0332197	-0.995327	1.06177	0.996378	Non-significant	none
SELL	OID01249	P14151	Olink Cardiometabolic	group	IV - NN	0.0203728	-0.652242	0.692988	0.996814	Non-significant	none
TIE2	OID00398	Q02763	Olink Cardiovascular II	group	IV - NN	-0.0127594	-0.440412	0.414893	0.996908	Non-significant	none
CD40	OID00542	P25942	Olink Inflammation	group	IV - NN	0.0186883	-0.636206	0.673583	0.997171	Non-significant	none
4E-BP1	OID00536	Q13541	Olink Inflammation	group	IV - NV	0.0262113	-0.962867	1.01529	0.99756	Non-significant	none
BOC	OID00386	Q9BWV1	Olink Cardiovascular II	group	IV - NN	0.00999611	-0.367208	0.387201	0.99756	Non-significant	none
ADM	OID00381	P35318	Olink Cardiovascular II	group	IV - NN	-0.02022	-0.882331	0.841891	0.998088	Non-significant	none
PAR-1	OID00395	P25116	Olink Cardiovascular II	group	IV - NV	0.0107433	-0.466043	0.487529	0.998235	Non-significant	none
FAP	OID01282	Q12884	Olink Cardiometabolic	group	IV - NV	-0.003373	-0.153841	0.147095	0.998253	Non-significant	none
NRTN	OID00548	Q99748	Olink Inflammation	group	IV - NV	-0.0146427	-0.7097	0.680415	0.998457	Non-significant	none
MCP-4	OID00504	Q99616	Olink Inflammation	group	IV - NN	-0.0229528	-1.16998	1.12408	0.998608	Non-significant	none
PROC	OID01228	P04070	Olink Cardiometabolic	group	IV - NV	-0.0145937	-0.83424	0.805052	0.998898	Non-significant	none
PRELP	OID00431	P51888	Olink Cardiovascular II	group	IV - NN	-0.00425444	-0.248198	0.239689	0.998942	Non-significant	none
TNFRSF10A	OID00391	O00220	Olink Cardiovascular II	group	IV - NN	0.00796667	-0.462383	0.478316	0.999002	Non-significant	none
PD-L1	OID00518	Q9NZQ7	Olink Inflammation	group	IV - NV	0.0112133	-0.675913	0.69834	0.999074	Non-significant	none
BMP-6	OID00379	P22004	Olink Cardiovascular II	group	IV - NN	-0.0162456	-1.08074	1.04824	0.99919	Non-significant	none
DCN	OID00444	P07585	Olink Cardiovascular II	group	IV - NN	0.00428889	-0.283708	0.292286	0.999229	Non-significant	none
TM	OID00428	P07204	Olink Cardiovascular II	group	IV - NV	0.00832767	-0.574123	0.590778	0.999289	Non-significant	none
SOD2	OID00413	P04179	Olink Cardiovascular II	group	IV - NN	0.00315944	-0.223884	0.230203	0.999327	Non-significant	none
HO-1	OID00432	P09601	Olink Cardiovascular II	group	IV - NN	0.00509833	-0.380424	0.390621	0.999392	Non-significant	none
uPA	OID00481	P00749	Olink Inflammation	group	IV - NV	-0.00822933	-0.640743	0.624284	0.999411	Non-significant	none
FCGR2A	OID01244	P12318	Olink Cardiometabolic	group	IV - NN	-0.0113461	-0.893965	0.871273	0.999425	Non-significant	none
F11	OID01227	P03951	Olink Cardiometabolic	group	IV - NN	-0.00736611	-0.640003	0.625271	0.999528	Non-significant	none
CX3CL1	OID00552	P78423	Olink Inflammation	group	IV - NN	0.00633111	-0.546029	0.558692	0.999543	Non-significant	none
CCL3	OID00532	P10147	Olink Inflammation	group	IV - NV	0.00799333	-0.727639	0.743625	0.999589	Non-significant	none
VEGFA	OID00472	P15692	Olink Inflammation	group	IV - NN	-0.00873667	-0.874705	0.857232	0.999646	Non-significant	none
GH	OID00417	P01241	Olink Cardiovascular II	group	IV - NN	-0.0240961	-2.87118	2.82299	0.999751	Non-significant	none
UMOD	OID01237	P07911	Olink Cardiometabolic	group	IV - NN	-0.00226944	-0.284292	0.279753	0.999775	Non-significant	none
SAA4	OID01269	P35542	Olink Cardiometabolic	group	IV - NN	-0.00734056	-1.03604	1.02136	0.999823	Non-significant	none
MBL2	OID01243	P11226	Olink Cardiometabolic	group	IV - NN	0.00854333	-1.59409	1.61118	0.999901	Non-significant	none
HB-EGF	OID00449	Q99075	Olink Cardiovascular II	group	IV - NV	-0.00647767	-1.24587	1.23292	0.999905	Non-significant	none
LYVE1	OID01307	Q9Y5Y7	Olink Cardiometabolic	group	IV - NN	-0.00361833	-0.714938	0.707701	0.99991	Non-significant	none
CCL28	OID00539	Q9NRJ3	Olink Inflammation	group	IV - NV	0.00411933	-0.831614	0.839853	0.999915	Non-significant	none
CXCL1	OID00496	P09341	Olink Inflammation	group	IV - NV	0.00410267	-1.00688	1.01508	0.999943	Non-significant	none
NCAM1	OID01247	P13591	Olink Cardiometabolic	group	IV - NV	0.000676333	-0.514221	0.515573	0.999994	Non-significant	none
CXCL1	OID00404	P09341	Olink Cardiovascular II	group	IV - NV	-0.00118167	-1.01748	1.01512	0.999995	Non-significant	none
CCL19	OID00513	Q99731	Olink Inflammation	group	IV - NV	0.000259333	-1.21587	1.21639	1	Non-significant	none
