# Supplementary material for: Consequences of COVID-19 on Adipose Tissue Signatures
Source: Int J Mol Sci. 2024 Mar 2;25(5):2908. doi: 10.3390/ijms25052908 (PMC10932458; doi:10.3390/ijms25052908)
Supplement: Supplementary file 1 [file ijms-25-02908-s001.zip › Table S4.xlsx]

## Sheet: Sheet1
SampleID	Index	OlinkID	UniProt	Assay	MissingFreq	Panel	Panel_Version	PlateID	QC_Warning	LOD	NPX	Normalization	group	vaccinated	infected	sex	age	bmi	Diabetes
A_4186	4	OID01286	Q14393	GAS6	0	Olink Cardiometabolic	v.3603	Q-04835-001_SP222759_CAM	Pass	1.59115	3.91042	IPC Normalized	IV	T	T	F	28.4463	39.6694	no
A_4186	4	OID01240	P0DOY2	IGLC2	0	Olink Cardiometabolic	v.3603	Q-04835-001_SP222759_CAM	Pass	0.74573	5.06099	IPC Normalized	IV	T	T	F	28.4463	39.6694	no
A_4186	4	OID00388	P12931	SRC	0.06897	Olink Cardiovascular II	v.5007	Q-04835-002_SP222759_CVDII	Pass	4.2122	7.47762	IPC Normalized	IV	T	T	F	28.4463	39.6694	no
A_4186	4	OID00395	P25116	PAR-1	0	Olink Cardiovascular II	v.5007	Q-04835-002_SP222759_CVDII	Pass	2.24216	6.0309	IPC Normalized	IV	T	T	F	28.4463	39.6694	no
A_4186	4	OID00392	Q13043	STK4	0.13793	Olink Cardiovascular II	v.5007	Q-04835-002_SP222759_CVDII	Pass	1.71977	4.70671	IPC Normalized	IV	T	T	F	28.4463	39.6694	no
A_4186	4	OID01251	P15529	CD46	0	Olink Cardiometabolic	v.3603	Q-04835-001_SP222759_CAM	Pass	1.07961	3.76352	IPC Normalized	IV	T	T	F	28.4463	39.6694	no
A_4186	4	OID01294	Q16853	AOC3	0	Olink Cardiometabolic	v.3603	Q-04835-001_SP222759_CAM	Pass	0.67885	3.02576	IPC Normalized	IV	T	T	F	28.4463	39.6694	no
A_4186	4	OID05547	P01579	IFN-gamma	0	Olink Inflammation	v.3024	Q-04835-003_SP222760_INFI	Pass	2.66671	6.22298	IPC Normalized	IV	T	T	F	28.4463	39.6694	no
A_4186	4	OID01283	Q13093	PLA2G7	0.2069	Olink Cardiometabolic	v.3603	Q-04835-001_SP222759_CAM	Pass	1.50471	1.68085	IPC Normalized	IV	T	T	F	28.4463	39.6694	no
A_4186	4	OID00454	P51161	GT	0	Olink Cardiovascular II	v.5007	Q-04835-002_SP222759_CVDII	Pass	1.2023	2.22034	IPC Normalized	IV	T	T	F	28.4463	39.6694	no
A_4186	4	OID01265	P24821	TNC	0	Olink Cardiometabolic	v.3603	Q-04835-001_SP222759_CAM	Pass	-0.01542	2.24094	IPC Normalized	IV	T	T	F	28.4463	39.6694	no
A_4186	4	OID01243	P11226	MBL2	0	Olink Cardiometabolic	v.3603	Q-04835-001_SP222759_CAM	Pass	-0.12303	7.94513	IPC Normalized	IV	T	T	F	28.4463	39.6694	no
A_4186	4	OID00455	P16860	BNP	0.68966	Olink Cardiovascular II	v.5007	Q-04835-002_SP222759_CVDII	Pass	1.83078	1.41126	IPC Normalized	IV	T	T	F	28.4463	39.6694	no
A_4186	4	OID00396	O14763	TRAIL-R2	0	Olink Cardiovascular II	v.5007	Q-04835-002_SP222759_CVDII	Pass	1.72382	5.75339	IPC Normalized	IV	T	T	F	28.4463	39.6694	no
A_4186	4	OID00543	O95760	IL33	0.96552	Olink Inflammation	v.3024	Q-04835-003_SP222760_INFI	Pass	1.41261	0.60531	IPC Normalized	IV	T	T	F	28.4463	39.6694	no
A_4186	4	OID00390	P05231	IL6	0	Olink Cardiovascular II	v.5007	Q-04835-002_SP222759_CVDII	Pass	1.81123	3.26488	IPC Normalized	IV	T	T	F	28.4463	39.6694	no
A_4186	4	OID00397	Q9BQR3	PRSS27	0	Olink Cardiovascular II	v.5007	Q-04835-002_SP222759_CVDII	Pass	1.16115	9.46372	IPC Normalized	IV	T	T	F	28.4463	39.6694	no
A_4186	4	OID00451	P12104	FABP2	0	Olink Cardiovascular II	v.5007	Q-04835-002_SP222759_CVDII	Pass	2.08	9.64065	IPC Normalized	IV	T	T	F	28.4463	39.6694	no
A_4186	4	OID00398	Q02763	TIE2	0	Olink Cardiovascular II	v.5007	Q-04835-002_SP222759_CVDII	Pass	1.54415	7.57715	IPC Normalized	IV	T	T	F	28.4463	39.6694	no
A_4186	4	OID00545	O95750	FGF-19	0	Olink Inflammation	v.3024	Q-04835-003_SP222760_INFI	Pass	1.02563	8.60785	IPC Normalized	IV	T	T	F	28.4463	39.6694	no
A_4186	4	OID00399	P13726	TF	0	Olink Cardiovascular II	v.5007	Q-04835-002_SP222759_CVDII	Pass	1.54337	5.97158	IPC Normalized	IV	T	T	F	28.4463	39.6694	no
A_4186	4	OID01242	P11215	ITGAM	0.96552	Olink Cardiometabolic	v.3603	Q-04835-001_SP222759_CAM	Pass	-0.6478	-1.50945	IPC Normalized	IV	T	T	F	28.4463	39.6694	no
A_4186	4	OID00394	Q9Y6Q6	TNFRSF11A	0	Olink Cardiovascular II	v.5007	Q-04835-002_SP222759_CVDII	Pass	1.42303	6.12762	IPC Normalized	IV	T	T	F	28.4463	39.6694	no
A_4186	4	OID00400	Q9HB29	IL1RL2	0	Olink Cardiovascular II	v.5007	Q-04835-002_SP222759_CVDII	Pass	1.71481	5.53404	IPC Normalized	IV	T	T	F	28.4463	39.6694	no
A_4186	4	OID01241	P10721	KIT	0	Olink Cardiometabolic	v.3603	Q-04835-001_SP222759_CAM	Pass	0.55621	3.28284	IPC Normalized	IV	T	T	F	28.4463	39.6694	no
A_4186	4	OID00488	P50591	TRAIL	0	Olink Inflammation	v.3024	Q-04835-003_SP222760_INFI	Pass	0.65823	8.3612	IPC Normalized	IV	T	T	F	28.4463	39.6694	no
A_4186	4	OID00389	P18510	IL-1ra	0	Olink Cardiovascular II	v.5007	Q-04835-002_SP222759_CVDII	Pass	0.7338	7.23509	IPC Normalized	IV	T	T	F	28.4463	39.6694	no
A_4186	4	OID00442	P31994	IgG Fc receptor II-b	0	Olink Cardiovascular II	v.5007	Q-04835-002_SP222759_CVDII	Pass	1.71316	2.50568	IPC Normalized	IV	T	T	F	28.4463	39.6694	no
A_4186	4	OID00456	P39900	MMP12	0	Olink Cardiovascular II	v.5007	Q-04835-002_SP222759_CVDII	Pass	1.10575	6.07143	IPC Normalized	IV	T	T	F	28.4463	39.6694	no
A_4186	4	OID00530	P55773	CCL23	0	Olink Inflammation	v.3024	Q-04835-003_SP222760_INFI	Pass	0.8862	11.4257	IPC Normalized	IV	T	T	F	28.4463	39.6694	no
A_4186	4	OID01298	Q96H15	TIMD4	0	Olink Cardiometabolic	v.3603	Q-04835-001_SP222759_CAM	Pass	0.71007	4.21956	IPC Normalized	IV	T	T	F	28.4463	39.6694	no
A_4186	4	OID00417	P01241	GH	0	Olink Cardiovascular II	v.5007	Q-04835-002_SP222759_CVDII	Pass	2.14291	9.65304	IPC Normalized	IV	T	T	F	28.4463	39.6694	no
A_4186	4	OID00438	Q14242	PSGL-1	0	Olink Cardiovascular II	v.5007	Q-04835-002_SP222759_CVDII	Pass	1.67704	4.88203	IPC Normalized	IV	T	T	F	28.4463	39.6694	no
A_4186	4	OID00393	P35475	IDUA	0	Olink Cardiovascular II	v.5007	Q-04835-002_SP222759_CVDII	Pass	0.6752	5.14288	IPC Normalized	IV	T	T	F	28.4463	39.6694	no
A_4186	4	OID00526	Q5T4W7	ARTN	0.55172	Olink Inflammation	v.3024	Q-04835-003_SP222760_INFI	Pass	-0.81806	-1.07268	IPC Normalized	IV	T	T	F	28.4463	39.6694	no
A_4186	4	OID01278	P80188	LCN2	0	Olink Cardiometabolic	v.3603	Q-04835-001_SP222759_CAM	Pass	-0.84984	1.09495	IPC Normalized	IV	T	T	F	28.4463	39.6694	no
A_4186	4	OID00413	P04179	SOD2	0	Olink Cardiovascular II	v.5007	Q-04835-002_SP222759_CVDII	Pass	1.79403	11.3686	IPC Normalized	IV	T	T	F	28.4463	39.6694	no
A_4186	4	OID01260	P22105	TNXB	0	Olink Cardiometabolic	v.3603	Q-04835-001_SP222759_CAM	Pass	0.48957	0.95128	IPC Normalized	IV	T	T	F	28.4463	39.6694	no
A_4186	4	OID00501	Q14116	IL18	0	Olink Inflammation	v.3024	Q-04835-003_SP222760_INFI	Pass	0.89294	9.13549	IPC Normalized	IV	T	T	F	28.4463	39.6694	no
A_4186	4	OID01250	P14543	NID1	0	Olink Cardiometabolic	v.3603	Q-04835-001_SP222759_CAM	Pass	0.88396	4.04295	IPC Normalized	IV	T	T	F	28.4463	39.6694	no
A_4186	4	OID01224	P01033	TIMP1	0	Olink Cardiometabolic	v.3603	Q-04835-001_SP222759_CAM	Pass	2.04226	5.18282	IPC Normalized	IV	T	T	F	28.4463	39.6694	no
A_4186	4	OID01296	Q8N423	LILRB2	0	Olink Cardiometabolic	v.3603	Q-04835-001_SP222759_CAM	Pass	0.24325	2.98235	IPC Normalized	IV	T	T	F	28.4463	39.6694	no
A_4186	4	OID00409	Q14116	IL18	0	Olink Cardiovascular II	v.5007	Q-04835-002_SP222759_CVDII	Pass	1.84645	9.76399	IPC Normalized	IV	T	T	F	28.4463	39.6694	no
A_4186	4	OID01258	P20023	CR2	0	Olink Cardiometabolic	v.3603	Q-04835-001_SP222759_CAM	Pass	0.78187	6.31486	IPC Normalized	IV	T	T	F	28.4463	39.6694	no
A_4186	4	OID00391	O00220	TNFRSF10A	0	Olink Cardiovascular II	v.5007	Q-04835-002_SP222759_CVDII	Pass	1.54068	3.44169	IPC Normalized	IV	T	T	F	28.4463	39.6694	no
A_4186	4	OID01274	P49747	COMP	0	Olink Cardiometabolic	v.3603	Q-04835-001_SP222759_CAM	Pass	0.91922	6.1702	IPC Normalized	IV	T	T	F	28.4463	39.6694	no
A_4186	4	OID00452	P40225	THPO	0	Olink Cardiovascular II	v.5007	Q-04835-002_SP222759_CVDII	Pass	1.45534	5.07632	IPC Normalized	IV	T	T	F	28.4463	39.6694	no
A_4186	4	OID00539	Q9NRJ3	CCL28	0	Olink Inflammation	v.3024	Q-04835-003_SP222760_INFI	Pass	-0.07638	0.69842	IPC Normalized	IV	T	T	F	28.4463	39.6694	no
A_4186	4	OID00546	P05112	IL4	0.44828	Olink Inflammation	v.3024	Q-04835-003_SP222760_INFI	Pass	-0.44392	-0.41349	IPC Normalized	IV	T	T	F	28.4463	39.6694	no
A_4186	4	OID00493	P01583	IL-1 alpha	1	Olink Inflammation	v.3024	Q-04835-003_SP222760_INFI	Pass	0.58669	-0.08082	IPC Normalized	IV	T	T	F	28.4463	39.6694	no
A_4186	4	OID01253	P16871	IL7R	0.2069	Olink Cardiometabolic	v.3603	Q-04835-001_SP222759_CAM	Pass	-0.18418	0.00863	IPC Normalized	IV	T	T	F	28.4463	39.6694	no
A_4186	4	OID00447	Q16651	PRSS8	0	Olink Cardiovascular II	v.5007	Q-04835-002_SP222759_CVDII	Pass	0.66324	9.3987	IPC Normalized	IV	T	T	F	28.4463	39.6694	no
A_4186	4	OID00401	P01127	PDGF subunit B	0	Olink Cardiovascular II	v.5007	Q-04835-002_SP222759_CVDII	Pass	0.79285	11.473	IPC Normalized	IV	T	T	F	28.4463	39.6694	no
A_4186	4	OID01301	Q9BXJ1	C1QTNF1	0	Olink Cardiometabolic	v.3603	Q-04835-001_SP222759_CAM	Pass	1.12244	3.5445	IPC Normalized	IV	T	T	F	28.4463	39.6694	no
A_4186	4	OID00489	Q9UHF4	IL-20RA	0.41379	Olink Inflammation	v.3024	Q-04835-003_SP222760_INFI	Pass	0.01204	0.11573	IPC Normalized	IV	T	T	F	28.4463	39.6694	no
A_4186	4	OID01295	Q6EMK4	VASN	0	Olink Cardiometabolic	v.3603	Q-04835-001_SP222759_CAM	Pass	-0.02093	1.21303	IPC Normalized	IV	T	T	F	28.4463	39.6694	no
A_4186	4	OID00443	Q9UKP3	ITGB1BP2	0.7931	Olink Cardiovascular II	v.5007	Q-04835-002_SP222759_CVDII	Pass	2.4874	2.57717	IPC Normalized	IV	T	T	F	28.4463	39.6694	no
A_4186	4	OID00457	Q9BYF1	ACE2	0	Olink Cardiovascular II	v.5007	Q-04835-002_SP222759_CVDII	Pass	0.60142	3.65097	IPC Normalized	IV	T	T	F	28.4463	39.6694	no
A_4186	4	OID00531	P06127	CD5	0	Olink Inflammation	v.3024	Q-04835-003_SP222760_INFI	Pass	-0.13812	5.0061	IPC Normalized	IV	T	T	F	28.4463	39.6694	no
A_4186	4	OID01282	Q12884	FAP	1	Olink Cardiometabolic	v.3603	Q-04835-001_SP222759_CAM	Pass	4.60003	3.96256	IPC Normalized	IV	T	T	F	28.4463	39.6694	no
A_4186	4	OID00418	P19883	FS	0	Olink Cardiovascular II	v.5007	Q-04835-002_SP222759_CVDII	Pass	2.4815	12.4374	IPC Normalized	IV	T	T	F	28.4463	39.6694	no
A_4186	4	OID00439	Q92583	CCL17	0	Olink Cardiovascular II	v.5007	Q-04835-002_SP222759_CVDII	Pass	1.76382	9.25158	IPC Normalized	IV	T	T	F	28.4463	39.6694	no
A_4186	4	OID00453	Q9UEW3	MARCO	0	Olink Cardiovascular II	v.5007	Q-04835-002_SP222759_CVDII	Pass	2.43548	7.8377	IPC Normalized	IV	T	T	F	28.4463	39.6694	no
A_4186	4	OID00527	P09238	MMP-10	0	Olink Inflammation	v.3024	Q-04835-003_SP222760_INFI	Pass	0.5991	7.59091	IPC Normalized	IV	T	T	F	28.4463	39.6694	no
A_4186	4	OID01272	P42785	PRCP	0.27586	Olink Cardiometabolic	v.3603	Q-04835-001_SP222759_CAM	Pass	0.20945	0.14523	IPC Normalized	IV	T	T	F	28.4463	39.6694	no
A_4186	4	OID00414	Q99895	CTRC	0	Olink Cardiovascular II	v.5007	Q-04835-002_SP222759_CVDII	Pass	2.90227	11.6251	IPC Normalized	IV	T	T	F	28.4463	39.6694	no
A_4186	4	OID01285	Q13361	MFAP5	0	Olink Cardiometabolic	v.3603	Q-04835-001_SP222759_CAM	Pass	-0.04754	0.37994	IPC Normalized	IV	T	T	F	28.4463	39.6694	no
A_4186	4	OID00502	Q13291	SLAMF1	0	Olink Inflammation	v.3024	Q-04835-003_SP222760_INFI	Pass	0.49363	1.2771	IPC Normalized	IV	T	T	F	28.4463	39.6694	no
A_4186	4	OID01302	Q9BXR6	CFHR5	0	Olink Cardiometabolic	v.3603	Q-04835-001_SP222759_CAM	Pass	-0.87452	7.25024	IPC Normalized	IV	T	T	F	28.4463	39.6694	no
A_4186	4	OID01306	Q9Y5C1	ANGPTL3	0	Olink Cardiometabolic	v.3603	Q-04835-001_SP222759_CAM	Pass	0.92062	5.21229	IPC Normalized	IV	T	T	F	28.4463	39.6694	no
A_4186	4	OID01237	P07911	UMOD	0.55172	Olink Cardiometabolic	v.3603	Q-04835-001_SP222759_CAM	Pass	1.17656	1.12617	IPC Normalized	IV	T	T	F	28.4463	39.6694	no
A_4186	4	OID00410	Q9NSA1	FGF-21	0	Olink Cardiovascular II	v.5007	Q-04835-002_SP222759_CVDII	Pass	1.43634	6.03295	IPC Normalized	IV	T	T	F	28.4463	39.6694	no
A_4186	4	OID01229	P05154	SERPINA5	0	Olink Cardiometabolic	v.3603	Q-04835-001_SP222759_CAM	Pass	0.48916	7.66774	IPC Normalized	IV	T	T	F	28.4463	39.6694	no
A_4186	4	OID00505	P51671	CCL11	0	Olink Inflammation	v.3024	Q-04835-003_SP222760_INFI	Pass	0.7788	6.18743	IPC Normalized	IV	T	T	F	28.4463	39.6694	no
A_4186	4	OID01261	P22748	CA4	0	Olink Cardiometabolic	v.3603	Q-04835-001_SP222759_CAM	Pass	0.26775	1.57827	IPC Normalized	IV	T	T	F	28.4463	39.6694	no
A_4186	4	OID00459	P07711	CTSL1	0	Olink Cardiovascular II	v.5007	Q-04835-002_SP222759_CVDII	Pass	1.3754	8.05911	IPC Normalized	IV	T	T	F	28.4463	39.6694	no
A_4186	4	OID01213	Q8NFT8	DNER	0	Olink Inflammation	v.3024	Q-04835-003_SP222760_INFI	Pass	-0.06455	7.84369	IPC Normalized	IV	T	T	F	28.4463	39.6694	no
A_4186	4	OID00547	P15018	LIF	0.96552	Olink Inflammation	v.3024	Q-04835-003_SP222760_INFI	Pass	0.37428	-0.50844	IPC Normalized	IV	T	T	F	28.4463	39.6694	no
A_4186	4	OID00494	P13725	OSM	0	Olink Inflammation	v.3024	Q-04835-003_SP222760_INFI	Pass	-0.54777	7.20416	IPC Normalized	IV	T	T	F	28.4463	39.6694	no
A_4186	4	OID01257	P19320	VCAM1	0	Olink Cardiometabolic	v.3603	Q-04835-001_SP222759_CAM	Pass	2.62381	4.28207	IPC Normalized	IV	T	T	F	28.4463	39.6694	no
A_4186	4	OID00448	O00253	AGRP	0	Olink Cardiovascular II	v.5007	Q-04835-002_SP222759_CVDII	Pass	1.25658	5.3647	IPC Normalized	IV	T	T	F	28.4463	39.6694	no
A_4186	4	OID00402	Q8NEV9,Q14213	IL-27	0	Olink Cardiovascular II	v.5007	Q-04835-002_SP222759_CVDII	Pass	1.33612	5.07947	IPC Normalized	IV	T	T	F	28.4463	39.6694	no
A_4186	4	OID01230	P05362	ICAM1	0	Olink Cardiometabolic	v.3603	Q-04835-001_SP222759_CAM	Pass	1.13459	6.30747	IPC Normalized	IV	T	T	F	28.4463	39.6694	no
A_4186	4	OID00490	Q07325	CXCL9	0	Olink Inflammation	v.3024	Q-04835-003_SP222760_INFI	Pass	0.23357	4.9391	IPC Normalized	IV	T	T	F	28.4463	39.6694	no
A_4186	4	OID01220	O75023	LILRB5	0	Olink Cardiometabolic	v.3603	Q-04835-001_SP222759_CAM	Pass	-0.04772	4.51656	IPC Normalized	IV	T	T	F	28.4463	39.6694	no
A_4186	4	OID00444	P07585	DCN	0	Olink Cardiovascular II	v.5007	Q-04835-002_SP222759_CVDII	Pass	2.12405	4.6829	IPC Normalized	IV	T	T	F	28.4463	39.6694	no
A_4186	4	OID00458	Q9BQ51	PD-L2	0	Olink Cardiovascular II	v.5007	Q-04835-002_SP222759_CVDII	Pass	2.36105	3.64327	IPC Normalized	IV	T	T	F	28.4463	39.6694	no
A_4186	4	OID00532	P10147	CCL3	0	Olink Inflammation	v.3024	Q-04835-003_SP222760_INFI	Pass	0.6616	6.58296	IPC Normalized	IV	T	T	F	28.4463	39.6694	no
A_4186	4	OID01270	P35590	TIE1	0	Olink Cardiometabolic	v.3603	Q-04835-001_SP222759_CAM	Pass	-2.13956	0.21839	IPC Normalized	IV	T	T	F	28.4463	39.6694	no
A_4186	4	OID00419	Q04760	GLO1	0	Olink Cardiovascular II	v.5007	Q-04835-002_SP222759_CVDII	Pass	1.84265	8.16137	IPC Normalized	IV	T	T	F	28.4463	39.6694	no
A_4186	4	OID00440	P10147	CCL3	0	Olink Cardiovascular II	v.5007	Q-04835-002_SP222759_CVDII	Pass	2.39374	8.06295	IPC Normalized	IV	T	T	F	28.4463	39.6694	no
A_4186	4	OID00507	Q9GZV9	FGF-23	0.13793	Olink Inflammation	v.3024	Q-04835-003_SP222760_INFI	Pass	-0.25426	-0.10258	IPC Normalized	IV	T	T	F	28.4463	39.6694	no
A_4186	4	OID00528	P22301	IL10	0	Olink Inflammation	v.3024	Q-04835-003_SP222760_INFI	Pass	0.49344	1.78049	IPC Normalized	IV	T	T	F	28.4463	39.6694	no
A_4186	4	OID01223	P00915	CA1	0	Olink Cardiometabolic	v.3603	Q-04835-001_SP222759_CAM	Pass	-0.56116	5.7066	IPC Normalized	IV	T	T	F	28.4463	39.6694	no
A_4186	4	OID00415	Q9GZV9	FGF-23	0.65517	Olink Cardiovascular II	v.5007	Q-04835-002_SP222759_CVDII	Pass	0.79513	0.36876	IPC Normalized	IV	T	T	F	28.4463	39.6694	no
A_4186	4	OID00549	P80075	MCP-2	0	Olink Inflammation	v.3024	Q-04835-003_SP222760_INFI	Pass	0.04757	8.8489	IPC Normalized	IV	T	T	F	28.4463	39.6694	no
A_4186	4	OID00503	P01135	TGF-alpha	0	Olink Inflammation	v.3024	Q-04835-003_SP222760_INFI	Pass	-1.36994	5.27642	IPC Normalized	IV	T	T	F	28.4463	39.6694	no
A_4186	4	OID01287	Q14515	SPARCL1	0	Olink Cardiometabolic	v.3603	Q-04835-001_SP222759_CAM	Pass	0.45061	1.96779	IPC Normalized	IV	T	T	F	28.4463	39.6694	no
A_4186	4	OID01280	Q06141	REG3A	0.75862	Olink Cardiometabolic	v.3603	Q-04835-001_SP222759_CAM	Pass	0.02425	-0.37228	IPC Normalized	IV	T	T	F	28.4463	39.6694	no
A_4186	4	OID01276	P55774	CCL18	0	Olink Cardiometabolic	v.3603	Q-04835-001_SP222759_CAM	Pass	0.36747	6.02899	IPC Normalized	IV	T	T	F	28.4463	39.6694	no
A_4186	4	OID00411	P01833	PIgR	0	Olink Cardiovascular II	v.5007	Q-04835-002_SP222759_CVDII	Pass	1.31204	7.06241	IPC Normalized	IV	T	T	F	28.4463	39.6694	no
A_4186	4	OID01219	O75015	FCGR3B	0	Olink Cardiometabolic	v.3603	Q-04835-001_SP222759_CAM	Pass	0.44182	3.31322	IPC Normalized	IV	T	T	F	28.4463	39.6694	no
A_4186	4	OID00506	O43557	TNFSF14	0	Olink Inflammation	v.3024	Q-04835-003_SP222760_INFI	Pass	0.81204	7.2007	IPC Normalized	IV	T	T	F	28.4463	39.6694	no
A_4186	4	OID01284	Q13332	PTPRS	0	Olink Cardiometabolic	v.3603	Q-04835-001_SP222759_CAM	Pass	-1.45373	0.09261	IPC Normalized	IV	T	T	F	28.4463	39.6694	no
A_4186	4	OID00460	Q8IYS5	hOSCAR	0	Olink Cardiovascular II	v.5007	Q-04835-002_SP222759_CVDII	Pass	1.80681	10.9385	IPC Normalized	IV	T	T	F	28.4463	39.6694	no
A_4186	4	OID00541	P80511	EN-RAGE	0	Olink Inflammation	v.3024	Q-04835-003_SP222760_INFI	Pass	-0.56005	6.16279	IPC Normalized	IV	T	T	F	28.4463	39.6694	no
A_4186	4	OID00548	Q99748	NRTN	0.82759	Olink Inflammation	v.3024	Q-04835-003_SP222760_INFI	Pass	0.35174	-0.20496	IPC Normalized	IV	T	T	F	28.4463	39.6694	no
A_4186	4	OID00495	P60568	IL2	1	Olink Inflammation	v.3024	Q-04835-003_SP222760_INFI	Pass	0.4608	-0.35913	IPC Normalized	IV	T	T	F	28.4463	39.6694	no
A_4186	4	OID01249	P14151	SELL	0	Olink Cardiometabolic	v.3603	Q-04835-001_SP222759_CAM	Pass	-1.08051	7.39244	IPC Normalized	IV	T	T	F	28.4463	39.6694	no
A_4186	4	OID00449	Q99075	HB-EGF	0	Olink Cardiovascular II	v.5007	Q-04835-002_SP222759_CVDII	Pass	1.58385	7.81255	IPC Normalized	IV	T	T	F	28.4463	39.6694	no
A_4186	4	OID00403	Q8TAD2	IL-17D	0	Olink Cardiovascular II	v.5007	Q-04835-002_SP222759_CVDII	Pass	1.96758	2.53459	IPC Normalized	IV	T	T	F	28.4463	39.6694	no
A_4186	4	OID01216	O00533	CHL1	0	Olink Cardiometabolic	v.3603	Q-04835-001_SP222759_CAM	Pass	0.23133	1.72126	IPC Normalized	IV	T	T	F	28.4463	39.6694	no
A_4186	4	OID00491	P28325	CST5	0	Olink Inflammation	v.3024	Q-04835-003_SP222760_INFI	Pass	5.14245	6.12864	IPC Normalized	IV	T	T	F	28.4463	39.6694	no
A_4186	4	OID01233	P06681	C2	0	Olink Cardiometabolic	v.3603	Q-04835-001_SP222759_CAM	Pass	-0.31893	5.12057	IPC Normalized	IV	T	T	F	28.4463	39.6694	no
A_4186	4	OID00445	O94907	Dkk-1	0	Olink Cardiovascular II	v.5007	Q-04835-002_SP222759_CVDII	Pass	1.62269	11.9363	IPC Normalized	IV	T	T	F	28.4463	39.6694	no
A_4186	4	OID01303	Q9H1U4	MEGF9	0	Olink Cardiometabolic	v.3603	Q-04835-001_SP222759_CAM	Pass	0.18142	2.18333	IPC Normalized	IV	T	T	F	28.4463	39.6694	no
A_4186	4	OID00533	P49771	Flt3L	0	Olink Inflammation	v.3024	Q-04835-003_SP222760_INFI	Pass	1.30216	8.40588	IPC Normalized	IV	T	T	F	28.4463	39.6694	no
A_4186	4	OID01268	P35443	THBS4	0	Olink Cardiometabolic	v.3603	Q-04835-001_SP222759_CAM	Pass	1.46158	3.52588	IPC Normalized	IV	T	T	F	28.4463	39.6694	no
A_4186	4	OID00420	Q9UIB8	CD84	0	Olink Cardiovascular II	v.5007	Q-04835-002_SP222759_CVDII	Pass	2.29085	7.14396	IPC Normalized	IV	T	T	F	28.4463	39.6694	no
A_4186	4	OID00441	P09237	MMP7	0	Olink Cardiovascular II	v.5007	Q-04835-002_SP222759_CVDII	Pass	1.86402	12.8108	IPC Normalized	IV	T	T	F	28.4463	39.6694	no
A_4186	4	OID00508	Q13651	IL-10RA	0.41379	Olink Inflammation	v.3024	Q-04835-003_SP222760_INFI	Pass	0.42118	0.38562	IPC Normalized	IV	T	T	F	28.4463	39.6694	no
A_4186	4	OID05548	P01375	TNF	0	Olink Inflammation	v.3024	Q-04835-003_SP222760_INFI	Pass	-0.38136	3.1441	IPC Normalized	IV	T	T	F	28.4463	39.6694	no
A_4186	4	OID00462	P21980	TGM2	0	Olink Cardiovascular II	v.5007	Q-04835-002_SP222759_CVDII	Pass	2.50974	8.80028	IPC Normalized	IV	T	T	F	28.4463	39.6694	no
A_4186	4	OID00416	Q9BUD6	SPON2	0	Olink Cardiovascular II	v.5007	Q-04835-002_SP222759_CVDII	Pass	1.03062	9.92884	IPC Normalized	IV	T	T	F	28.4463	39.6694	no
A_4186	4	OID00550	Q14790	CASP-8	0	Olink Inflammation	v.3024	Q-04835-003_SP222760_INFI	Pass	0.40128	5.32001	IPC Normalized	IV	T	T	F	28.4463	39.6694	no
A_4186	4	OID00504	Q99616	MCP-4	0	Olink Inflammation	v.3024	Q-04835-003_SP222760_INFI	Pass	2.09044	13.9409	IPC Normalized	IV	T	T	F	28.4463	39.6694	no
A_4186	4	OID01218	O15031	PLXNB2	0	Olink Cardiometabolic	v.3603	Q-04835-001_SP222759_CAM	Pass	0.74494	1.15774	IPC Normalized	IV	T	T	F	28.4463	39.6694	no
A_4186	4	OID01222	P00441	SOD1	0.24138	Olink Cardiometabolic	v.3603	Q-04835-001_SP222759_CAM	Pass	-0.37826	-0.13004	IPC Normalized	IV	T	T	F	28.4463	39.6694	no
A_4186	4	OID01271	P39060	COL18A1	0	Olink Cardiometabolic	v.3603	Q-04835-001_SP222759_CAM	Pass	0.43722	2.37666	IPC Normalized	IV	T	T	F	28.4463	39.6694	no
A_4186	4	OID00412	Q15109	RAGE	0	Olink Cardiovascular II	v.5007	Q-04835-002_SP222759_CVDII	Pass	1.10989	13.731	IPC Normalized	IV	T	T	F	28.4463	39.6694	no
A_4186	4	OID01264	P24592	IGFBP6	0	Olink Cardiometabolic	v.3603	Q-04835-001_SP222759_CAM	Pass	0.31662	4.63851	IPC Normalized	IV	T	T	F	28.4463	39.6694	no
A_4186	4	OID00387	P24394	IL-4RA	0.03448	Olink Cardiovascular II	v.5007	Q-04835-002_SP222759_CVDII	Pass	2.01356	2.49859	IPC Normalized	IV	T	T	F	28.4463	39.6694	no
A_4186	4	OID00433	P47992	XCL1	0	Olink Cardiovascular II	v.5007	Q-04835-002_SP222759_CVDII	Pass	0.76846	5.2571	IPC Normalized	IV	T	T	F	28.4463	39.6694	no
A_4186	4	OID00461	O14836	TNFRSF13B	0	Olink Cardiovascular II	v.5007	Q-04835-002_SP222759_CVDII	Pass	1.5917	10.7008	IPC Normalized	IV	T	T	F	28.4463	39.6694	no
A_4186	4	OID00542	P25942	CD40	0	Olink Inflammation	v.3024	Q-04835-003_SP222760_INFI	Pass	0.1366	10.7459	IPC Normalized	IV	T	T	F	28.4463	39.6694	no
A_4186	4	OID01255	P17936	IGFBP3	0	Olink Cardiometabolic	v.3603	Q-04835-001_SP222759_CAM	Pass	-1.18178	3.43324	IPC Normalized	IV	T	T	F	28.4463	39.6694	no
A_4186	4	OID00496	P09341	CXCL1	0	Olink Inflammation	v.3024	Q-04835-003_SP222760_INFI	Pass	0.55512	9.4451	IPC Normalized	IV	T	T	F	28.4463	39.6694	no
A_4186	4	OID01227	P03951	F11	0	Olink Cardiometabolic	v.3603	Q-04835-001_SP222759_CAM	Pass	-1.58942	6.39083	IPC Normalized	IV	T	T	F	28.4463	39.6694	no
A_4186	4	OID00450	Q9UK05	GDF-2	0	Olink Cardiovascular II	v.5007	Q-04835-002_SP222759_CVDII	Pass	1.55084	8.53895	IPC Normalized	IV	T	T	F	28.4463	39.6694	no
A_4186	4	OID00404	P09341	CXCL1	0	Olink Cardiovascular II	v.5007	Q-04835-002_SP222759_CVDII	Pass	2.61416	11.303	IPC Normalized	IV	T	T	F	28.4463	39.6694	no
A_4186	4	OID01291	Q15582	TGFBI	0	Olink Cardiometabolic	v.3603	Q-04835-001_SP222759_CAM	Pass	1.28838	7.20096	IPC Normalized	IV	T	T	F	28.4463	39.6694	no
A_4186	4	OID00492	P14784	IL-2RB	0	Olink Inflammation	v.3024	Q-04835-003_SP222760_INFI	Pass	-0.05098	0.72146	IPC Normalized	IV	T	T	F	28.4463	39.6694	no
A_4186	4	OID00379	P22004	BMP-6	0	Olink Cardiovascular II	v.5007	Q-04835-002_SP222759_CVDII	Pass	1.68219	4.86733	IPC Normalized	IV	T	T	F	28.4463	39.6694	no
A_4186	4	OID00446	P06858	LPL	0	Olink Cardiovascular II	v.5007	Q-04835-002_SP222759_CVDII	Pass	2.39234	9.54151	IPC Normalized	IV	T	T	F	28.4463	39.6694	no
A_4186	4	OID01226	P03950	ANG	0	Olink Cardiometabolic	v.3603	Q-04835-001_SP222759_CAM	Pass	0.57086	6.22113	IPC Normalized	IV	T	T	F	28.4463	39.6694	no
A_4186	4	OID00534	P80162	CXCL6	0	Olink Inflammation	v.3024	Q-04835-003_SP222760_INFI	Pass	-0.55889	8.531	IPC Normalized	IV	T	T	F	28.4463	39.6694	no
A_4186	4	OID01239	P08709	F7	0	Olink Cardiometabolic	v.3603	Q-04835-001_SP222759_CAM	Pass	0.82112	3.08544	IPC Normalized	IV	T	T	F	28.4463	39.6694	no
A_4186	4	OID00421	Q13219	PAPPA	0	Olink Cardiovascular II	v.5007	Q-04835-002_SP222759_CVDII	Pass	1.03063	2.18884	IPC Normalized	IV	T	T	F	28.4463	39.6694	no
A_4186	4	OID01246	P13501	CCL5	0	Olink Cardiometabolic	v.3603	Q-04835-001_SP222759_CAM	Pass	-0.29007	4.23942	IPC Normalized	IV	T	T	F	28.4463	39.6694	no
A_4186	4	OID00509	P12034	FGF-5	0.06897	Olink Inflammation	v.3024	Q-04835-003_SP222760_INFI	Pass	0.87929	0.97079	IPC Normalized	IV	T	T	F	28.4463	39.6694	no
A_4186	4	OID00435	Q99523	SORT1	0	Olink Cardiovascular II	v.5007	Q-04835-002_SP222759_CVDII	Pass	1.51286	9.23369	IPC Normalized	IV	T	T	F	28.4463	39.6694	no
A_4186	4	OID00463	P41159	LEP	0	Olink Cardiovascular II	v.5007	Q-04835-002_SP222759_CVDII	Pass	1.9181	9.10386	IPC Normalized	IV	T	T	F	28.4463	39.6694	no
A_4186	4	OID00484	P13500	MCP-1	0	Olink Inflammation	v.3024	Q-04835-003_SP222760_INFI	Pass	0.59937	11.2135	IPC Normalized	IV	T	T	F	28.4463	39.6694	no
A_4186	4	OID01235	P07451	CA3	0	Olink Cardiometabolic	v.3603	Q-04835-001_SP222759_CAM	Pass	-0.23889	0.83113	IPC Normalized	IV	T	T	F	28.4463	39.6694	no
A_4186	4	OID01273	P46531	NOTCH1	0	Olink Cardiometabolic	v.3603	Q-04835-001_SP222759_CAM	Pass	0.05629	1.93848	IPC Normalized	IV	T	T	F	28.4463	39.6694	no
A_4186	4	OID00385	Q76LX8	ADAM-TS13	0	Olink Cardiovascular II	v.5007	Q-04835-002_SP222759_CVDII	Pass	1.19456	7.3505	IPC Normalized	IV	T	T	F	28.4463	39.6694	no
A_4186	4	OID00519	P01138	Beta-NGF	1	Olink Inflammation	v.3024	Q-04835-003_SP222760_INFI	Pass	1.80262	1.48215	IPC Normalized	IV	T	T	F	28.4463	39.6694	no
A_4186	4	OID00480	P01137	LAP TGF-beta-1	0	Olink Inflammation	v.3024	Q-04835-003_SP222760_INFI	Pass	0.55337	8.3825	IPC Normalized	IV	T	T	F	28.4463	39.6694	no
A_4186	4	OID01299	Q96KN2	CNDP1	0	Olink Cardiometabolic	v.3603	Q-04835-001_SP222759_CAM	Pass	0.78481	5.14856	IPC Normalized	IV	T	T	F	28.4463	39.6694	no
A_4186	4	OID01245	P12830	CDH1	0	Olink Cardiometabolic	v.3603	Q-04835-001_SP222759_CAM	Pass	-0.24404	2.89431	IPC Normalized	IV	T	T	F	28.4463	39.6694	no
A_4186	4	OID00381	P35318	ADM	0	Olink Cardiovascular II	v.5007	Q-04835-002_SP222759_CVDII	Pass	2.31787	9.07572	IPC Normalized	IV	T	T	F	28.4463	39.6694	no
A_4186	4	OID00434	Q14005	IL16	0	Olink Cardiovascular II	v.5007	Q-04835-002_SP222759_CVDII	Pass	0.33544	7.37077	IPC Normalized	IV	T	T	F	28.4463	39.6694	no
A_4186	4	OID00476	Q9H5V8	CDCP1	0	Olink Inflammation	v.3024	Q-04835-003_SP222760_INFI	Pass	-0.30723	2.55738	IPC Normalized	IV	T	T	F	28.4463	39.6694	no
A_4186	4	OID01259	P20062	TCN2	0	Olink Cardiometabolic	v.3603	Q-04835-001_SP222759_CAM	Pass	0.02552	3.76701	IPC Normalized	IV	T	T	F	28.4463	39.6694	no
A_4186	4	OID01307	Q9Y5Y7	LYVE1	0	Olink Cardiometabolic	v.3603	Q-04835-001_SP222759_CAM	Pass	0.14518	5.41717	IPC Normalized	IV	T	T	F	28.4463	39.6694	no
A_4186	4	OID00497	Q969D9	TSLP	0.89655	Olink Inflammation	v.3024	Q-04835-003_SP222760_INFI	Pass	0.38571	-0.35606	IPC Normalized	IV	T	T	F	28.4463	39.6694	no
A_4186	4	OID00384	P49763	PGF	0	Olink Cardiovascular II	v.5007	Q-04835-002_SP222759_CVDII	Pass	1.04061	7.79677	IPC Normalized	IV	T	T	F	28.4463	39.6694	no
A_4186	4	OID00518	Q9NZQ7	PD-L1	0	Olink Inflammation	v.3024	Q-04835-003_SP222760_INFI	Pass	0.94481	4.77009	IPC Normalized	IV	T	T	F	28.4463	39.6694	no
A_4186	4	OID00405	P78380	LOX-1	0	Olink Cardiovascular II	v.5007	Q-04835-002_SP222759_CVDII	Pass	2.01185	10.4975	IPC Normalized	IV	T	T	F	28.4463	39.6694	no
A_4186	4	OID01254	P17813	ENG	0	Olink Cardiometabolic	v.3603	Q-04835-001_SP222759_CAM	Pass	-1.24621	0.8231	IPC Normalized	IV	T	T	F	28.4463	39.6694	no
A_4186	4	OID01277	P59665	DEFA1	0.2069	Olink Cardiometabolic	v.3603	Q-04835-001_SP222759_CAM	Pass	0.27815	1.17743	IPC Normalized	IV	T	T	F	28.4463	39.6694	no
A_4186	4	OID00380	Q15389	ANGPT1	0	Olink Cardiovascular II	v.5007	Q-04835-002_SP222759_CVDII	Pass	5.53584	12.1859	IPC Normalized	IV	T	T	F	28.4463	39.6694	no
A_4186	4	OID00514	Q13261	IL-15RA	0.10345	Olink Inflammation	v.3024	Q-04835-003_SP222760_INFI	Pass	0.52358	0.87383	IPC Normalized	IV	T	T	F	28.4463	39.6694	no
A_4186	4	OID01252	P15907	ST6GAL1	0	Olink Cardiometabolic	v.3603	Q-04835-001_SP222759_CAM	Pass	0.26714	2.85261	IPC Normalized	IV	T	T	F	28.4463	39.6694	no
A_4186	4	OID00535	P02778	CXCL10	0	Olink Inflammation	v.3024	Q-04835-003_SP222760_INFI	Pass	0.29492	6.71429	IPC Normalized	IV	T	T	F	28.4463	39.6694	no
A_4186	4	OID01234	P07359	GP1BA	0	Olink Cardiometabolic	v.3603	Q-04835-001_SP222759_CAM	Pass	0.03465	5.41757	IPC Normalized	IV	T	T	F	28.4463	39.6694	no
A_4186	4	OID00422	Q8IW75	SERPINA12	0	Olink Cardiovascular II	v.5007	Q-04835-002_SP222759_CVDII	Pass	0.69251	3.25158	IPC Normalized	IV	T	T	F	28.4463	39.6694	no
A_4186	4	OID01292	Q16627	CCL14	0	Olink Cardiometabolic	v.3603	Q-04835-001_SP222759_CAM	Pass	0.81188	6.58633	IPC Normalized	IV	T	T	F	28.4463	39.6694	no
A_4186	4	OID00510	P03956	MMP-1	0	Olink Inflammation	v.3024	Q-04835-003_SP222760_INFI	Pass	1.05499	15.0842	IPC Normalized	IV	T	T	F	28.4463	39.6694	no
A_4186	4	OID00436	P31997	CEACAM8	0	Olink Cardiovascular II	v.5007	Q-04835-002_SP222759_CVDII	Pass	2.22301	8.7569	IPC Normalized	IV	T	T	F	28.4463	39.6694	no
A_4186	4	OID00464	P35218	CA5A	0	Olink Cardiovascular II	v.5007	Q-04835-002_SP222759_CVDII	Pass	1.94277	2.89204	IPC Normalized	IV	T	T	F	28.4463	39.6694	no
A_4186	4	OID00485	Q16552	IL-17A	0.2069	Olink Inflammation	v.3024	Q-04835-003_SP222760_INFI	Pass	-0.15643	-0.38193	IPC Normalized	IV	T	T	F	28.4463	39.6694	no
A_4186	4	OID01279	Q03167	TGFBR3	0	Olink Cardiometabolic	v.3603	Q-04835-001_SP222759_CAM	Pass	0.77517	2.27687	IPC Normalized	IV	T	T	F	28.4463	39.6694	no
A_4186	4	OID01256	P19021	PAM	0	Olink Cardiometabolic	v.3603	Q-04835-001_SP222759_CAM	Pass	-1.03302	1.18848	IPC Normalized	IV	T	T	F	28.4463	39.6694	no
A_4186	4	OID00386	Q9BWV1	BOC	0	Olink Cardiovascular II	v.5007	Q-04835-002_SP222759_CVDII	Pass	1.62696	3.91154	IPC Normalized	IV	T	T	F	28.4463	39.6694	no
A_4186	4	OID00520	P42830	CXCL5	0	Olink Inflammation	v.3024	Q-04835-003_SP222760_INFI	Pass	1.08368	12.0984	IPC Normalized	IV	T	T	F	28.4463	39.6694	no
A_4186	4	OID00481	P00749	uPA	0	Olink Inflammation	v.3024	Q-04835-003_SP222760_INFI	Pass	0.71201	9.26025	IPC Normalized	IV	T	T	F	28.4463	39.6694	no
A_4186	4	OID01244	P12318	FCGR2A	0	Olink Cardiometabolic	v.3603	Q-04835-001_SP222759_CAM	Pass	-1.0368	2.46949	IPC Normalized	IV	T	T	F	28.4463	39.6694	no
A_4186	4	OID01221	O95445	APOM	0	Olink Cardiometabolic	v.3603	Q-04835-001_SP222759_CAM	Pass	1.42341	5.4685	IPC Normalized	IV	T	T	F	28.4463	39.6694	no
A_4186	4	OID00382	P29965	CD40-L	0	Olink Cardiovascular II	v.5007	Q-04835-002_SP222759_CVDII	Pass	0.87868	9.13334	IPC Normalized	IV	T	T	F	28.4463	39.6694	no
A_4186	4	OID00516	Q8N6P7	IL-22 RA1	0.75862	Olink Inflammation	v.3024	Q-04835-003_SP222760_INFI	Pass	0.51757	0.30788	IPC Normalized	IV	T	T	F	28.4463	39.6694	no
A_4186	4	OID00477	Q9BZW8	CD244	0	Olink Inflammation	v.3024	Q-04835-003_SP222760_INFI	Pass	0.23077	5.1101	IPC Normalized	IV	T	T	F	28.4463	39.6694	no
A_4186	4	OID01236	P07478	PRSS2	0	Olink Cardiometabolic	v.3603	Q-04835-001_SP222759_CAM	Pass	-0.18878	2.10688	IPC Normalized	IV	T	T	F	28.4463	39.6694	no
A_4186	4	OID00551	O15444	CCL25	0	Olink Inflammation	v.3024	Q-04835-003_SP222760_INFI	Pass	0.37208	5.06257	IPC Normalized	IV	T	T	F	28.4463	39.6694	no
A_4186	4	OID00498	P13236	CCL4	0	Olink Inflammation	v.3024	Q-04835-003_SP222760_INFI	Pass	1.01291	6.35217	IPC Normalized	IV	T	T	F	28.4463	39.6694	no
A_4186	4	OID00558	O95630	STAMBP	0	Olink Inflammation	v.3024	Q-04835-003_SP222760_INFI	Pass	0.6716	4.17598	IPC Normalized	IV	T	T	F	28.4463	39.6694	no
A_4186	4	OID00512	Q9NSA1	FGF-21	0	Olink Inflammation	v.3024	Q-04835-003_SP222760_INFI	Pass	0.97897	3.8574	IPC Normalized	IV	T	T	F	28.4463	39.6694	no
A_4186	4	OID00406	O00182	Gal-9	0	Olink Cardiovascular II	v.5007	Q-04835-002_SP222759_CVDII	Pass	2.6985	8.92417	IPC Normalized	IV	T	T	F	28.4463	39.6694	no
A_4186	4	OID01275	P55058	PLTP	0.06897	Olink Cardiometabolic	v.3603	Q-04835-001_SP222759_CAM	Pass	0.45574	0.86961	IPC Normalized	IV	T	T	F	28.4463	39.6694	no
A_4186	4	OID01248	P13987	CD59	0	Olink Cardiometabolic	v.3603	Q-04835-001_SP222759_CAM	Pass	-1.18684	0.15096	IPC Normalized	IV	T	T	F	28.4463	39.6694	no
A_4186	4	OID05124	P01732	CD8A	0	Olink Inflammation	v.3024	Q-04835-003_SP222760_INFI	Pass	0.93608	10.0932	IPC Normalized	IV	T	T	F	28.4463	39.6694	no
A_4186	4	OID00515	Q08334	IL-10RB	0	Olink Inflammation	v.3024	Q-04835-003_SP222760_INFI	Pass	0.83952	5.53828	IPC Normalized	IV	T	T	F	28.4463	39.6694	no
A_4186	4	OID01266	P27487	DPP4	0	Olink Cardiometabolic	v.3603	Q-04835-001_SP222759_CAM	Pass	0.68733	4.05003	IPC Normalized	IV	T	T	F	28.4463	39.6694	no
A_4186	4	OID00536	Q13541	4E-BP1	0	Olink Inflammation	v.3024	Q-04835-003_SP222760_INFI	Pass	0.5306	5.94723	IPC Normalized	IV	T	T	F	28.4463	39.6694	no
A_4186	4	OID00483	Q9P0M4	IL-17C	0	Olink Inflammation	v.3024	Q-04835-003_SP222760_INFI	Pass	0.429	1.2869	IPC Normalized	IV	T	T	F	28.4463	39.6694	no
A_4186	4	OID00423	P00797	REN	0	Olink Cardiovascular II	v.5007	Q-04835-002_SP222759_CVDII	Pass	1.72	5.90305	IPC Normalized	IV	T	T	F	28.4463	39.6694	no
A_4186	4	OID01262	P22749	GNLY	0.06897	Olink Cardiometabolic	v.3603	Q-04835-001_SP222759_CAM	Pass	0.23673	0.35213	IPC Normalized	IV	T	T	F	28.4463	39.6694	no
A_4186	4	OID00511	P42702	LIF-R	0	Olink Inflammation	v.3024	Q-04835-003_SP222760_INFI	Pass	0.34378	2.73574	IPC Normalized	IV	T	T	F	28.4463	39.6694	no
A_4186	4	OID00437	P26022	PTX3	0	Olink Cardiovascular II	v.5007	Q-04835-002_SP222759_CVDII	Pass	1.15855	4.53094	IPC Normalized	IV	T	T	F	28.4463	39.6694	no
A_4186	4	OID00465	P04792	HSP 27	0	Olink Cardiovascular II	v.5007	Q-04835-002_SP222759_CVDII	Pass	3.08318	13.4633	IPC Normalized	IV	T	T	F	28.4463	39.6694	no
A_4186	4	OID00486	O14625	CXCL11	0	Olink Inflammation	v.3024	Q-04835-003_SP222760_INFI	Pass	0.3875	6.72171	IPC Normalized	IV	T	T	F	28.4463	39.6694	no
A_4186	4	OID00472	P15692	VEGFA	0	Olink Inflammation	v.3024	Q-04835-003_SP222760_INFI	Pass	1.89907	12.9499	IPC Normalized	IV	T	T	F	28.4463	39.6694	no
A_4186	4	OID01228	P04070	PROC	0	Olink Cardiometabolic	v.3603	Q-04835-001_SP222759_CAM	Pass	-0.38474	3.53373	IPC Normalized	IV	T	T	F	28.4463	39.6694	no
A_4186	4	OID00560	P00813	ADA	0	Olink Inflammation	v.3024	Q-04835-003_SP222760_INFI	Pass	0.88677	4.72894	IPC Normalized	IV	T	T	F	28.4463	39.6694	no
A_4186	4	OID00521	O14788	TRANCE	0	Olink Inflammation	v.3024	Q-04835-003_SP222760_INFI	Pass	0.07188	4.46998	IPC Normalized	IV	T	T	F	28.4463	39.6694	no
A_4186	4	OID00482	P05231	IL6	0	Olink Inflammation	v.3024	Q-04835-003_SP222760_INFI	Pass	0.41067	3.26198	IPC Normalized	IV	T	T	F	28.4463	39.6694	no
A_4186	4	OID01217	O14786	NRP1	0	Olink Cardiometabolic	v.3603	Q-04835-001_SP222759_CAM	Pass	-2.40124	0.69821	IPC Normalized	IV	T	T	F	28.4463	39.6694	no
A_4186	4	OID01300	Q99650	OSMR	0	Olink Cardiometabolic	v.3603	Q-04835-001_SP222759_CAM	Pass	-1.85152	-1.11955	IPC Normalized	IV	T	T	F	28.4463	39.6694	no
A_4186	4	OID00383	Q9NQ25	SLAMF7	0	Olink Cardiovascular II	v.5007	Q-04835-002_SP222759_CVDII	Pass	1.3959	3.4142	IPC Normalized	IV	T	T	F	28.4463	39.6694	no
A_4186	4	OID00517	Q13478	IL-18R1	0	Olink Inflammation	v.3024	Q-04835-003_SP222760_INFI	Pass	0.19912	6.80817	IPC Normalized	IV	T	T	F	28.4463	39.6694	no
A_4186	4	OID00478	P13232	IL7	0.03448	Olink Inflammation	v.3024	Q-04835-003_SP222760_INFI	Pass	0.1965	1.65594	IPC Normalized	IV	T	T	F	28.4463	39.6694	no
A_4186	4	OID01267	P32942	ICAM3	0	Olink Cardiometabolic	v.3603	Q-04835-001_SP222759_CAM	Pass	0.76974	2.4613	IPC Normalized	IV	T	T	F	28.4463	39.6694	no
A_4186	4	OID00552	P78423	CX3CL1	0	Olink Inflammation	v.3024	Q-04835-003_SP222760_INFI	Pass	0.33222	3.38945	IPC Normalized	IV	T	T	F	28.4463	39.6694	no
A_4186	4	OID00499	P30203	CD6	0	Olink Inflammation	v.3024	Q-04835-003_SP222760_INFI	Pass	-0.84096	4.4364	IPC Normalized	IV	T	T	F	28.4463	39.6694	no
A_4186	4	OID00559	P05113	IL5	0.58621	Olink Inflammation	v.3024	Q-04835-003_SP222760_INFI	Pass	0.05501	2.51477	IPC Normalized	IV	T	T	F	28.4463	39.6694	no
A_4186	4	OID00513	Q99731	CCL19	0	Olink Inflammation	v.3024	Q-04835-003_SP222760_INFI	Pass	0.05363	9.50648	IPC Normalized	IV	T	T	F	28.4463	39.6694	no
A_4186	4	OID00407	P27352	GIF	0	Olink Cardiovascular II	v.5007	Q-04835-002_SP222759_CVDII	Pass	0.98095	8.3114	IPC Normalized	IV	T	T	F	28.4463	39.6694	no
A_4186	4	OID01232	P05543	SERPINA7	0	Olink Cardiometabolic	v.3603	Q-04835-001_SP222759_CAM	Pass	0.174	4.22263	IPC Normalized	IV	T	T	F	28.4463	39.6694	no
A_4186	4	OID00555	O43508	TWEAK	0	Olink Inflammation	v.3024	Q-04835-003_SP222760_INFI	Pass	0.03111	9.14477	IPC Normalized	IV	T	T	F	28.4463	39.6694	no
A_4186	4	OID00474	P80098	MCP-3	0	Olink Inflammation	v.3024	Q-04835-003_SP222760_INFI	Pass	0.22822	1.85456	IPC Normalized	IV	T	T	F	28.4463	39.6694	no
A_4186	4	OID01247	P13591	NCAM1	0	Olink Cardiometabolic	v.3603	Q-04835-001_SP222759_CAM	Pass	0.15833	2.19536	IPC Normalized	IV	T	T	F	28.4463	39.6694	no
A_4186	4	OID01231	P05451	REG1A	0	Olink Cardiometabolic	v.3603	Q-04835-001_SP222759_CAM	Pass	0.85758	6.22001	IPC Normalized	IV	T	T	F	28.4463	39.6694	no
A_4186	4	OID00537	Q9NYY1	IL-20	0.96552	Olink Inflammation	v.3024	Q-04835-003_SP222760_INFI	Pass	0.6493	0.27349	IPC Normalized	IV	T	T	F	28.4463	39.6694	no
A_4186	4	OID00557	P50225	ST1A1	0.06897	Olink Inflammation	v.3024	Q-04835-003_SP222760_INFI	Pass	0.68108	5.69759	IPC Normalized	IV	T	T	F	28.4463	39.6694	no
A_4186	4	OID00424	Q16698	DECR1	0	Olink Cardiovascular II	v.5007	Q-04835-002_SP222759_CVDII	Pass	1.02757	5.30545	IPC Normalized	IV	T	T	F	28.4463	39.6694	no
A_4186	4	OID01297	Q8NHL6	LILRB1	0	Olink Cardiometabolic	v.3603	Q-04835-001_SP222759_CAM	Pass	-1.45298	1.0661	IPC Normalized	IV	T	T	F	28.4463	39.6694	no
A_4186	4	OID00431	P51888	PRELP	0	Olink Cardiovascular II	v.5007	Q-04835-002_SP222759_CVDII	Pass	1.04873	8.61236	IPC Normalized	IV	T	T	F	28.4463	39.6694	no
A_4186	4	OID01238	P08581	MET	0	Olink Cardiometabolic	v.3603	Q-04835-001_SP222759_CAM	Pass	-0.22971	0.69365	IPC Normalized	IV	T	T	F	28.4463	39.6694	no
A_4186	4	OID00466	P01730	CD4	0	Olink Cardiovascular II	v.5007	Q-04835-002_SP222759_CVDII	Pass	1.64639	5.13094	IPC Normalized	IV	T	T	F	28.4463	39.6694	no
A_4186	4	OID00487	O15169	AXIN1	0.06897	Olink Inflammation	v.3024	Q-04835-003_SP222760_INFI	Pass	0.84932	3.54802	IPC Normalized	IV	T	T	F	28.4463	39.6694	no
A_4186	4	OID00554	P20783	NT-3	0	Olink Inflammation	v.3024	Q-04835-003_SP222760_INFI	Pass	1.06962	1.97941	IPC Normalized	IV	T	T	F	28.4463	39.6694	no
A_4186	4	OID01225	P01034	CST3	0	Olink Cardiometabolic	v.3603	Q-04835-001_SP222759_CAM	Pass	1.49844	5.78018	IPC Normalized	IV	T	T	F	28.4463	39.6694	no
A_4186	4	OID00561	P01374	TNFB	0	Olink Inflammation	v.3024	Q-04835-003_SP222760_INFI	Pass	0.28704	4.44282	IPC Normalized	IV	T	T	F	28.4463	39.6694	no
A_4186	4	OID00522	P14210	HGF	0	Olink Inflammation	v.3024	Q-04835-003_SP222760_INFI	Pass	-0.03225	9.22719	IPC Normalized	IV	T	T	F	28.4463	39.6694	no
A_4186	4	OID00556	P78556	CCL20	0	Olink Inflammation	v.3024	Q-04835-003_SP222760_INFI	Pass	0.85833	4.92397	IPC Normalized	IV	T	T	F	28.4463	39.6694	no
A_4186	4	OID01281	Q12805	EFEMP1	0	Olink Cardiometabolic	v.3603	Q-04835-001_SP222759_CAM	Pass	2.17088	4.51435	IPC Normalized	IV	T	T	F	28.4463	39.6694	no
A_4186	4	OID01289	Q15113	PCOLCE	0	Olink Cardiometabolic	v.3603	Q-04835-001_SP222759_CAM	Pass	0.80671	4.65281	IPC Normalized	IV	T	T	F	28.4463	39.6694	no
A_4186	4	OID00430	P02760	AMBP	0	Olink Cardiovascular II	v.5007	Q-04835-002_SP222759_CVDII	Pass	2.08931	8.26681	IPC Normalized	IV	T	T	F	28.4463	39.6694	no
A_4186	4	OID00538	Q8IXJ6	SIRT2	0.06897	Olink Inflammation	v.3024	Q-04835-003_SP222760_INFI	Pass	0.25851	3.30726	IPC Normalized	IV	T	T	F	28.4463	39.6694	no
A_4186	4	OID00479	O00300	OPG	0	Olink Inflammation	v.3024	Q-04835-003_SP222760_INFI	Pass	0.88068	8.83279	IPC Normalized	IV	T	T	F	28.4463	39.6694	no
A_4186	4	OID01269	P35542	SAA4	0	Olink Cardiometabolic	v.3603	Q-04835-001_SP222759_CAM	Pass	-0.94251	2.31682	IPC Normalized	IV	T	T	F	28.4463	39.6694	no
A_4186	4	OID00553	Q07011	TNFRSF9	0	Olink Inflammation	v.3024	Q-04835-003_SP222760_INFI	Pass	-0.14678	5.43896	IPC Normalized	IV	T	T	F	28.4463	39.6694	no
A_4186	4	OID00500	P21583	SCF	0	Olink Inflammation	v.3024	Q-04835-003_SP222760_INFI	Pass	-0.04594	8.70849	IPC Normalized	IV	T	T	F	28.4463	39.6694	no
A_4186	4	OID01288	Q14767	LTBP2	0.62069	Olink Cardiometabolic	v.3603	Q-04835-001_SP222759_CAM	Pass	0.93999	-0.14866	IPC Normalized	IV	T	T	F	28.4463	39.6694	no
A_4186	4	OID00467	Q9Y6K9	NEMO	0.06897	Olink Cardiovascular II	v.5007	Q-04835-002_SP222759_CVDII	Pass	1.46924	5.24096	IPC Normalized	IV	T	T	F	28.4463	39.6694	no
A_4186	4	OID00408	P21583	SCF	0	Olink Cardiovascular II	v.5007	Q-04835-002_SP222759_CVDII	Pass	1.37881	9.48511	IPC Normalized	IV	T	T	F	28.4463	39.6694	no
A_4186	4	OID00475	P39905	GDNF	0	Olink Inflammation	v.3024	Q-04835-003_SP222760_INFI	Pass	0.27714	0.54556	IPC Normalized	IV	T	T	F	28.4463	39.6694	no
A_4186	4	OID00428	P07204	TM	0	Olink Cardiovascular II	v.5007	Q-04835-002_SP222759_CVDII	Pass	2.00356	9.67513	IPC Normalized	IV	T	T	F	28.4463	39.6694	no
A_4186	4	OID00562	P09603	CSF-1	0	Olink Inflammation	v.3024	Q-04835-003_SP222760_INFI	Pass	-0.03336	9.37631	IPC Normalized	IV	T	T	F	28.4463	39.6694	no
A_4186	4	OID00523	P29460	IL-12B	0	Olink Inflammation	v.3024	Q-04835-003_SP222760_INFI	Pass	-0.2561	4.78735	IPC Normalized	IV	T	T	F	28.4463	39.6694	no
A_4186	4	OID01293	Q16769	QPCT	0	Olink Cardiometabolic	v.3603	Q-04835-001_SP222759_CAM	Pass	-1.85758	-0.19746	IPC Normalized	IV	T	T	F	28.4463	39.6694	no
A_4186	4	OID00470	Q9UJM8	HAOX1	0	Olink Cardiovascular II	v.5007	Q-04835-002_SP222759_CVDII	Pass	1.81353	6.8399	IPC Normalized	IV	T	T	F	28.4463	39.6694	no
A_4186	4	OID00524	Q13007	IL-24	0.89655	Olink Inflammation	v.3024	Q-04835-003_SP222760_INFI	Pass	1.34203	0.82355	IPC Normalized	IV	T	T	F	28.4463	39.6694	no
A_4186	4	OID00425	Q12866	MERTK	0	Olink Cardiovascular II	v.5007	Q-04835-002_SP222759_CVDII	Pass	1.99887	5.55394	IPC Normalized	IV	T	T	F	28.4463	39.6694	no
A_4186	4	OID00525	P35225	IL13	0.93103	Olink Inflammation	v.3024	Q-04835-003_SP222760_INFI	Pass	-0.32329	-1.20606	IPC Normalized	IV	T	T	F	28.4463	39.6694	no
A_4186	4	OID00432	P09601	HO-1	0	Olink Cardiovascular II	v.5007	Q-04835-002_SP222759_CVDII	Pass	1.31119	12.6854	IPC Normalized	IV	T	T	F	28.4463	39.6694	no
A_4186	4	OID00426	Q96D42	KIM1	0	Olink Cardiovascular II	v.5007	Q-04835-002_SP222759_CVDII	Pass	1.69718	4.65966	IPC Normalized	IV	T	T	F	28.4463	39.6694	no
A_4186	4	OID01304	Q9NQ79	CRTAC1	0	Olink Cardiometabolic	v.3603	Q-04835-001_SP222759_CAM	Pass	0.39883	2.04353	IPC Normalized	IV	T	T	F	28.4463	39.6694	no
A_4186	4	OID00427	P35442	THBS2	0	Olink Cardiovascular II	v.5007	Q-04835-002_SP222759_CVDII	Pass	1.58521	5.62459	IPC Normalized	IV	T	T	F	28.4463	39.6694	no
A_4186	4	OID00429	Q96IQ7	VSIG2	0	Olink Cardiovascular II	v.5007	Q-04835-002_SP222759_CVDII	Pass	1.78165	3.21011	IPC Normalized	IV	T	T	F	28.4463	39.6694	no
A_4186	4	OID00468	O43915	VEGFD	0	Olink Cardiovascular II	v.5007	Q-04835-002_SP222759_CVDII	Pass	1.23628	7.91368	IPC Normalized	IV	T	T	F	28.4463	39.6694	no
A_4186	4	OID00469	P09874	PARP-1	0.96552	Olink Cardiovascular II	v.5007	Q-04835-002_SP222759_CVDII	Pass	4.78629	4.29471	IPC Normalized	IV	T	T	F	28.4463	39.6694	no
A_4186	4	OID00471	P10145	IL8	0	Olink Inflammation	v.3024	Q-04835-003_SP222760_INFI	Pass	0.96661	6.38884	IPC Normalized	IV	T	T	F	28.4463	39.6694	no
A_4186	4	OID01305	Q9UGM5	FETUB	0	Olink Cardiometabolic	v.3603	Q-04835-001_SP222759_CAM	Pass	-1.51953	1.56548	IPC Normalized	IV	T	T	F	28.4463	39.6694	no
A_4186	4	OID01290	Q15485	FCN2	0	Olink Cardiometabolic	v.3603	Q-04835-001_SP222759_CAM	Pass	-0.04454	5.96218	IPC Normalized	IV	T	T	F	28.4463	39.6694	no
A_4186	4	OID01263	P23141	CES1	0.03448	Olink Cardiometabolic	v.3603	Q-04835-001_SP222759_CAM	Pass	0.56704	0.89552	IPC Normalized	IV	T	T	F	28.4463	39.6694	no
A_4187	8	OID01225	P01034	CST3	0	Olink Cardiometabolic	v.3603	Q-04835-001_SP222759_CAM	Pass	1.49844	5.41874	IPC Normalized	NN	F	F	F	44.7912	38.3673	IGT
A_4187	8	OID01253	P16871	IL7R	0.2069	Olink Cardiometabolic	v.3603	Q-04835-001_SP222759_CAM	Pass	-0.18418	0.57699	IPC Normalized	NN	F	F	F	44.7912	38.3673	IGT
A_4187	8	OID00504	Q99616	MCP-4	0	Olink Inflammation	v.3024	Q-04835-003_SP222760_INFI	Pass	2.09044	14.1336	IPC Normalized	NN	F	F	F	44.7912	38.3673	IGT
A_4187	8	OID01220	O75023	LILRB5	0	Olink Cardiometabolic	v.3603	Q-04835-001_SP222759_CAM	Pass	-0.04772	2.46915	IPC Normalized	NN	F	F	F	44.7912	38.3673	IGT
A_4187	8	OID01228	P04070	PROC	0	Olink Cardiometabolic	v.3603	Q-04835-001_SP222759_CAM	Pass	-0.38474	3.38509	IPC Normalized	NN	F	F	F	44.7912	38.3673	IGT
A_4187	8	OID00507	Q9GZV9	FGF-23	0.13793	Olink Inflammation	v.3024	Q-04835-003_SP222760_INFI	Pass	-0.25426	-0.24107	IPC Normalized	NN	F	F	F	44.7912	38.3673	IGT
A_4187	8	OID00501	Q14116	IL18	0	Olink Inflammation	v.3024	Q-04835-003_SP222760_INFI	Pass	0.89294	8.45816	IPC Normalized	NN	F	F	F	44.7912	38.3673	IGT
A_4187	8	OID01257	P19320	VCAM1	0	Olink Cardiometabolic	v.3603	Q-04835-001_SP222759_CAM	Pass	2.62381	4.45107	IPC Normalized	NN	F	F	F	44.7912	38.3673	IGT
A_4187	8	OID01285	Q13361	MFAP5	0	Olink Cardiometabolic	v.3603	Q-04835-001_SP222759_CAM	Pass	-0.04754	0.63583	IPC Normalized	NN	F	F	F	44.7912	38.3673	IGT
A_4187	8	OID01227	P03951	F11	0	Olink Cardiometabolic	v.3603	Q-04835-001_SP222759_CAM	Pass	-1.58942	6.43985	IPC Normalized	NN	F	F	F	44.7912	38.3673	IGT
A_4187	8	OID01238	P08581	MET	0	Olink Cardiometabolic	v.3603	Q-04835-001_SP222759_CAM	Pass	-0.22971	0.59252	IPC Normalized	NN	F	F	F	44.7912	38.3673	IGT
A_4187	8	OID01233	P06681	C2	0	Olink Cardiometabolic	v.3603	Q-04835-001_SP222759_CAM	Pass	-0.31893	5.92573	IPC Normalized	NN	F	F	F	44.7912	38.3673	IGT
A_4187	8	OID01273	P46531	NOTCH1	0	Olink Cardiometabolic	v.3603	Q-04835-001_SP222759_CAM	Pass	0.05629	1.98674	IPC Normalized	NN	F	F	F	44.7912	38.3673	IGT
A_4187	8	OID01288	Q14767	LTBP2	0.62069	Olink Cardiometabolic	v.3603	Q-04835-001_SP222759_CAM	Pass	0.93999	1.10538	IPC Normalized	NN	F	F	F	44.7912	38.3673	IGT
A_4187	8	OID00379	P22004	BMP-6	0	Olink Cardiovascular II	v.5007	Q-04835-002_SP222759_CVDII	Pass	1.68219	4.9852	IPC Normalized	NN	F	F	F	44.7912	38.3673	IGT
A_4187	8	OID00500	P21583	SCF	0	Olink Inflammation	v.3024	Q-04835-003_SP222760_INFI	Pass	-0.04594	8.83031	IPC Normalized	NN	F	F	F	44.7912	38.3673	IGT
A_4187	8	OID01247	P13591	NCAM1	0	Olink Cardiometabolic	v.3603	Q-04835-001_SP222759_CAM	Pass	0.15833	2.52901	IPC Normalized	NN	F	F	F	44.7912	38.3673	IGT
A_4187	8	OID00508	Q13651	IL-10RA	0.41379	Olink Inflammation	v.3024	Q-04835-003_SP222760_INFI	Pass	0.42118	0.24279	IPC Normalized	NN	F	F	F	44.7912	38.3673	IGT
A_4187	8	OID01289	Q15113	PCOLCE	0	Olink Cardiometabolic	v.3603	Q-04835-001_SP222759_CAM	Pass	0.80671	4.98548	IPC Normalized	NN	F	F	F	44.7912	38.3673	IGT
A_4187	8	OID01249	P14151	SELL	0	Olink Cardiometabolic	v.3603	Q-04835-001_SP222759_CAM	Pass	-1.08051	7.7722	IPC Normalized	NN	F	F	F	44.7912	38.3673	IGT
A_4187	8	OID01295	Q6EMK4	VASN	0	Olink Cardiometabolic	v.3603	Q-04835-001_SP222759_CAM	Pass	-0.02093	1.12057	IPC Normalized	NN	F	F	F	44.7912	38.3673	IGT
A_4187	8	OID01297	Q8NHL6	LILRB1	0	Olink Cardiometabolic	v.3603	Q-04835-001_SP222759_CAM	Pass	-1.45298	1.02027	IPC Normalized	NN	F	F	F	44.7912	38.3673	IGT
A_4187	8	OID01298	Q96H15	TIMD4	0	Olink Cardiometabolic	v.3603	Q-04835-001_SP222759_CAM	Pass	0.71007	3.5959	IPC Normalized	NN	F	F	F	44.7912	38.3673	IGT
A_4187	8	OID00438	Q14242	PSGL-1	0	Olink Cardiovascular II	v.5007	Q-04835-002_SP222759_CVDII	Pass	1.67704	4.95871	IPC Normalized	NN	F	F	F	44.7912	38.3673	IGT
A_4187	8	OID01256	P19021	PAM	0	Olink Cardiometabolic	v.3603	Q-04835-001_SP222759_CAM	Pass	-1.03302	0.84937	IPC Normalized	NN	F	F	F	44.7912	38.3673	IGT
A_4187	8	OID01286	Q14393	GAS6	0	Olink Cardiometabolic	v.3603	Q-04835-001_SP222759_CAM	Pass	1.59115	4.40824	IPC Normalized	NN	F	F	F	44.7912	38.3673	IGT
A_4187	8	OID00480	P01137	LAP TGF-beta-1	0	Olink Inflammation	v.3024	Q-04835-003_SP222760_INFI	Pass	0.55337	8.52111	IPC Normalized	NN	F	F	F	44.7912	38.3673	IGT
A_4187	8	OID00526	Q5T4W7	ARTN	0.55172	Olink Inflammation	v.3024	Q-04835-003_SP222760_INFI	Pass	-0.81806	-1.16603	IPC Normalized	NN	F	F	F	44.7912	38.3673	IGT
A_4187	8	OID01245	P12830	CDH1	0	Olink Cardiometabolic	v.3603	Q-04835-001_SP222759_CAM	Pass	-0.24404	2.76735	IPC Normalized	NN	F	F	F	44.7912	38.3673	IGT
A_4187	8	OID01268	P35443	THBS4	0	Olink Cardiometabolic	v.3603	Q-04835-001_SP222759_CAM	Pass	1.46158	3.74477	IPC Normalized	NN	F	F	F	44.7912	38.3673	IGT
A_4187	8	OID01272	P42785	PRCP	0.27586	Olink Cardiometabolic	v.3603	Q-04835-001_SP222759_CAM	Pass	0.20945	0.38371	IPC Normalized	NN	F	F	F	44.7912	38.3673	IGT
A_4187	8	OID00502	Q13291	SLAMF1	0	Olink Inflammation	v.3024	Q-04835-003_SP222760_INFI	Pass	0.49363	0.97239	IPC Normalized	NN	F	F	F	44.7912	38.3673	IGT
A_4187	8	OID01223	P00915	CA1	0	Olink Cardiometabolic	v.3603	Q-04835-001_SP222759_CAM	Pass	-0.56116	5.63277	IPC Normalized	NN	F	F	F	44.7912	38.3673	IGT
A_4187	8	OID00509	P12034	FGF-5	0.06897	Olink Inflammation	v.3024	Q-04835-003_SP222760_INFI	Pass	0.87929	0.98377	IPC Normalized	NN	F	F	F	44.7912	38.3673	IGT
A_4187	8	OID00484	P13500	MCP-1	0	Olink Inflammation	v.3024	Q-04835-003_SP222760_INFI	Pass	0.59937	11.5021	IPC Normalized	NN	F	F	F	44.7912	38.3673	IGT
A_4187	8	OID01230	P05362	ICAM1	0	Olink Cardiometabolic	v.3603	Q-04835-001_SP222759_CAM	Pass	1.13459	5.93829	IPC Normalized	NN	F	F	F	44.7912	38.3673	IGT
A_4187	8	OID00497	Q969D9	TSLP	0.89655	Olink Inflammation	v.3024	Q-04835-003_SP222760_INFI	Pass	0.38571	-1.36362	IPC Normalized	NN	F	F	F	44.7912	38.3673	IGT
A_4187	8	OID00505	P51671	CCL11	0	Olink Inflammation	v.3024	Q-04835-003_SP222760_INFI	Pass	0.7788	6.7922	IPC Normalized	NN	F	F	F	44.7912	38.3673	IGT
A_4187	8	OID01274	P49747	COMP	0	Olink Cardiometabolic	v.3603	Q-04835-001_SP222759_CAM	Pass	0.91922	6.21388	IPC Normalized	NN	F	F	F	44.7912	38.3673	IGT
A_4187	8	OID00486	O14625	CXCL11	0	Olink Inflammation	v.3024	Q-04835-003_SP222760_INFI	Pass	0.3875	6.51107	IPC Normalized	NN	F	F	F	44.7912	38.3673	IGT
A_4187	8	OID01270	P35590	TIE1	0	Olink Cardiometabolic	v.3603	Q-04835-001_SP222759_CAM	Pass	-2.13956	0.04955	IPC Normalized	NN	F	F	F	44.7912	38.3673	IGT
A_4187	8	OID00440	P10147	CCL3	0	Olink Cardiovascular II	v.5007	Q-04835-002_SP222759_CVDII	Pass	2.39374	8.29479	IPC Normalized	NN	F	F	F	44.7912	38.3673	IGT
A_4187	8	OID01254	P17813	ENG	0	Olink Cardiometabolic	v.3603	Q-04835-001_SP222759_CAM	Pass	-1.24621	0.8002	IPC Normalized	NN	F	F	F	44.7912	38.3673	IGT
A_4187	8	OID00380	Q15389	ANGPT1	0	Olink Cardiovascular II	v.5007	Q-04835-002_SP222759_CVDII	Pass	5.53584	12.1309	IPC Normalized	NN	F	F	F	44.7912	38.3673	IGT
A_4187	8	OID00547	P15018	LIF	0.96552	Olink Inflammation	v.3024	Q-04835-003_SP222760_INFI	Pass	0.37428	-0.40685	IPC Normalized	NN	F	F	F	44.7912	38.3673	IGT
A_4187	8	OID00476	Q9H5V8	CDCP1	0	Olink Inflammation	v.3024	Q-04835-003_SP222760_INFI	Pass	-0.30723	2.4001	IPC Normalized	NN	F	F	F	44.7912	38.3673	IGT
A_4187	8	OID00483	Q9P0M4	IL-17C	0	Olink Inflammation	v.3024	Q-04835-003_SP222760_INFI	Pass	0.429	0.49161	IPC Normalized	NN	F	F	F	44.7912	38.3673	IGT
A_4187	8	OID00503	P01135	TGF-alpha	0	Olink Inflammation	v.3024	Q-04835-003_SP222760_INFI	Pass	-1.36994	5.30581	IPC Normalized	NN	F	F	F	44.7912	38.3673	IGT
A_4187	8	OID00443	Q9UKP3	ITGB1BP2	0.7931	Olink Cardiovascular II	v.5007	Q-04835-002_SP222759_CVDII	Pass	2.4874	1.49925	IPC Normalized	NN	F	F	F	44.7912	38.3673	IGT
A_4187	8	OID00510	P03956	MMP-1	0	Olink Inflammation	v.3024	Q-04835-003_SP222760_INFI	Pass	1.05499	13.5261	IPC Normalized	NN	F	F	F	44.7912	38.3673	IGT
A_4187	8	OID00485	Q16552	IL-17A	0.2069	Olink Inflammation	v.3024	Q-04835-003_SP222760_INFI	Pass	-0.15643	-0.09197	IPC Normalized	NN	F	F	F	44.7912	38.3673	IGT
A_4187	8	OID01282	Q12884	FAP	1	Olink Cardiometabolic	v.3603	Q-04835-001_SP222759_CAM	Pass	4.60003	3.93108	IPC Normalized	NN	F	F	F	44.7912	38.3673	IGT
A_4187	8	OID00439	Q92583	CCL17	0	Olink Cardiovascular II	v.5007	Q-04835-002_SP222759_CVDII	Pass	1.76382	10.5346	IPC Normalized	NN	F	F	F	44.7912	38.3673	IGT
A_4187	8	OID00506	O43557	TNFSF14	0	Olink Inflammation	v.3024	Q-04835-003_SP222760_INFI	Pass	0.81204	6.28094	IPC Normalized	NN	F	F	F	44.7912	38.3673	IGT
A_4187	8	OID01240	P0DOY2	IGLC2	0	Olink Cardiometabolic	v.3603	Q-04835-001_SP222759_CAM	Pass	0.74573	5.16961	IPC Normalized	NN	F	F	F	44.7912	38.3673	IGT
A_4187	8	OID00481	P00749	uPA	0	Olink Inflammation	v.3024	Q-04835-003_SP222760_INFI	Pass	0.71201	9.53375	IPC Normalized	NN	F	F	F	44.7912	38.3673	IGT
A_4187	8	OID00527	P09238	MMP-10	0	Olink Inflammation	v.3024	Q-04835-003_SP222760_INFI	Pass	0.5991	7.31485	IPC Normalized	NN	F	F	F	44.7912	38.3673	IGT
A_4187	8	OID01246	P13501	CCL5	0	Olink Cardiometabolic	v.3603	Q-04835-001_SP222759_CAM	Pass	-0.29007	5.76568	IPC Normalized	NN	F	F	F	44.7912	38.3673	IGT
A_4187	8	OID01239	P08709	F7	0	Olink Cardiometabolic	v.3603	Q-04835-001_SP222759_CAM	Pass	0.82112	2.97272	IPC Normalized	NN	F	F	F	44.7912	38.3673	IGT
A_4187	8	OID01292	Q16627	CCL14	0	Olink Cardiometabolic	v.3603	Q-04835-001_SP222759_CAM	Pass	0.81188	6.43915	IPC Normalized	NN	F	F	F	44.7912	38.3673	IGT
A_4187	8	OID00548	Q99748	NRTN	0.82759	Olink Inflammation	v.3024	Q-04835-003_SP222760_INFI	Pass	0.35174	-0.61264	IPC Normalized	NN	F	F	F	44.7912	38.3673	IGT
A_4187	8	OID00477	Q9BZW8	CD244	0	Olink Inflammation	v.3024	Q-04835-003_SP222760_INFI	Pass	0.23077	4.85229	IPC Normalized	NN	F	F	F	44.7912	38.3673	IGT
A_4187	8	OID00530	P55773	CCL23	0	Olink Inflammation	v.3024	Q-04835-003_SP222760_INFI	Pass	0.8862	10.779	IPC Normalized	NN	F	F	F	44.7912	38.3673	IGT
A_4187	8	OID00417	P01241	GH	0	Olink Cardiovascular II	v.5007	Q-04835-002_SP222759_CVDII	Pass	2.14291	10.7039	IPC Normalized	NN	F	F	F	44.7912	38.3673	IGT
A_4187	8	OID01216	O00533	CHL1	0	Olink Cardiometabolic	v.3603	Q-04835-001_SP222759_CAM	Pass	0.23133	1.99246	IPC Normalized	NN	F	F	F	44.7912	38.3673	IGT
A_4187	8	OID00498	P13236	CCL4	0	Olink Inflammation	v.3024	Q-04835-003_SP222760_INFI	Pass	1.01291	6.20359	IPC Normalized	NN	F	F	F	44.7912	38.3673	IGT
A_4187	8	OID00445	O94907	Dkk-1	0	Olink Cardiovascular II	v.5007	Q-04835-002_SP222759_CVDII	Pass	1.62269	11.9982	IPC Normalized	NN	F	F	F	44.7912	38.3673	IGT
A_4187	8	OID01261	P22748	CA4	0	Olink Cardiometabolic	v.3603	Q-04835-001_SP222759_CAM	Pass	0.26775	0.97975	IPC Normalized	NN	F	F	F	44.7912	38.3673	IGT
A_4187	8	OID00487	O15169	AXIN1	0.06897	Olink Inflammation	v.3024	Q-04835-003_SP222760_INFI	Pass	0.84932	2.14728	IPC Normalized	NN	F	F	F	44.7912	38.3673	IGT
A_4187	8	OID00533	P49771	Flt3L	0	Olink Inflammation	v.3024	Q-04835-003_SP222760_INFI	Pass	1.30216	8.18418	IPC Normalized	NN	F	F	F	44.7912	38.3673	IGT
A_4187	8	OID00441	P09237	MMP7	0	Olink Cardiovascular II	v.5007	Q-04835-002_SP222759_CVDII	Pass	1.86402	13.2369	IPC Normalized	NN	F	F	F	44.7912	38.3673	IGT
A_4187	8	OID01275	P55058	PLTP	0.06897	Olink Cardiometabolic	v.3603	Q-04835-001_SP222759_CAM	Pass	0.45574	1.06519	IPC Normalized	NN	F	F	F	44.7912	38.3673	IGT
A_4187	8	OID00381	P35318	ADM	0	Olink Cardiovascular II	v.5007	Q-04835-002_SP222759_CVDII	Pass	2.31787	8.95556	IPC Normalized	NN	F	F	F	44.7912	38.3673	IGT
A_4187	8	OID01224	P01033	TIMP1	0	Olink Cardiometabolic	v.3603	Q-04835-001_SP222759_CAM	Pass	2.04226	5.06221	IPC Normalized	NN	F	F	F	44.7912	38.3673	IGT
A_4187	8	OID00522	P14210	HGF	0	Olink Inflammation	v.3024	Q-04835-003_SP222760_INFI	Pass	-0.03225	8.8808	IPC Normalized	NN	F	F	F	44.7912	38.3673	IGT
A_4187	8	OID01262	P22749	GNLY	0.06897	Olink Cardiometabolic	v.3603	Q-04835-001_SP222759_CAM	Pass	0.23673	0.46134	IPC Normalized	NN	F	F	F	44.7912	38.3673	IGT
A_4187	8	OID01307	Q9Y5Y7	LYVE1	0	Olink Cardiometabolic	v.3603	Q-04835-001_SP222759_CAM	Pass	0.14518	5.8057	IPC Normalized	NN	F	F	F	44.7912	38.3673	IGT
A_4187	8	OID00444	P07585	DCN	0	Olink Cardiovascular II	v.5007	Q-04835-002_SP222759_CVDII	Pass	2.12405	4.99211	IPC Normalized	NN	F	F	F	44.7912	38.3673	IGT
A_4187	8	OID00511	P42702	LIF-R	0	Olink Inflammation	v.3024	Q-04835-003_SP222760_INFI	Pass	0.34378	2.80808	IPC Normalized	NN	F	F	F	44.7912	38.3673	IGT
A_4187	8	OID00412	Q15109	RAGE	0	Olink Cardiovascular II	v.5007	Q-04835-002_SP222759_CVDII	Pass	1.10989	14.3619	IPC Normalized	NN	F	F	F	44.7912	38.3673	IGT
A_4187	8	OID00532	P10147	CCL3	0	Olink Inflammation	v.3024	Q-04835-003_SP222760_INFI	Pass	0.6616	6.18385	IPC Normalized	NN	F	F	F	44.7912	38.3673	IGT
A_4187	8	OID01264	P24592	IGFBP6	0	Olink Cardiometabolic	v.3603	Q-04835-001_SP222759_CAM	Pass	0.31662	4.32392	IPC Normalized	NN	F	F	F	44.7912	38.3673	IGT
A_4187	8	OID00553	Q07011	TNFRSF9	0	Olink Inflammation	v.3024	Q-04835-003_SP222760_INFI	Pass	-0.14678	5.14827	IPC Normalized	NN	F	F	F	44.7912	38.3673	IGT
A_4187	8	OID01283	Q13093	PLA2G7	0.2069	Olink Cardiometabolic	v.3603	Q-04835-001_SP222759_CAM	Pass	1.50471	1.0665	IPC Normalized	NN	F	F	F	44.7912	38.3673	IGT
A_4187	8	OID00482	P05231	IL6	0	Olink Inflammation	v.3024	Q-04835-003_SP222760_INFI	Pass	0.41067	3.44931	IPC Normalized	NN	F	F	F	44.7912	38.3673	IGT
A_4187	8	OID00528	P22301	IL10	0	Olink Inflammation	v.3024	Q-04835-003_SP222760_INFI	Pass	0.49344	2.23965	IPC Normalized	NN	F	F	F	44.7912	38.3673	IGT
A_4187	8	OID00489	Q9UHF4	IL-20RA	0.41379	Olink Inflammation	v.3024	Q-04835-003_SP222760_INFI	Pass	0.01204	-0.4045	IPC Normalized	NN	F	F	F	44.7912	38.3673	IGT
A_4187	8	OID01234	P07359	GP1BA	0	Olink Cardiometabolic	v.3603	Q-04835-001_SP222759_CAM	Pass	0.03465	5.02882	IPC Normalized	NN	F	F	F	44.7912	38.3673	IGT
A_4187	8	OID01301	Q9BXJ1	C1QTNF1	0	Olink Cardiometabolic	v.3603	Q-04835-001_SP222759_CAM	Pass	1.12244	3.52708	IPC Normalized	NN	F	F	F	44.7912	38.3673	IGT
A_4187	8	OID00549	P80075	MCP-2	0	Olink Inflammation	v.3024	Q-04835-003_SP222760_INFI	Pass	0.04757	9.5788	IPC Normalized	NN	F	F	F	44.7912	38.3673	IGT
A_4187	8	OID00478	P13232	IL7	0.03448	Olink Inflammation	v.3024	Q-04835-003_SP222760_INFI	Pass	0.1965	2.91772	IPC Normalized	NN	F	F	F	44.7912	38.3673	IGT
A_4187	8	OID00531	P06127	CD5	0	Olink Inflammation	v.3024	Q-04835-003_SP222760_INFI	Pass	-0.13812	5.0039	IPC Normalized	NN	F	F	F	44.7912	38.3673	IGT
A_4187	8	OID00418	P19883	FS	0	Olink Cardiovascular II	v.5007	Q-04835-002_SP222759_CVDII	Pass	2.4815	11.5817	IPC Normalized	NN	F	F	F	44.7912	38.3673	IGT
A_4187	8	OID01291	Q15582	TGFBI	0	Olink Cardiometabolic	v.3603	Q-04835-001_SP222759_CAM	Pass	1.28838	7.67459	IPC Normalized	NN	F	F	F	44.7912	38.3673	IGT
A_4187	8	OID00499	P30203	CD6	0	Olink Inflammation	v.3024	Q-04835-003_SP222760_INFI	Pass	-0.84096	4.2744	IPC Normalized	NN	F	F	F	44.7912	38.3673	IGT
A_4187	8	OID00446	P06858	LPL	0	Olink Cardiovascular II	v.5007	Q-04835-002_SP222759_CVDII	Pass	2.39234	9.15121	IPC Normalized	NN	F	F	F	44.7912	38.3673	IGT
A_4187	8	OID01284	Q13332	PTPRS	0	Olink Cardiometabolic	v.3603	Q-04835-001_SP222759_CAM	Pass	-1.45373	0.15538	IPC Normalized	NN	F	F	F	44.7912	38.3673	IGT
A_4187	8	OID00488	P50591	TRAIL	0	Olink Inflammation	v.3024	Q-04835-003_SP222760_INFI	Pass	0.65823	8.46518	IPC Normalized	NN	F	F	F	44.7912	38.3673	IGT
A_4187	8	OID00534	P80162	CXCL6	0	Olink Inflammation	v.3024	Q-04835-003_SP222760_INFI	Pass	-0.55889	8.52992	IPC Normalized	NN	F	F	F	44.7912	38.3673	IGT
A_4187	8	OID00442	P31994	IgG Fc receptor II-b	0	Olink Cardiovascular II	v.5007	Q-04835-002_SP222759_CVDII	Pass	1.71316	3.75181	IPC Normalized	NN	F	F	F	44.7912	38.3673	IGT
A_4187	8	OID01232	P05543	SERPINA7	0	Olink Cardiometabolic	v.3603	Q-04835-001_SP222759_CAM	Pass	0.174	4.1281	IPC Normalized	NN	F	F	F	44.7912	38.3673	IGT
A_4187	8	OID00382	P29965	CD40-L	0	Olink Cardiovascular II	v.5007	Q-04835-002_SP222759_CVDII	Pass	0.87868	8.93644	IPC Normalized	NN	F	F	F	44.7912	38.3673	IGT
A_4187	8	OID01306	Q9Y5C1	ANGPTL3	0	Olink Cardiometabolic	v.3603	Q-04835-001_SP222759_CAM	Pass	0.92062	5.21353	IPC Normalized	NN	F	F	F	44.7912	38.3673	IGT
A_4187	8	OID00523	P29460	IL-12B	0	Olink Inflammation	v.3024	Q-04835-003_SP222760_INFI	Pass	-0.2561	6.76523	IPC Normalized	NN	F	F	F	44.7912	38.3673	IGT
A_4187	8	OID00551	O15444	CCL25	0	Olink Inflammation	v.3024	Q-04835-003_SP222760_INFI	Pass	0.37208	4.86258	IPC Normalized	NN	F	F	F	44.7912	38.3673	IGT
A_4187	8	OID01235	P07451	CA3	0	Olink Cardiometabolic	v.3603	Q-04835-001_SP222759_CAM	Pass	-0.23889	0.87356	IPC Normalized	NN	F	F	F	44.7912	38.3673	IGT
A_4187	8	OID05547	P01579	IFN-gamma	0	Olink Inflammation	v.3024	Q-04835-003_SP222760_INFI	Pass	2.66671	5.46738	IPC Normalized	NN	F	F	F	44.7912	38.3673	IGT
A_4187	8	OID00512	Q9NSA1	FGF-21	0	Olink Inflammation	v.3024	Q-04835-003_SP222760_INFI	Pass	0.97897	6.24382	IPC Normalized	NN	F	F	F	44.7912	38.3673	IGT
A_4187	8	OID00413	P04179	SOD2	0	Olink Cardiovascular II	v.5007	Q-04835-002_SP222759_CVDII	Pass	1.79403	11.3768	IPC Normalized	NN	F	F	F	44.7912	38.3673	IGT
A_4187	8	OID00459	P07711	CTSL1	0	Olink Cardiovascular II	v.5007	Q-04835-002_SP222759_CVDII	Pass	1.3754	8.12072	IPC Normalized	NN	F	F	F	44.7912	38.3673	IGT
A_4187	8	OID01278	P80188	LCN2	0	Olink Cardiometabolic	v.3603	Q-04835-001_SP222759_CAM	Pass	-0.84984	0.53885	IPC Normalized	NN	F	F	F	44.7912	38.3673	IGT
A_4187	8	OID00554	P20783	NT-3	0	Olink Inflammation	v.3024	Q-04835-003_SP222760_INFI	Pass	1.06962	1.30356	IPC Normalized	NN	F	F	F	44.7912	38.3673	IGT
A_4187	8	OID01260	P22105	TNXB	0	Olink Cardiometabolic	v.3603	Q-04835-001_SP222759_CAM	Pass	0.48957	1.3638	IPC Normalized	NN	F	F	F	44.7912	38.3673	IGT
A_4187	8	OID00388	P12931	SRC	0.06897	Olink Cardiovascular II	v.5007	Q-04835-002_SP222759_CVDII	Pass	4.2122	7.00951	IPC Normalized	NN	F	F	F	44.7912	38.3673	IGT
A_4187	8	OID05548	P01375	TNF	0	Olink Inflammation	v.3024	Q-04835-003_SP222760_INFI	Pass	-0.38136	2.92274	IPC Normalized	NN	F	F	F	44.7912	38.3673	IGT
A_4187	8	OID00490	Q07325	CXCL9	0	Olink Inflammation	v.3024	Q-04835-003_SP222760_INFI	Pass	0.23357	5.00966	IPC Normalized	NN	F	F	F	44.7912	38.3673	IGT
A_4187	8	OID01296	Q8N423	LILRB2	0	Olink Cardiometabolic	v.3603	Q-04835-001_SP222759_CAM	Pass	0.24325	2.84662	IPC Normalized	NN	F	F	F	44.7912	38.3673	IGT
A_4187	8	OID01294	Q16853	AOC3	0	Olink Cardiometabolic	v.3603	Q-04835-001_SP222759_CAM	Pass	0.67885	3.29216	IPC Normalized	NN	F	F	F	44.7912	38.3673	IGT
A_4187	8	OID00550	Q14790	CASP-8	0	Olink Inflammation	v.3024	Q-04835-003_SP222760_INFI	Pass	0.40128	4.30522	IPC Normalized	NN	F	F	F	44.7912	38.3673	IGT
A_4187	8	OID00479	O00300	OPG	0	Olink Inflammation	v.3024	Q-04835-003_SP222760_INFI	Pass	0.88068	8.62291	IPC Normalized	NN	F	F	F	44.7912	38.3673	IGT
A_4187	8	OID01222	P00441	SOD1	0.24138	Olink Cardiometabolic	v.3603	Q-04835-001_SP222759_CAM	Pass	-0.37826	-0.39586	IPC Normalized	NN	F	F	F	44.7912	38.3673	IGT
A_4187	8	OID00419	Q04760	GLO1	0	Olink Cardiovascular II	v.5007	Q-04835-002_SP222759_CVDII	Pass	1.84265	8.10948	IPC Normalized	NN	F	F	F	44.7912	38.3673	IGT
A_4187	8	OID01271	P39060	COL18A1	0	Olink Cardiometabolic	v.3603	Q-04835-001_SP222759_CAM	Pass	0.43722	2.18245	IPC Normalized	NN	F	F	F	44.7912	38.3673	IGT
A_4187	8	OID00546	P05112	IL4	0.44828	Olink Inflammation	v.3024	Q-04835-003_SP222760_INFI	Pass	-0.44392	-0.66816	IPC Normalized	NN	F	F	F	44.7912	38.3673	IGT
A_4187	8	OID00447	Q16651	PRSS8	0	Olink Cardiovascular II	v.5007	Q-04835-002_SP222759_CVDII	Pass	0.66324	9.38838	IPC Normalized	NN	F	F	F	44.7912	38.3673	IGT
A_4187	8	OID01243	P11226	MBL2	0	Olink Cardiometabolic	v.3603	Q-04835-001_SP222759_CAM	Pass	-0.12303	8.25936	IPC Normalized	NN	F	F	F	44.7912	38.3673	IGT
A_4187	8	OID00415	Q9GZV9	FGF-23	0.65517	Olink Cardiovascular II	v.5007	Q-04835-002_SP222759_CVDII	Pass	0.79513	0.42331	IPC Normalized	NN	F	F	F	44.7912	38.3673	IGT
A_4187	8	OID00535	P02778	CXCL10	0	Olink Inflammation	v.3024	Q-04835-003_SP222760_INFI	Pass	0.29492	6.62739	IPC Normalized	NN	F	F	F	44.7912	38.3673	IGT
A_4187	8	OID00496	P09341	CXCL1	0	Olink Inflammation	v.3024	Q-04835-003_SP222760_INFI	Pass	0.55512	9.1211	IPC Normalized	NN	F	F	F	44.7912	38.3673	IGT
A_4187	8	OID01255	P17936	IGFBP3	0	Olink Cardiometabolic	v.3603	Q-04835-001_SP222759_CAM	Pass	-1.18178	4.06018	IPC Normalized	NN	F	F	F	44.7912	38.3673	IGT
A_4187	8	OID00383	Q9NQ25	SLAMF7	0	Olink Cardiovascular II	v.5007	Q-04835-002_SP222759_CVDII	Pass	1.3959	3.0758	IPC Normalized	NN	F	F	F	44.7912	38.3673	IGT
A_4187	8	OID01280	Q06141	REG3A	0.75862	Olink Cardiometabolic	v.3603	Q-04835-001_SP222759_CAM	Pass	0.02425	-0.37378	IPC Normalized	NN	F	F	F	44.7912	38.3673	IGT
A_4187	8	OID00524	Q13007	IL-24	0.89655	Olink Inflammation	v.3024	Q-04835-003_SP222760_INFI	Pass	1.34203	0.73586	IPC Normalized	NN	F	F	F	44.7912	38.3673	IGT
A_4187	8	OID00552	P78423	CX3CL1	0	Olink Inflammation	v.3024	Q-04835-003_SP222760_INFI	Pass	0.33222	4.12624	IPC Normalized	NN	F	F	F	44.7912	38.3673	IGT
A_4187	8	OID01279	Q03167	TGFBR3	0	Olink Cardiometabolic	v.3603	Q-04835-001_SP222759_CAM	Pass	0.77517	2.36813	IPC Normalized	NN	F	F	F	44.7912	38.3673	IGT
A_4187	8	OID00545	O95750	FGF-19	0	Olink Inflammation	v.3024	Q-04835-003_SP222760_INFI	Pass	1.02563	7.57855	IPC Normalized	NN	F	F	F	44.7912	38.3673	IGT
A_4187	8	OID00513	Q99731	CCL19	0	Olink Inflammation	v.3024	Q-04835-003_SP222760_INFI	Pass	0.05363	9.36322	IPC Normalized	NN	F	F	F	44.7912	38.3673	IGT
A_4187	8	OID00414	Q99895	CTRC	0	Olink Cardiovascular II	v.5007	Q-04835-002_SP222759_CVDII	Pass	2.90227	11.2292	IPC Normalized	NN	F	F	F	44.7912	38.3673	IGT
A_4187	8	OID00460	Q8IYS5	hOSCAR	0	Olink Cardiovascular II	v.5007	Q-04835-002_SP222759_CVDII	Pass	1.80681	11.2394	IPC Normalized	NN	F	F	F	44.7912	38.3673	IGT
A_4187	8	OID01241	P10721	KIT	0	Olink Cardiometabolic	v.3603	Q-04835-001_SP222759_CAM	Pass	0.55621	2.94336	IPC Normalized	NN	F	F	F	44.7912	38.3673	IGT
A_4187	8	OID00555	O43508	TWEAK	0	Olink Inflammation	v.3024	Q-04835-003_SP222760_INFI	Pass	0.03111	9.83947	IPC Normalized	NN	F	F	F	44.7912	38.3673	IGT
A_4187	8	OID01221	O95445	APOM	0	Olink Cardiometabolic	v.3603	Q-04835-001_SP222759_CAM	Pass	1.42341	5.8019	IPC Normalized	NN	F	F	F	44.7912	38.3673	IGT
A_4187	8	OID00389	P18510	IL-1ra	0	Olink Cardiovascular II	v.5007	Q-04835-002_SP222759_CVDII	Pass	0.7338	6.57613	IPC Normalized	NN	F	F	F	44.7912	38.3673	IGT
A_4187	8	OID00396	O14763	TRAIL-R2	0	Olink Cardiovascular II	v.5007	Q-04835-002_SP222759_CVDII	Pass	1.72382	6.28084	IPC Normalized	NN	F	F	F	44.7912	38.3673	IGT
A_4187	8	OID00491	P28325	CST5	0	Olink Inflammation	v.3024	Q-04835-003_SP222760_INFI	Pass	5.14245	6.06727	IPC Normalized	NN	F	F	F	44.7912	38.3673	IGT
A_4187	8	OID01237	P07911	UMOD	0.55172	Olink Cardiometabolic	v.3603	Q-04835-001_SP222759_CAM	Pass	1.17656	0.89579	IPC Normalized	NN	F	F	F	44.7912	38.3673	IGT
A_4187	8	OID00424	Q16698	DECR1	0	Olink Cardiovascular II	v.5007	Q-04835-002_SP222759_CVDII	Pass	1.02757	4.04243	IPC Normalized	NN	F	F	F	44.7912	38.3673	IGT
A_4187	8	OID01229	P05154	SERPINA5	0	Olink Cardiometabolic	v.3603	Q-04835-001_SP222759_CAM	Pass	0.48916	7.62549	IPC Normalized	NN	F	F	F	44.7912	38.3673	IGT
A_4187	8	OID00392	Q13043	STK4	0.13793	Olink Cardiovascular II	v.5007	Q-04835-002_SP222759_CVDII	Pass	1.71977	3.30201	IPC Normalized	NN	F	F	F	44.7912	38.3673	IGT
A_4187	8	OID00519	P01138	Beta-NGF	1	Olink Inflammation	v.3024	Q-04835-003_SP222760_INFI	Pass	1.80262	1.48884	IPC Normalized	NN	F	F	F	44.7912	38.3673	IGT
A_4187	8	OID00420	Q9UIB8	CD84	0	Olink Cardiovascular II	v.5007	Q-04835-002_SP222759_CVDII	Pass	2.29085	7.24407	IPC Normalized	NN	F	F	F	44.7912	38.3673	IGT
A_4187	8	OID01299	Q96KN2	CNDP1	0	Olink Cardiometabolic	v.3603	Q-04835-001_SP222759_CAM	Pass	0.78481	4.77806	IPC Normalized	NN	F	F	F	44.7912	38.3673	IGT
A_4187	8	OID01248	P13987	CD59	0	Olink Cardiometabolic	v.3603	Q-04835-001_SP222759_CAM	Pass	-1.18684	0.04778	IPC Normalized	NN	F	F	F	44.7912	38.3673	IGT
A_4187	8	OID00448	O00253	AGRP	0	Olink Cardiovascular II	v.5007	Q-04835-002_SP222759_CVDII	Pass	1.25658	5.28564	IPC Normalized	NN	F	F	F	44.7912	38.3673	IGT
A_4187	8	OID00455	P16860	BNP	0.68966	Olink Cardiovascular II	v.5007	Q-04835-002_SP222759_CVDII	Pass	1.83078	1.52399	IPC Normalized	NN	F	F	F	44.7912	38.3673	IGT
A_4187	8	OID00416	Q9BUD6	SPON2	0	Olink Cardiovascular II	v.5007	Q-04835-002_SP222759_CVDII	Pass	1.03062	10.1492	IPC Normalized	NN	F	F	F	44.7912	38.3673	IGT
A_4187	8	OID00536	Q13541	4E-BP1	0	Olink Inflammation	v.3024	Q-04835-003_SP222760_INFI	Pass	0.5306	4.81778	IPC Normalized	NN	F	F	F	44.7912	38.3673	IGT
A_4187	8	OID00543	O95760	IL33	0.96552	Olink Inflammation	v.3024	Q-04835-003_SP222760_INFI	Pass	1.41261	0.82051	IPC Normalized	NN	F	F	F	44.7912	38.3673	IGT
A_4187	8	OID01258	P20023	CR2	0	Olink Cardiometabolic	v.3603	Q-04835-001_SP222759_CAM	Pass	0.78187	6.34716	IPC Normalized	NN	F	F	F	44.7912	38.3673	IGT
A_4187	8	OID00384	P49763	PGF	0	Olink Cardiovascular II	v.5007	Q-04835-002_SP222759_CVDII	Pass	1.04061	8.13364	IPC Normalized	NN	F	F	F	44.7912	38.3673	IGT
A_4187	8	OID00518	Q9NZQ7	PD-L1	0	Olink Inflammation	v.3024	Q-04835-003_SP222760_INFI	Pass	0.94481	4.8616	IPC Normalized	NN	F	F	F	44.7912	38.3673	IGT
A_4187	8	OID00525	P35225	IL13	0.93103	Olink Inflammation	v.3024	Q-04835-003_SP222760_INFI	Pass	-0.32329	0.0251	IPC Normalized	NN	F	F	F	44.7912	38.3673	IGT
A_4187	8	OID00493	P01583	IL-1 alpha	1	Olink Inflammation	v.3024	Q-04835-003_SP222760_INFI	Pass	0.58669	-0.457	IPC Normalized	NN	F	F	F	44.7912	38.3673	IGT
A_4187	8	OID01277	P59665	DEFA1	0.2069	Olink Cardiometabolic	v.3603	Q-04835-001_SP222759_CAM	Pass	0.27815	0.60683	IPC Normalized	NN	F	F	F	44.7912	38.3673	IGT
A_4187	8	OID00426	Q96D42	KIM1	0	Olink Cardiovascular II	v.5007	Q-04835-002_SP222759_CVDII	Pass	1.69718	5.33799	IPC Normalized	NN	F	F	F	44.7912	38.3673	IGT
A_4187	8	OID00514	Q13261	IL-15RA	0.10345	Olink Inflammation	v.3024	Q-04835-003_SP222760_INFI	Pass	0.52358	0.62047	IPC Normalized	NN	F	F	F	44.7912	38.3673	IGT
A_4187	8	OID00521	O14788	TRANCE	0	Olink Inflammation	v.3024	Q-04835-003_SP222760_INFI	Pass	0.07188	4.98806	IPC Normalized	NN	F	F	F	44.7912	38.3673	IGT
A_4187	8	OID00461	O14836	TNFRSF13B	0	Olink Cardiovascular II	v.5007	Q-04835-002_SP222759_CVDII	Pass	1.5917	10.9481	IPC Normalized	NN	F	F	F	44.7912	38.3673	IGT
A_4187	8	OID00422	Q8IW75	SERPINA12	0	Olink Cardiovascular II	v.5007	Q-04835-002_SP222759_CVDII	Pass	0.69251	5.80653	IPC Normalized	NN	F	F	F	44.7912	38.3673	IGT
A_4187	8	OID00556	P78556	CCL20	0	Olink Inflammation	v.3024	Q-04835-003_SP222760_INFI	Pass	0.85833	5.48802	IPC Normalized	NN	F	F	F	44.7912	38.3673	IGT
A_4187	8	OID01300	Q99650	OSMR	0	Olink Cardiometabolic	v.3603	Q-04835-001_SP222759_CAM	Pass	-1.85152	-0.84925	IPC Normalized	NN	F	F	F	44.7912	38.3673	IGT
A_4187	8	OID00390	P05231	IL6	0	Olink Cardiovascular II	v.5007	Q-04835-002_SP222759_CVDII	Pass	1.81123	3.81412	IPC Normalized	NN	F	F	F	44.7912	38.3673	IGT
A_4187	8	OID00397	Q9BQR3	PRSS27	0	Olink Cardiovascular II	v.5007	Q-04835-002_SP222759_CVDII	Pass	1.16115	9.92484	IPC Normalized	NN	F	F	F	44.7912	38.3673	IGT
A_4187	8	OID00492	P14784	IL-2RB	0	Olink Inflammation	v.3024	Q-04835-003_SP222760_INFI	Pass	-0.05098	0.24974	IPC Normalized	NN	F	F	F	44.7912	38.3673	IGT
A_4187	8	OID01276	P55774	CCL18	0	Olink Cardiometabolic	v.3603	Q-04835-001_SP222759_CAM	Pass	0.36747	4.42115	IPC Normalized	NN	F	F	F	44.7912	38.3673	IGT
A_4187	8	OID00425	Q12866	MERTK	0	Olink Cardiovascular II	v.5007	Q-04835-002_SP222759_CVDII	Pass	1.99887	6.33965	IPC Normalized	NN	F	F	F	44.7912	38.3673	IGT
A_4187	8	OID01219	O75015	FCGR3B	0	Olink Cardiometabolic	v.3603	Q-04835-001_SP222759_CAM	Pass	0.44182	3.26588	IPC Normalized	NN	F	F	F	44.7912	38.3673	IGT
A_4187	8	OID00393	P35475	IDUA	0	Olink Cardiovascular II	v.5007	Q-04835-002_SP222759_CVDII	Pass	0.6752	6.04034	IPC Normalized	NN	F	F	F	44.7912	38.3673	IGT
A_4187	8	OID00520	P42830	CXCL5	0	Olink Inflammation	v.3024	Q-04835-003_SP222760_INFI	Pass	1.08368	12.5105	IPC Normalized	NN	F	F	F	44.7912	38.3673	IGT
A_4187	8	OID00421	Q13219	PAPPA	0	Olink Cardiovascular II	v.5007	Q-04835-002_SP222759_CVDII	Pass	1.03063	2.75339	IPC Normalized	NN	F	F	F	44.7912	38.3673	IGT
A_4187	8	OID01244	P12318	FCGR2A	0	Olink Cardiometabolic	v.3603	Q-04835-001_SP222759_CAM	Pass	-1.0368	1.42549	IPC Normalized	NN	F	F	F	44.7912	38.3673	IGT
A_4187	8	OID00541	P80511	EN-RAGE	0	Olink Inflammation	v.3024	Q-04835-003_SP222760_INFI	Pass	-0.56005	6.21863	IPC Normalized	NN	F	F	F	44.7912	38.3673	IGT
A_4187	8	OID00449	Q99075	HB-EGF	0	Olink Cardiovascular II	v.5007	Q-04835-002_SP222759_CVDII	Pass	1.58385	9.27332	IPC Normalized	NN	F	F	F	44.7912	38.3673	IGT
A_4187	8	OID00456	P39900	MMP12	0	Olink Cardiovascular II	v.5007	Q-04835-002_SP222759_CVDII	Pass	1.10575	6.17193	IPC Normalized	NN	F	F	F	44.7912	38.3673	IGT
A_4187	8	OID00463	P41159	LEP	0	Olink Cardiovascular II	v.5007	Q-04835-002_SP222759_CVDII	Pass	1.9181	8.91078	IPC Normalized	NN	F	F	F	44.7912	38.3673	IGT
A_4187	8	OID00537	Q9NYY1	IL-20	0.96552	Olink Inflammation	v.3024	Q-04835-003_SP222760_INFI	Pass	0.6493	-0.05975	IPC Normalized	NN	F	F	F	44.7912	38.3673	IGT
A_4187	8	OID01236	P07478	PRSS2	0	Olink Cardiometabolic	v.3603	Q-04835-001_SP222759_CAM	Pass	-0.18878	1.29701	IPC Normalized	NN	F	F	F	44.7912	38.3673	IGT
A_4187	8	OID00558	O95630	STAMBP	0	Olink Inflammation	v.3024	Q-04835-003_SP222760_INFI	Pass	0.6716	3.19787	IPC Normalized	NN	F	F	F	44.7912	38.3673	IGT
A_4187	8	OID00385	Q76LX8	ADAM-TS13	0	Olink Cardiovascular II	v.5007	Q-04835-002_SP222759_CVDII	Pass	1.19456	7.4106	IPC Normalized	NN	F	F	F	44.7912	38.3673	IGT
A_4187	8	OID01251	P15529	CD46	0	Olink Cardiometabolic	v.3603	Q-04835-001_SP222759_CAM	Pass	1.07961	3.40609	IPC Normalized	NN	F	F	F	44.7912	38.3673	IGT
A_4187	8	OID00399	P13726	TF	0	Olink Cardiovascular II	v.5007	Q-04835-002_SP222759_CVDII	Pass	1.54337	6.21211	IPC Normalized	NN	F	F	F	44.7912	38.3673	IGT
A_4187	8	OID00494	P13725	OSM	0	Olink Inflammation	v.3024	Q-04835-003_SP222760_INFI	Pass	-0.54777	6.40511	IPC Normalized	NN	F	F	F	44.7912	38.3673	IGT
A_4187	8	OID01213	Q8NFT8	DNER	0	Olink Inflammation	v.3024	Q-04835-003_SP222760_INFI	Pass	-0.06455	8.17941	IPC Normalized	NN	F	F	F	44.7912	38.3673	IGT
A_4187	8	OID00427	P35442	THBS2	0	Olink Cardiovascular II	v.5007	Q-04835-002_SP222759_CVDII	Pass	1.58521	6.09372	IPC Normalized	NN	F	F	F	44.7912	38.3673	IGT
A_4187	8	OID00515	Q08334	IL-10RB	0	Olink Inflammation	v.3024	Q-04835-003_SP222760_INFI	Pass	0.83952	5.56553	IPC Normalized	NN	F	F	F	44.7912	38.3673	IGT
A_4187	8	OID00395	P25116	PAR-1	0	Olink Cardiovascular II	v.5007	Q-04835-002_SP222759_CVDII	Pass	2.24216	6.17747	IPC Normalized	NN	F	F	F	44.7912	38.3673	IGT
A_4187	8	OID00462	P21980	TGM2	0	Olink Cardiovascular II	v.5007	Q-04835-002_SP222759_CVDII	Pass	2.50974	8.44921	IPC Normalized	NN	F	F	F	44.7912	38.3673	IGT
A_4187	8	OID00423	P00797	REN	0	Olink Cardiovascular II	v.5007	Q-04835-002_SP222759_CVDII	Pass	1.72	7.87489	IPC Normalized	NN	F	F	F	44.7912	38.3673	IGT
A_4187	8	OID00557	P50225	ST1A1	0.06897	Olink Inflammation	v.3024	Q-04835-003_SP222760_INFI	Pass	0.68108	3.51197	IPC Normalized	NN	F	F	F	44.7912	38.3673	IGT
A_4187	8	OID00430	P02760	AMBP	0	Olink Cardiovascular II	v.5007	Q-04835-002_SP222759_CVDII	Pass	2.08931	8.39527	IPC Normalized	NN	F	F	F	44.7912	38.3673	IGT
A_4187	8	OID00391	O00220	TNFRSF10A	0	Olink Cardiovascular II	v.5007	Q-04835-002_SP222759_CVDII	Pass	1.54068	3.54113	IPC Normalized	NN	F	F	F	44.7912	38.3673	IGT
A_4187	8	OID00398	Q02763	TIE2	0	Olink Cardiovascular II	v.5007	Q-04835-002_SP222759_CVDII	Pass	1.54415	7.78566	IPC Normalized	NN	F	F	F	44.7912	38.3673	IGT
A_4187	8	OID01290	Q15485	FCN2	0	Olink Cardiometabolic	v.3603	Q-04835-001_SP222759_CAM	Pass	-0.04454	5.67708	IPC Normalized	NN	F	F	F	44.7912	38.3673	IGT
A_4187	8	OID01269	P35542	SAA4	0	Olink Cardiometabolic	v.3603	Q-04835-001_SP222759_CAM	Pass	-0.94251	2.39932	IPC Normalized	NN	F	F	F	44.7912	38.3673	IGT
A_4187	8	OID00405	P78380	LOX-1	0	Olink Cardiovascular II	v.5007	Q-04835-002_SP222759_CVDII	Pass	2.01185	10.4407	IPC Normalized	NN	F	F	F	44.7912	38.3673	IGT
A_4187	8	OID00433	P47992	XCL1	0	Olink Cardiovascular II	v.5007	Q-04835-002_SP222759_CVDII	Pass	0.76846	5.25466	IPC Normalized	NN	F	F	F	44.7912	38.3673	IGT
A_4187	8	OID00394	Q9Y6Q6	TNFRSF11A	0	Olink Cardiovascular II	v.5007	Q-04835-002_SP222759_CVDII	Pass	1.42303	6.38734	IPC Normalized	NN	F	F	F	44.7912	38.3673	IGT
A_4187	8	OID01265	P24821	TNC	0	Olink Cardiometabolic	v.3603	Q-04835-001_SP222759_CAM	Pass	-0.01542	2.40734	IPC Normalized	NN	F	F	F	44.7912	38.3673	IGT
A_4187	8	OID00475	P39905	GDNF	0	Olink Inflammation	v.3024	Q-04835-003_SP222760_INFI	Pass	0.27714	0.87137	IPC Normalized	NN	F	F	F	44.7912	38.3673	IGT
A_4187	8	OID01217	O14786	NRP1	0	Olink Cardiometabolic	v.3603	Q-04835-001_SP222759_CAM	Pass	-2.40124	1.00249	IPC Normalized	NN	F	F	F	44.7912	38.3673	IGT
A_4187	8	OID00408	P21583	SCF	0	Olink Cardiovascular II	v.5007	Q-04835-002_SP222759_CVDII	Pass	1.37881	9.74853	IPC Normalized	NN	F	F	F	44.7912	38.3673	IGT
A_4187	8	OID00450	Q9UK05	GDF-2	0	Olink Cardiovascular II	v.5007	Q-04835-002_SP222759_CVDII	Pass	1.55084	10.0415	IPC Normalized	NN	F	F	F	44.7912	38.3673	IGT
A_4187	8	OID00457	Q9BYF1	ACE2	0	Olink Cardiovascular II	v.5007	Q-04835-002_SP222759_CVDII	Pass	0.60142	3.20369	IPC Normalized	NN	F	F	F	44.7912	38.3673	IGT
A_4187	8	OID00464	P35218	CA5A	0	Olink Cardiovascular II	v.5007	Q-04835-002_SP222759_CVDII	Pass	1.94277	3.47554	IPC Normalized	NN	F	F	F	44.7912	38.3673	IGT
A_4187	8	OID00538	Q8IXJ6	SIRT2	0.06897	Olink Inflammation	v.3024	Q-04835-003_SP222760_INFI	Pass	0.25851	1.54823	IPC Normalized	NN	F	F	F	44.7912	38.3673	IGT
A_4187	8	OID01267	P32942	ICAM3	0	Olink Cardiometabolic	v.3603	Q-04835-001_SP222759_CAM	Pass	0.76974	2.40059	IPC Normalized	NN	F	F	F	44.7912	38.3673	IGT
A_4187	8	OID00559	P05113	IL5	0.58621	Olink Inflammation	v.3024	Q-04835-003_SP222760_INFI	Pass	0.05501	-0.16706	IPC Normalized	NN	F	F	F	44.7912	38.3673	IGT
A_4187	8	OID00386	Q9BWV1	BOC	0	Olink Cardiovascular II	v.5007	Q-04835-002_SP222759_CVDII	Pass	1.62696	4.36242	IPC Normalized	NN	F	F	F	44.7912	38.3673	IGT
A_4187	8	OID01242	P11215	ITGAM	0.96552	Olink Cardiometabolic	v.3603	Q-04835-001_SP222759_CAM	Pass	-0.6478	-1.33818	IPC Normalized	NN	F	F	F	44.7912	38.3673	IGT
A_4187	8	OID00400	Q9HB29	IL1RL2	0	Olink Cardiovascular II	v.5007	Q-04835-002_SP222759_CVDII	Pass	1.71481	5.95835	IPC Normalized	NN	F	F	F	44.7912	38.3673	IGT
A_4187	8	OID00495	P60568	IL2	1	Olink Inflammation	v.3024	Q-04835-003_SP222760_INFI	Pass	0.4608	-0.79318	IPC Normalized	NN	F	F	F	44.7912	38.3673	IGT
A_4187	8	OID01226	P03950	ANG	0	Olink Cardiometabolic	v.3603	Q-04835-001_SP222759_CAM	Pass	0.57086	6.15163	IPC Normalized	NN	F	F	F	44.7912	38.3673	IGT
A_4187	8	OID00428	P07204	TM	0	Olink Cardiovascular II	v.5007	Q-04835-002_SP222759_CVDII	Pass	2.00356	10.0685	IPC Normalized	NN	F	F	F	44.7912	38.3673	IGT
A_4187	8	OID00516	Q8N6P7	IL-22 RA1	0.75862	Olink Inflammation	v.3024	Q-04835-003_SP222760_INFI	Pass	0.51757	0.24294	IPC Normalized	NN	F	F	F	44.7912	38.3673	IGT
A_4187	8	OID01259	P20062	TCN2	0	Olink Cardiometabolic	v.3603	Q-04835-001_SP222759_CAM	Pass	0.02552	3.10221	IPC Normalized	NN	F	F	F	44.7912	38.3673	IGT
A_4187	8	OID01302	Q9BXR6	CFHR5	0	Olink Cardiometabolic	v.3603	Q-04835-001_SP222759_CAM	Pass	-0.87452	6.81572	IPC Normalized	NN	F	F	F	44.7912	38.3673	IGT
A_4187	8	OID00403	Q8TAD2	IL-17D	0	Olink Cardiovascular II	v.5007	Q-04835-002_SP222759_CVDII	Pass	1.96758	2.5444	IPC Normalized	NN	F	F	F	44.7912	38.3673	IGT
A_4187	8	OID00410	Q9NSA1	FGF-21	0	Olink Cardiovascular II	v.5007	Q-04835-002_SP222759_CVDII	Pass	1.43634	9.13679	IPC Normalized	NN	F	F	F	44.7912	38.3673	IGT
A_4187	8	OID00431	P51888	PRELP	0	Olink Cardiovascular II	v.5007	Q-04835-002_SP222759_CVDII	Pass	1.04873	8.8234	IPC Normalized	NN	F	F	F	44.7912	38.3673	IGT
A_4187	8	OID00452	P40225	THPO	0	Olink Cardiovascular II	v.5007	Q-04835-002_SP222759_CVDII	Pass	1.45534	5.0249	IPC Normalized	NN	F	F	F	44.7912	38.3673	IGT
A_4187	8	OID00539	Q9NRJ3	CCL28	0	Olink Inflammation	v.3024	Q-04835-003_SP222760_INFI	Pass	-0.07638	0.94541	IPC Normalized	NN	F	F	F	44.7912	38.3673	IGT
A_4187	8	OID01305	Q9UGM5	FETUB	0	Olink Cardiometabolic	v.3603	Q-04835-001_SP222759_CAM	Pass	-1.51953	1.08105	IPC Normalized	NN	F	F	F	44.7912	38.3673	IGT
A_4187	8	OID01303	Q9H1U4	MEGF9	0	Olink Cardiometabolic	v.3603	Q-04835-001_SP222759_CAM	Pass	0.18142	2.44968	IPC Normalized	NN	F	F	F	44.7912	38.3673	IGT
A_4187	8	OID00406	O00182	Gal-9	0	Olink Cardiovascular II	v.5007	Q-04835-002_SP222759_CVDII	Pass	2.6985	8.68487	IPC Normalized	NN	F	F	F	44.7912	38.3673	IGT
A_4187	8	OID00434	Q14005	IL16	0	Olink Cardiovascular II	v.5007	Q-04835-002_SP222759_CVDII	Pass	0.33544	7.1502	IPC Normalized	NN	F	F	F	44.7912	38.3673	IGT
A_4187	8	OID00401	P01127	PDGF subunit B	0	Olink Cardiovascular II	v.5007	Q-04835-002_SP222759_CVDII	Pass	0.79285	11.1801	IPC Normalized	NN	F	F	F	44.7912	38.3673	IGT
A_4187	8	OID01250	P14543	NID1	0	Olink Cardiometabolic	v.3603	Q-04835-001_SP222759_CAM	Pass	0.88396	3.95235	IPC Normalized	NN	F	F	F	44.7912	38.3673	IGT
A_4187	8	OID01252	P15907	ST6GAL1	0	Olink Cardiometabolic	v.3603	Q-04835-001_SP222759_CAM	Pass	0.26714	2.88657	IPC Normalized	NN	F	F	F	44.7912	38.3673	IGT
A_4187	8	OID01281	Q12805	EFEMP1	0	Olink Cardiometabolic	v.3603	Q-04835-001_SP222759_CAM	Pass	2.17088	4.52806	IPC Normalized	NN	F	F	F	44.7912	38.3673	IGT
A_4187	8	OID01266	P27487	DPP4	0	Olink Cardiometabolic	v.3603	Q-04835-001_SP222759_CAM	Pass	0.68733	4.3346	IPC Normalized	NN	F	F	F	44.7912	38.3673	IGT
A_4187	8	OID00451	P12104	FABP2	0	Olink Cardiovascular II	v.5007	Q-04835-002_SP222759_CVDII	Pass	2.08	10.6413	IPC Normalized	NN	F	F	F	44.7912	38.3673	IGT
A_4187	8	OID00458	Q9BQ51	PD-L2	0	Olink Cardiovascular II	v.5007	Q-04835-002_SP222759_CVDII	Pass	2.36105	3.89352	IPC Normalized	NN	F	F	F	44.7912	38.3673	IGT
A_4187	8	OID00465	P04792	HSP 27	0	Olink Cardiovascular II	v.5007	Q-04835-002_SP222759_CVDII	Pass	3.08318	12.5824	IPC Normalized	NN	F	F	F	44.7912	38.3673	IGT
A_4187	8	OID00411	P01833	PIgR	0	Olink Cardiovascular II	v.5007	Q-04835-002_SP222759_CVDII	Pass	1.31204	7.08889	IPC Normalized	NN	F	F	F	44.7912	38.3673	IGT
A_4187	8	OID00432	P09601	HO-1	0	Olink Cardiovascular II	v.5007	Q-04835-002_SP222759_CVDII	Pass	1.31119	12.4733	IPC Normalized	NN	F	F	F	44.7912	38.3673	IGT
A_4187	8	OID00560	P00813	ADA	0	Olink Inflammation	v.3024	Q-04835-003_SP222760_INFI	Pass	0.88677	4.81746	IPC Normalized	NN	F	F	F	44.7912	38.3673	IGT
A_4187	8	OID00387	P24394	IL-4RA	0.03448	Olink Cardiovascular II	v.5007	Q-04835-002_SP222759_CVDII	Pass	2.01356	2.47548	IPC Normalized	NN	F	F	F	44.7912	38.3673	IGT
A_4187	8	OID00454	P51161	GT	0	Olink Cardiovascular II	v.5007	Q-04835-002_SP222759_CVDII	Pass	1.2023	3.2413	IPC Normalized	NN	F	F	F	44.7912	38.3673	IGT
A_4187	8	OID00561	P01374	TNFB	0	Olink Inflammation	v.3024	Q-04835-003_SP222760_INFI	Pass	0.28704	4.36453	IPC Normalized	NN	F	F	F	44.7912	38.3673	IGT
A_4187	8	OID00542	P25942	CD40	0	Olink Inflammation	v.3024	Q-04835-003_SP222760_INFI	Pass	0.1366	10.4895	IPC Normalized	NN	F	F	F	44.7912	38.3673	IGT
A_4187	8	OID00435	Q99523	SORT1	0	Olink Cardiovascular II	v.5007	Q-04835-002_SP222759_CVDII	Pass	1.51286	9.46072	IPC Normalized	NN	F	F	F	44.7912	38.3673	IGT
A_4187	8	OID00429	Q96IQ7	VSIG2	0	Olink Cardiovascular II	v.5007	Q-04835-002_SP222759_CVDII	Pass	1.78165	3.63242	IPC Normalized	NN	F	F	F	44.7912	38.3673	IGT
A_4187	8	OID00517	Q13478	IL-18R1	0	Olink Inflammation	v.3024	Q-04835-003_SP222760_INFI	Pass	0.19912	6.56779	IPC Normalized	NN	F	F	F	44.7912	38.3673	IGT
A_4187	8	OID00436	P31997	CEACAM8	0	Olink Cardiovascular II	v.5007	Q-04835-002_SP222759_CVDII	Pass	2.22301	8.77996	IPC Normalized	NN	F	F	F	44.7912	38.3673	IGT
A_4187	8	OID01287	Q14515	SPARCL1	0	Olink Cardiometabolic	v.3603	Q-04835-001_SP222759_CAM	Pass	0.45061	2.49411	IPC Normalized	NN	F	F	F	44.7912	38.3673	IGT
A_4187	8	OID00404	P09341	CXCL1	0	Olink Cardiovascular II	v.5007	Q-04835-002_SP222759_CVDII	Pass	2.61416	11.1068	IPC Normalized	NN	F	F	F	44.7912	38.3673	IGT
A_4187	8	OID01263	P23141	CES1	0.03448	Olink Cardiometabolic	v.3603	Q-04835-001_SP222759_CAM	Pass	0.56704	1.59046	IPC Normalized	NN	F	F	F	44.7912	38.3673	IGT
A_4187	8	OID01218	O15031	PLXNB2	0	Olink Cardiometabolic	v.3603	Q-04835-001_SP222759_CAM	Pass	0.74494	1.19945	IPC Normalized	NN	F	F	F	44.7912	38.3673	IGT
A_4187	8	OID00453	Q9UEW3	MARCO	0	Olink Cardiovascular II	v.5007	Q-04835-002_SP222759_CVDII	Pass	2.43548	7.95138	IPC Normalized	NN	F	F	F	44.7912	38.3673	IGT
A_4187	8	OID00472	P15692	VEGFA	0	Olink Inflammation	v.3024	Q-04835-003_SP222760_INFI	Pass	1.89907	12.3952	IPC Normalized	NN	F	F	F	44.7912	38.3673	IGT
A_4187	8	OID00402	Q8NEV9,Q14213	IL-27	0	Olink Cardiovascular II	v.5007	Q-04835-002_SP222759_CVDII	Pass	1.33612	5.81299	IPC Normalized	NN	F	F	F	44.7912	38.3673	IGT
A_4187	8	OID00467	Q9Y6K9	NEMO	0.06897	Olink Cardiovascular II	v.5007	Q-04835-002_SP222759_CVDII	Pass	1.46924	4.6847	IPC Normalized	NN	F	F	F	44.7912	38.3673	IGT
A_4187	8	OID00407	P27352	GIF	0	Olink Cardiovascular II	v.5007	Q-04835-002_SP222759_CVDII	Pass	0.98095	7.42599	IPC Normalized	NN	F	F	F	44.7912	38.3673	IGT
A_4187	8	OID01304	Q9NQ79	CRTAC1	0	Olink Cardiometabolic	v.3603	Q-04835-001_SP222759_CAM	Pass	0.39883	2.60205	IPC Normalized	NN	F	F	F	44.7912	38.3673	IGT
A_4187	8	OID01231	P05451	REG1A	0	Olink Cardiometabolic	v.3603	Q-04835-001_SP222759_CAM	Pass	0.85758	5.33197	IPC Normalized	NN	F	F	F	44.7912	38.3673	IGT
A_4187	8	OID00409	Q14116	IL18	0	Olink Cardiovascular II	v.5007	Q-04835-002_SP222759_CVDII	Pass	1.84645	9.37861	IPC Normalized	NN	F	F	F	44.7912	38.3673	IGT
A_4187	8	OID00469	P09874	PARP-1	0.96552	Olink Cardiovascular II	v.5007	Q-04835-002_SP222759_CVDII	Pass	4.78629	4.12512	IPC Normalized	NN	F	F	F	44.7912	38.3673	IGT
A_4187	8	OID00470	Q9UJM8	HAOX1	0	Olink Cardiovascular II	v.5007	Q-04835-002_SP222759_CVDII	Pass	1.81353	6.62771	IPC Normalized	NN	F	F	F	44.7912	38.3673	IGT
A_4187	8	OID01293	Q16769	QPCT	0	Olink Cardiometabolic	v.3603	Q-04835-001_SP222759_CAM	Pass	-1.85758	-0.40552	IPC Normalized	NN	F	F	F	44.7912	38.3673	IGT
A_4187	8	OID00562	P09603	CSF-1	0	Olink Inflammation	v.3024	Q-04835-003_SP222760_INFI	Pass	-0.03336	9.24571	IPC Normalized	NN	F	F	F	44.7912	38.3673	IGT
A_4187	8	OID00471	P10145	IL8	0	Olink Inflammation	v.3024	Q-04835-003_SP222760_INFI	Pass	0.96661	5.92045	IPC Normalized	NN	F	F	F	44.7912	38.3673	IGT
A_4187	8	OID00466	P01730	CD4	0	Olink Cardiovascular II	v.5007	Q-04835-002_SP222759_CVDII	Pass	1.64639	5.11149	IPC Normalized	NN	F	F	F	44.7912	38.3673	IGT
A_4187	8	OID00437	P26022	PTX3	0	Olink Cardiovascular II	v.5007	Q-04835-002_SP222759_CVDII	Pass	1.15855	4.74159	IPC Normalized	NN	F	F	F	44.7912	38.3673	IGT
A_4187	8	OID00474	P80098	MCP-3	0	Olink Inflammation	v.3024	Q-04835-003_SP222760_INFI	Pass	0.22822	1.93678	IPC Normalized	NN	F	F	F	44.7912	38.3673	IGT
A_4187	8	OID05124	P01732	CD8A	0	Olink Inflammation	v.3024	Q-04835-003_SP222760_INFI	Pass	0.93608	9.76649	IPC Normalized	NN	F	F	F	44.7912	38.3673	IGT
A_4187	8	OID00468	O43915	VEGFD	0	Olink Cardiovascular II	v.5007	Q-04835-002_SP222759_CVDII	Pass	1.23628	8.61228	IPC Normalized	NN	F	F	F	44.7912	38.3673	IGT
A_4188	7	OID01237	P07911	UMOD	0.55172	Olink Cardiometabolic	v.3603	Q-04835-001_SP222759_CAM	Pass	1.17656	1.42383	IPC Normalized	NN	F	F	F	54.3162	43.1291	T2D
A_4188	7	OID00397	Q9BQR3	PRSS27	0	Olink Cardiovascular II	v.5007	Q-04835-002_SP222759_CVDII	Pass	1.16115	10.0741	IPC Normalized	NN	F	F	F	54.3162	43.1291	T2D
A_4188	7	OID01296	Q8N423	LILRB2	0	Olink Cardiometabolic	v.3603	Q-04835-001_SP222759_CAM	Pass	0.24325	3.483	IPC Normalized	NN	F	F	F	54.3162	43.1291	T2D
A_4188	7	OID01283	Q13093	PLA2G7	0.2069	Olink Cardiometabolic	v.3603	Q-04835-001_SP222759_CAM	Pass	1.50471	2.14405	IPC Normalized	NN	F	F	F	54.3162	43.1291	T2D
A_4188	7	OID00399	P13726	TF	0	Olink Cardiovascular II	v.5007	Q-04835-002_SP222759_CVDII	Pass	1.54337	5.88184	IPC Normalized	NN	F	F	F	54.3162	43.1291	T2D
A_4188	7	OID01240	P0DOY2	IGLC2	0	Olink Cardiometabolic	v.3603	Q-04835-001_SP222759_CAM	Pass	0.74573	4.85343	IPC Normalized	NN	F	F	F	54.3162	43.1291	T2D
A_4188	7	OID01276	P55774	CCL18	0	Olink Cardiometabolic	v.3603	Q-04835-001_SP222759_CAM	Pass	0.36747	5.34835	IPC Normalized	NN	F	F	F	54.3162	43.1291	T2D
A_4188	7	OID01241	P10721	KIT	0	Olink Cardiometabolic	v.3603	Q-04835-001_SP222759_CAM	Pass	0.55621	2.55301	IPC Normalized	NN	F	F	F	54.3162	43.1291	T2D
A_4188	7	OID01278	P80188	LCN2	0	Olink Cardiometabolic	v.3603	Q-04835-001_SP222759_CAM	Pass	-0.84984	0.69792	IPC Normalized	NN	F	F	F	54.3162	43.1291	T2D
A_4188	7	OID00455	P16860	BNP	0.68966	Olink Cardiovascular II	v.5007	Q-04835-002_SP222759_CVDII	Pass	1.83078	1.69057	IPC Normalized	NN	F	F	F	54.3162	43.1291	T2D
A_4188	7	OID00396	O14763	TRAIL-R2	0	Olink Cardiovascular II	v.5007	Q-04835-002_SP222759_CVDII	Pass	1.72382	6.38844	IPC Normalized	NN	F	F	F	54.3162	43.1291	T2D
A_4188	7	OID01286	Q14393	GAS6	0	Olink Cardiometabolic	v.3603	Q-04835-001_SP222759_CAM	Pass	1.59115	4.08719	IPC Normalized	NN	F	F	F	54.3162	43.1291	T2D
A_4188	7	OID00456	P39900	MMP12	0	Olink Cardiovascular II	v.5007	Q-04835-002_SP222759_CVDII	Pass	1.10575	6.01043	IPC Normalized	NN	F	F	F	54.3162	43.1291	T2D
A_4188	7	OID00438	Q14242	PSGL-1	0	Olink Cardiovascular II	v.5007	Q-04835-002_SP222759_CVDII	Pass	1.67704	5.02515	IPC Normalized	NN	F	F	F	54.3162	43.1291	T2D
A_4188	7	OID00398	Q02763	TIE2	0	Olink Cardiovascular II	v.5007	Q-04835-002_SP222759_CVDII	Pass	1.54415	7.94509	IPC Normalized	NN	F	F	F	54.3162	43.1291	T2D
A_4188	7	OID00392	Q13043	STK4	0.13793	Olink Cardiovascular II	v.5007	Q-04835-002_SP222759_CVDII	Pass	1.71977	4.04982	IPC Normalized	NN	F	F	F	54.3162	43.1291	T2D
A_4188	7	OID00439	Q92583	CCL17	0	Olink Cardiovascular II	v.5007	Q-04835-002_SP222759_CVDII	Pass	1.76382	12.0958	IPC Normalized	NN	F	F	F	54.3162	43.1291	T2D
A_4188	7	OID01264	P24592	IGFBP6	0	Olink Cardiometabolic	v.3603	Q-04835-001_SP222759_CAM	Pass	0.31662	3.69563	IPC Normalized	NN	F	F	F	54.3162	43.1291	T2D
A_4188	7	OID01303	Q9H1U4	MEGF9	0	Olink Cardiometabolic	v.3603	Q-04835-001_SP222759_CAM	Pass	0.18142	2.61287	IPC Normalized	NN	F	F	F	54.3162	43.1291	T2D
A_4188	7	OID01260	P22105	TNXB	0	Olink Cardiometabolic	v.3603	Q-04835-001_SP222759_CAM	Pass	0.48957	1.15038	IPC Normalized	NN	F	F	F	54.3162	43.1291	T2D
A_4188	7	OID01245	P12830	CDH1	0	Olink Cardiometabolic	v.3603	Q-04835-001_SP222759_CAM	Pass	-0.24404	2.70221	IPC Normalized	NN	F	F	F	54.3162	43.1291	T2D
A_4188	7	OID00401	P01127	PDGF subunit B	0	Olink Cardiovascular II	v.5007	Q-04835-002_SP222759_CVDII	Pass	0.79285	10.9323	IPC Normalized	NN	F	F	F	54.3162	43.1291	T2D
A_4188	7	OID01285	Q13361	MFAP5	0	Olink Cardiometabolic	v.3603	Q-04835-001_SP222759_CAM	Pass	-0.04754	0.7482	IPC Normalized	NN	F	F	F	54.3162	43.1291	T2D
A_4188	7	OID01250	P14543	NID1	0	Olink Cardiometabolic	v.3603	Q-04835-001_SP222759_CAM	Pass	0.88396	4.15478	IPC Normalized	NN	F	F	F	54.3162	43.1291	T2D
A_4188	7	OID01294	Q16853	AOC3	0	Olink Cardiometabolic	v.3603	Q-04835-001_SP222759_CAM	Pass	0.67885	3.35416	IPC Normalized	NN	F	F	F	54.3162	43.1291	T2D
A_4188	7	OID00409	Q14116	IL18	0	Olink Cardiovascular II	v.5007	Q-04835-002_SP222759_CVDII	Pass	1.84645	9.60107	IPC Normalized	NN	F	F	F	54.3162	43.1291	T2D
A_4188	7	OID00403	Q8TAD2	IL-17D	0	Olink Cardiovascular II	v.5007	Q-04835-002_SP222759_CVDII	Pass	1.96758	2.7498	IPC Normalized	NN	F	F	F	54.3162	43.1291	T2D
A_4188	7	OID00417	P01241	GH	0	Olink Cardiovascular II	v.5007	Q-04835-002_SP222759_CVDII	Pass	2.14291	8.8713	IPC Normalized	NN	F	F	F	54.3162	43.1291	T2D
A_4188	7	OID00451	P12104	FABP2	0	Olink Cardiovascular II	v.5007	Q-04835-002_SP222759_CVDII	Pass	2.08	11.1882	IPC Normalized	NN	F	F	F	54.3162	43.1291	T2D
A_4188	7	OID01218	O15031	PLXNB2	0	Olink Cardiometabolic	v.3603	Q-04835-001_SP222759_CAM	Pass	0.74494	1.58158	IPC Normalized	NN	F	F	F	54.3162	43.1291	T2D
A_4188	7	OID00452	P40225	THPO	0	Olink Cardiovascular II	v.5007	Q-04835-002_SP222759_CVDII	Pass	1.45534	5.62919	IPC Normalized	NN	F	F	F	54.3162	43.1291	T2D
A_4188	7	OID01271	P39060	COL18A1	0	Olink Cardiometabolic	v.3603	Q-04835-001_SP222759_CAM	Pass	0.43722	2.64525	IPC Normalized	NN	F	F	F	54.3162	43.1291	T2D
A_4188	7	OID00400	Q9HB29	IL1RL2	0	Olink Cardiovascular II	v.5007	Q-04835-002_SP222759_CVDII	Pass	1.71481	6.22824	IPC Normalized	NN	F	F	F	54.3162	43.1291	T2D
A_4188	7	OID00394	Q9Y6Q6	TNFRSF11A	0	Olink Cardiovascular II	v.5007	Q-04835-002_SP222759_CVDII	Pass	1.42303	6.46125	IPC Normalized	NN	F	F	F	54.3162	43.1291	T2D
A_4188	7	OID01265	P24821	TNC	0	Olink Cardiometabolic	v.3603	Q-04835-001_SP222759_CAM	Pass	-0.01542	3.2887	IPC Normalized	NN	F	F	F	54.3162	43.1291	T2D
A_4188	7	OID00395	P25116	PAR-1	0	Olink Cardiovascular II	v.5007	Q-04835-002_SP222759_CVDII	Pass	2.24216	6.40393	IPC Normalized	NN	F	F	F	54.3162	43.1291	T2D
A_4188	7	OID01301	Q9BXJ1	C1QTNF1	0	Olink Cardiometabolic	v.3603	Q-04835-001_SP222759_CAM	Pass	1.12244	3.92893	IPC Normalized	NN	F	F	F	54.3162	43.1291	T2D
A_4188	7	OID00402	Q8NEV9,Q14213	IL-27	0	Olink Cardiovascular II	v.5007	Q-04835-002_SP222759_CVDII	Pass	1.33612	6.39634	IPC Normalized	NN	F	F	F	54.3162	43.1291	T2D
A_4188	7	OID01295	Q6EMK4	VASN	0	Olink Cardiometabolic	v.3603	Q-04835-001_SP222759_CAM	Pass	-0.02093	1.34329	IPC Normalized	NN	F	F	F	54.3162	43.1291	T2D
A_4188	7	OID00443	Q9UKP3	ITGB1BP2	0.7931	Olink Cardiovascular II	v.5007	Q-04835-002_SP222759_CVDII	Pass	2.4874	2.68076	IPC Normalized	NN	F	F	F	54.3162	43.1291	T2D
A_4188	7	OID01287	Q14515	SPARCL1	0	Olink Cardiometabolic	v.3603	Q-04835-001_SP222759_CAM	Pass	0.45061	2.03584	IPC Normalized	NN	F	F	F	54.3162	43.1291	T2D
A_4188	7	OID00457	Q9BYF1	ACE2	0	Olink Cardiovascular II	v.5007	Q-04835-002_SP222759_CVDII	Pass	0.60142	5.40173	IPC Normalized	NN	F	F	F	54.3162	43.1291	T2D
A_4188	7	OID00404	P09341	CXCL1	0	Olink Cardiovascular II	v.5007	Q-04835-002_SP222759_CVDII	Pass	2.61416	11.6651	IPC Normalized	NN	F	F	F	54.3162	43.1291	T2D
A_4188	7	OID00418	P19883	FS	0	Olink Cardiovascular II	v.5007	Q-04835-002_SP222759_CVDII	Pass	2.4815	13.4997	IPC Normalized	NN	F	F	F	54.3162	43.1291	T2D
A_4188	7	OID00393	P35475	IDUA	0	Olink Cardiovascular II	v.5007	Q-04835-002_SP222759_CVDII	Pass	0.6752	6.20983	IPC Normalized	NN	F	F	F	54.3162	43.1291	T2D
A_4188	7	OID00440	P10147	CCL3	0	Olink Cardiovascular II	v.5007	Q-04835-002_SP222759_CVDII	Pass	2.39374	8.75975	IPC Normalized	NN	F	F	F	54.3162	43.1291	T2D
A_4188	7	OID00453	Q9UEW3	MARCO	0	Olink Cardiovascular II	v.5007	Q-04835-002_SP222759_CVDII	Pass	2.43548	8.45027	IPC Normalized	NN	F	F	F	54.3162	43.1291	T2D
A_4188	7	OID01226	P03950	ANG	0	Olink Cardiometabolic	v.3603	Q-04835-001_SP222759_CAM	Pass	0.57086	5.81607	IPC Normalized	NN	F	F	F	54.3162	43.1291	T2D
A_4188	7	OID00454	P51161	GT	0	Olink Cardiovascular II	v.5007	Q-04835-002_SP222759_CVDII	Pass	1.2023	3.25318	IPC Normalized	NN	F	F	F	54.3162	43.1291	T2D
A_4188	7	OID01246	P13501	CCL5	0	Olink Cardiometabolic	v.3603	Q-04835-001_SP222759_CAM	Pass	-0.29007	5.16351	IPC Normalized	NN	F	F	F	54.3162	43.1291	T2D
A_4188	7	OID00442	P31994	IgG Fc receptor II-b	0	Olink Cardiovascular II	v.5007	Q-04835-002_SP222759_CVDII	Pass	1.71316	3.76892	IPC Normalized	NN	F	F	F	54.3162	43.1291	T2D
A_4188	7	OID01302	Q9BXR6	CFHR5	0	Olink Cardiometabolic	v.3603	Q-04835-001_SP222759_CAM	Pass	-0.87452	6.03571	IPC Normalized	NN	F	F	F	54.3162	43.1291	T2D
A_4188	7	OID00509	P12034	FGF-5	0.06897	Olink Inflammation	v.3024	Q-04835-003_SP222760_INFI	Pass	0.87929	1.49193	IPC Normalized	NN	F	F	F	54.3162	43.1291	T2D
A_4188	7	OID00435	Q99523	SORT1	0	Olink Cardiovascular II	v.5007	Q-04835-002_SP222759_CVDII	Pass	1.51286	9.71991	IPC Normalized	NN	F	F	F	54.3162	43.1291	T2D
A_4188	7	OID00410	Q9NSA1	FGF-21	0	Olink Cardiovascular II	v.5007	Q-04835-002_SP222759_CVDII	Pass	1.43634	8.12027	IPC Normalized	NN	F	F	F	54.3162	43.1291	T2D
A_4188	7	OID01273	P46531	NOTCH1	0	Olink Cardiometabolic	v.3603	Q-04835-001_SP222759_CAM	Pass	0.05629	2.12305	IPC Normalized	NN	F	F	F	54.3162	43.1291	T2D
A_4188	7	OID01251	P15529	CD46	0	Olink Cardiometabolic	v.3603	Q-04835-001_SP222759_CAM	Pass	1.07961	3.48384	IPC Normalized	NN	F	F	F	54.3162	43.1291	T2D
A_4188	7	OID00445	O94907	Dkk-1	0	Olink Cardiovascular II	v.5007	Q-04835-002_SP222759_CVDII	Pass	1.62269	11.9968	IPC Normalized	NN	F	F	F	54.3162	43.1291	T2D
A_4188	7	OID00385	Q76LX8	ADAM-TS13	0	Olink Cardiovascular II	v.5007	Q-04835-002_SP222759_CVDII	Pass	1.19456	7.4635	IPC Normalized	NN	F	F	F	54.3162	43.1291	T2D
A_4188	7	OID00413	P04179	SOD2	0	Olink Cardiovascular II	v.5007	Q-04835-002_SP222759_CVDII	Pass	1.79403	11.3925	IPC Normalized	NN	F	F	F	54.3162	43.1291	T2D
A_4188	7	OID00480	P01137	LAP TGF-beta-1	0	Olink Inflammation	v.3024	Q-04835-003_SP222760_INFI	Pass	0.55337	9.14106	IPC Normalized	NN	F	F	F	54.3162	43.1291	T2D
A_4188	7	OID00441	P09237	MMP7	0	Olink Cardiovascular II	v.5007	Q-04835-002_SP222759_CVDII	Pass	1.86402	13.6216	IPC Normalized	NN	F	F	F	54.3162	43.1291	T2D
A_4188	7	OID01225	P01034	CST3	0	Olink Cardiometabolic	v.3603	Q-04835-001_SP222759_CAM	Pass	1.49844	5.34789	IPC Normalized	NN	F	F	F	54.3162	43.1291	T2D
A_4188	7	OID00547	P15018	LIF	0.96552	Olink Inflammation	v.3024	Q-04835-003_SP222760_INFI	Pass	0.37428	-0.41668	IPC Normalized	NN	F	F	F	54.3162	43.1291	T2D
A_4188	7	OID00434	Q14005	IL16	0	Olink Cardiovascular II	v.5007	Q-04835-002_SP222759_CVDII	Pass	0.33544	7.7205	IPC Normalized	NN	F	F	F	54.3162	43.1291	T2D
A_4188	7	OID00476	Q9H5V8	CDCP1	0	Olink Inflammation	v.3024	Q-04835-003_SP222760_INFI	Pass	-0.30723	3.38137	IPC Normalized	NN	F	F	F	54.3162	43.1291	T2D
A_4188	7	OID00416	Q9BUD6	SPON2	0	Olink Cardiovascular II	v.5007	Q-04835-002_SP222759_CVDII	Pass	1.03062	10.1988	IPC Normalized	NN	F	F	F	54.3162	43.1291	T2D
A_4188	7	OID01220	O75023	LILRB5	0	Olink Cardiometabolic	v.3603	Q-04835-001_SP222759_CAM	Pass	-0.04772	4.49141	IPC Normalized	NN	F	F	F	54.3162	43.1291	T2D
A_4188	7	OID00444	P07585	DCN	0	Olink Cardiovascular II	v.5007	Q-04835-002_SP222759_CVDII	Pass	2.12405	5.05771	IPC Normalized	NN	F	F	F	54.3162	43.1291	T2D
A_4188	7	OID00384	P49763	PGF	0	Olink Cardiovascular II	v.5007	Q-04835-002_SP222759_CVDII	Pass	1.04061	8.37986	IPC Normalized	NN	F	F	F	54.3162	43.1291	T2D
A_4188	7	OID00458	Q9BQ51	PD-L2	0	Olink Cardiovascular II	v.5007	Q-04835-002_SP222759_CVDII	Pass	2.36105	4.18568	IPC Normalized	NN	F	F	F	54.3162	43.1291	T2D
A_4188	7	OID00405	P78380	LOX-1	0	Olink Cardiovascular II	v.5007	Q-04835-002_SP222759_CVDII	Pass	2.01185	10.4091	IPC Normalized	NN	F	F	F	54.3162	43.1291	T2D
A_4188	7	OID00419	Q04760	GLO1	0	Olink Cardiovascular II	v.5007	Q-04835-002_SP222759_CVDII	Pass	1.84265	9.24321	IPC Normalized	NN	F	F	F	54.3162	43.1291	T2D
A_4188	7	OID01228	P04070	PROC	0	Olink Cardiometabolic	v.3603	Q-04835-001_SP222759_CAM	Pass	-0.38474	3.39946	IPC Normalized	NN	F	F	F	54.3162	43.1291	T2D
A_4188	7	OID00387	P24394	IL-4RA	0.03448	Olink Cardiovascular II	v.5007	Q-04835-002_SP222759_CVDII	Pass	2.01356	3.03472	IPC Normalized	NN	F	F	F	54.3162	43.1291	T2D
A_4188	7	OID00447	Q16651	PRSS8	0	Olink Cardiovascular II	v.5007	Q-04835-002_SP222759_CVDII	Pass	0.66324	9.51177	IPC Normalized	NN	F	F	F	54.3162	43.1291	T2D
A_4188	7	OID01252	P15907	ST6GAL1	0	Olink Cardiometabolic	v.3603	Q-04835-001_SP222759_CAM	Pass	0.26714	3.14838	IPC Normalized	NN	F	F	F	54.3162	43.1291	T2D
A_4188	7	OID00415	Q9GZV9	FGF-23	0.65517	Olink Cardiovascular II	v.5007	Q-04835-002_SP222759_CVDII	Pass	0.79513	0.88596	IPC Normalized	NN	F	F	F	54.3162	43.1291	T2D
A_4188	7	OID01292	Q16627	CCL14	0	Olink Cardiometabolic	v.3603	Q-04835-001_SP222759_CAM	Pass	0.81188	6.48616	IPC Normalized	NN	F	F	F	54.3162	43.1291	T2D
A_4188	7	OID01255	P17936	IGFBP3	0	Olink Cardiometabolic	v.3603	Q-04835-001_SP222759_CAM	Pass	-1.18178	4.30223	IPC Normalized	NN	F	F	F	54.3162	43.1291	T2D
A_4188	7	OID01289	Q15113	PCOLCE	0	Olink Cardiometabolic	v.3603	Q-04835-001_SP222759_CAM	Pass	0.80671	4.73301	IPC Normalized	NN	F	F	F	54.3162	43.1291	T2D
A_4188	7	OID00510	P03956	MMP-1	0	Olink Inflammation	v.3024	Q-04835-003_SP222760_INFI	Pass	1.05499	15.3351	IPC Normalized	NN	F	F	F	54.3162	43.1291	T2D
A_4188	7	OID00436	P31997	CEACAM8	0	Olink Cardiovascular II	v.5007	Q-04835-002_SP222759_CVDII	Pass	2.22301	9.03183	IPC Normalized	NN	F	F	F	54.3162	43.1291	T2D
A_4188	7	OID00411	P01833	PIgR	0	Olink Cardiovascular II	v.5007	Q-04835-002_SP222759_CVDII	Pass	1.31204	7.01574	IPC Normalized	NN	F	F	F	54.3162	43.1291	T2D
A_4188	7	OID01256	P19021	PAM	0	Olink Cardiometabolic	v.3603	Q-04835-001_SP222759_CAM	Pass	-1.03302	1.06322	IPC Normalized	NN	F	F	F	54.3162	43.1291	T2D
A_4188	7	OID01242	P11215	ITGAM	0.96552	Olink Cardiometabolic	v.3603	Q-04835-001_SP222759_CAM	Pass	-0.6478	-1.07368	IPC Normalized	NN	F	F	F	54.3162	43.1291	T2D
A_4188	7	OID00446	P06858	LPL	0	Olink Cardiovascular II	v.5007	Q-04835-002_SP222759_CVDII	Pass	2.39234	9.18852	IPC Normalized	NN	F	F	F	54.3162	43.1291	T2D
A_4188	7	OID00386	Q9BWV1	BOC	0	Olink Cardiovascular II	v.5007	Q-04835-002_SP222759_CVDII	Pass	1.62696	4.20882	IPC Normalized	NN	F	F	F	54.3162	43.1291	T2D
A_4188	7	OID00414	Q99895	CTRC	0	Olink Cardiovascular II	v.5007	Q-04835-002_SP222759_CVDII	Pass	2.90227	11.5411	IPC Normalized	NN	F	F	F	54.3162	43.1291	T2D
A_4188	7	OID00481	P00749	uPA	0	Olink Inflammation	v.3024	Q-04835-003_SP222760_INFI	Pass	0.71201	9.70165	IPC Normalized	NN	F	F	F	54.3162	43.1291	T2D
A_4188	7	OID00421	Q13219	PAPPA	0	Olink Cardiovascular II	v.5007	Q-04835-002_SP222759_CVDII	Pass	1.03063	3.05338	IPC Normalized	NN	F	F	F	54.3162	43.1291	T2D
A_4188	7	OID01247	P13591	NCAM1	0	Olink Cardiometabolic	v.3603	Q-04835-001_SP222759_CAM	Pass	0.15833	2.73044	IPC Normalized	NN	F	F	F	54.3162	43.1291	T2D
A_4188	7	OID00548	Q99748	NRTN	0.82759	Olink Inflammation	v.3024	Q-04835-003_SP222760_INFI	Pass	0.35174	-0.05101	IPC Normalized	NN	F	F	F	54.3162	43.1291	T2D
A_4188	7	OID00449	Q99075	HB-EGF	0	Olink Cardiovascular II	v.5007	Q-04835-002_SP222759_CVDII	Pass	1.58385	9.27684	IPC Normalized	NN	F	F	F	54.3162	43.1291	T2D
A_4188	7	OID00477	Q9BZW8	CD244	0	Olink Inflammation	v.3024	Q-04835-003_SP222760_INFI	Pass	0.23077	5.39026	IPC Normalized	NN	F	F	F	54.3162	43.1291	T2D
A_4188	7	OID00484	P13500	MCP-1	0	Olink Inflammation	v.3024	Q-04835-003_SP222760_INFI	Pass	0.59937	12.1622	IPC Normalized	NN	F	F	F	54.3162	43.1291	T2D
A_4188	7	OID01233	P06681	C2	0	Olink Cardiometabolic	v.3603	Q-04835-001_SP222759_CAM	Pass	-0.31893	6.02292	IPC Normalized	NN	F	F	F	54.3162	43.1291	T2D
A_4188	7	OID00505	P51671	CCL11	0	Olink Inflammation	v.3024	Q-04835-003_SP222760_INFI	Pass	0.7788	7.46188	IPC Normalized	NN	F	F	F	54.3162	43.1291	T2D
A_4188	7	OID01238	P08581	MET	0	Olink Cardiometabolic	v.3603	Q-04835-001_SP222759_CAM	Pass	-0.22971	0.98293	IPC Normalized	NN	F	F	F	54.3162	43.1291	T2D
A_4188	7	OID00459	P07711	CTSL1	0	Olink Cardiovascular II	v.5007	Q-04835-002_SP222759_CVDII	Pass	1.3754	8.60905	IPC Normalized	NN	F	F	F	54.3162	43.1291	T2D
A_4188	7	OID00406	O00182	Gal-9	0	Olink Cardiovascular II	v.5007	Q-04835-002_SP222759_CVDII	Pass	2.6985	9.35545	IPC Normalized	NN	F	F	F	54.3162	43.1291	T2D
A_4188	7	OID00420	Q9UIB8	CD84	0	Olink Cardiovascular II	v.5007	Q-04835-002_SP222759_CVDII	Pass	2.29085	7.48394	IPC Normalized	NN	F	F	F	54.3162	43.1291	T2D
A_4188	7	OID00388	P12931	SRC	0.06897	Olink Cardiovascular II	v.5007	Q-04835-002_SP222759_CVDII	Pass	4.2122	7.37807	IPC Normalized	NN	F	F	F	54.3162	43.1291	T2D
A_4188	7	OID00381	P35318	ADM	0	Olink Cardiovascular II	v.5007	Q-04835-002_SP222759_CVDII	Pass	2.31787	9.65051	IPC Normalized	NN	F	F	F	54.3162	43.1291	T2D
A_4188	7	OID00448	O00253	AGRP	0	Olink Cardiovascular II	v.5007	Q-04835-002_SP222759_CVDII	Pass	1.25658	4.71666	IPC Normalized	NN	F	F	F	54.3162	43.1291	T2D
A_4188	7	OID01266	P27487	DPP4	0	Olink Cardiometabolic	v.3603	Q-04835-001_SP222759_CAM	Pass	0.68733	4.42409	IPC Normalized	NN	F	F	F	54.3162	43.1291	T2D
A_4188	7	OID01259	P20062	TCN2	0	Olink Cardiometabolic	v.3603	Q-04835-001_SP222759_CAM	Pass	0.02552	3.47353	IPC Normalized	NN	F	F	F	54.3162	43.1291	T2D
A_4188	7	OID01262	P22749	GNLY	0.06897	Olink Cardiometabolic	v.3603	Q-04835-001_SP222759_CAM	Pass	0.23673	0.69855	IPC Normalized	NN	F	F	F	54.3162	43.1291	T2D
A_4188	7	OID01258	P20023	CR2	0	Olink Cardiometabolic	v.3603	Q-04835-001_SP222759_CAM	Pass	0.78187	5.91335	IPC Normalized	NN	F	F	F	54.3162	43.1291	T2D
A_4188	7	OID01297	Q8NHL6	LILRB1	0	Olink Cardiometabolic	v.3603	Q-04835-001_SP222759_CAM	Pass	-1.45298	1.44679	IPC Normalized	NN	F	F	F	54.3162	43.1291	T2D
A_4188	7	OID00511	P42702	LIF-R	0	Olink Inflammation	v.3024	Q-04835-003_SP222760_INFI	Pass	0.34378	3.03758	IPC Normalized	NN	F	F	F	54.3162	43.1291	T2D
A_4188	7	OID00437	P26022	PTX3	0	Olink Cardiovascular II	v.5007	Q-04835-002_SP222759_CVDII	Pass	1.15855	4.98564	IPC Normalized	NN	F	F	F	54.3162	43.1291	T2D
A_4188	7	OID00412	Q15109	RAGE	0	Olink Cardiovascular II	v.5007	Q-04835-002_SP222759_CVDII	Pass	1.10989	13.5628	IPC Normalized	NN	F	F	F	54.3162	43.1291	T2D
A_4188	7	OID01254	P17813	ENG	0	Olink Cardiometabolic	v.3603	Q-04835-001_SP222759_CAM	Pass	-1.24621	0.83616	IPC Normalized	NN	F	F	F	54.3162	43.1291	T2D
A_4188	7	OID00380	Q15389	ANGPT1	0	Olink Cardiovascular II	v.5007	Q-04835-002_SP222759_CVDII	Pass	5.53584	12.2145	IPC Normalized	NN	F	F	F	54.3162	43.1291	T2D
A_4188	7	OID00507	Q9GZV9	FGF-23	0.13793	Olink Inflammation	v.3024	Q-04835-003_SP222760_INFI	Pass	-0.25426	0.26847	IPC Normalized	NN	F	F	F	54.3162	43.1291	T2D
A_4188	7	OID00433	P47992	XCL1	0	Olink Cardiovascular II	v.5007	Q-04835-002_SP222759_CVDII	Pass	0.76846	4.80178	IPC Normalized	NN	F	F	F	54.3162	43.1291	T2D
A_4188	7	OID00461	O14836	TNFRSF13B	0	Olink Cardiovascular II	v.5007	Q-04835-002_SP222759_CVDII	Pass	1.5917	10.2339	IPC Normalized	NN	F	F	F	54.3162	43.1291	T2D
A_4188	7	OID00482	P05231	IL6	0	Olink Inflammation	v.3024	Q-04835-003_SP222760_INFI	Pass	0.41067	5.27921	IPC Normalized	NN	F	F	F	54.3162	43.1291	T2D
A_4188	7	OID00422	Q8IW75	SERPINA12	0	Olink Cardiovascular II	v.5007	Q-04835-002_SP222759_CVDII	Pass	0.69251	4.9403	IPC Normalized	NN	F	F	F	54.3162	43.1291	T2D
A_4188	7	OID00390	P05231	IL6	0	Olink Cardiovascular II	v.5007	Q-04835-002_SP222759_CVDII	Pass	1.81123	5.61267	IPC Normalized	NN	F	F	F	54.3162	43.1291	T2D
A_4188	7	OID00549	P80075	MCP-2	0	Olink Inflammation	v.3024	Q-04835-003_SP222760_INFI	Pass	0.04757	9.90956	IPC Normalized	NN	F	F	F	54.3162	43.1291	T2D
A_4188	7	OID00450	Q9UK05	GDF-2	0	Olink Cardiovascular II	v.5007	Q-04835-002_SP222759_CVDII	Pass	1.55084	11.0481	IPC Normalized	NN	F	F	F	54.3162	43.1291	T2D
A_4188	7	OID00478	P13232	IL7	0.03448	Olink Inflammation	v.3024	Q-04835-003_SP222760_INFI	Pass	0.1965	3.64882	IPC Normalized	NN	F	F	F	54.3162	43.1291	T2D
A_4188	7	OID00485	Q16552	IL-17A	0.2069	Olink Inflammation	v.3024	Q-04835-003_SP222760_INFI	Pass	-0.15643	-0.21223	IPC Normalized	NN	F	F	F	54.3162	43.1291	T2D
A_4188	7	OID00379	P22004	BMP-6	0	Olink Cardiovascular II	v.5007	Q-04835-002_SP222759_CVDII	Pass	1.68219	4.59313	IPC Normalized	NN	F	F	F	54.3162	43.1291	T2D
A_4188	7	OID00506	O43557	TNFSF14	0	Olink Inflammation	v.3024	Q-04835-003_SP222760_INFI	Pass	0.81204	7.14751	IPC Normalized	NN	F	F	F	54.3162	43.1291	T2D
A_4188	7	OID01288	Q14767	LTBP2	0.62069	Olink Cardiometabolic	v.3603	Q-04835-001_SP222759_CAM	Pass	0.93999	0.42786	IPC Normalized	NN	F	F	F	54.3162	43.1291	T2D
A_4188	7	OID00460	Q8IYS5	hOSCAR	0	Olink Cardiovascular II	v.5007	Q-04835-002_SP222759_CVDII	Pass	1.80681	11.3761	IPC Normalized	NN	F	F	F	54.3162	43.1291	T2D
A_4188	7	OID00407	P27352	GIF	0	Olink Cardiovascular II	v.5007	Q-04835-002_SP222759_CVDII	Pass	0.98095	7.64418	IPC Normalized	NN	F	F	F	54.3162	43.1291	T2D
A_4188	7	OID01244	P12318	FCGR2A	0	Olink Cardiometabolic	v.3603	Q-04835-001_SP222759_CAM	Pass	-1.0368	1.94596	IPC Normalized	NN	F	F	F	54.3162	43.1291	T2D
A_4188	7	OID00389	P18510	IL-1ra	0	Olink Cardiovascular II	v.5007	Q-04835-002_SP222759_CVDII	Pass	0.7338	7.36773	IPC Normalized	NN	F	F	F	54.3162	43.1291	T2D
A_4188	7	OID00382	P29965	CD40-L	0	Olink Cardiovascular II	v.5007	Q-04835-002_SP222759_CVDII	Pass	0.87868	9.50444	IPC Normalized	NN	F	F	F	54.3162	43.1291	T2D
A_4188	7	OID00428	P07204	TM	0	Olink Cardiovascular II	v.5007	Q-04835-002_SP222759_CVDII	Pass	2.00356	10.6529	IPC Normalized	NN	F	F	F	54.3162	43.1291	T2D
A_4188	7	OID01231	P05451	REG1A	0	Olink Cardiometabolic	v.3603	Q-04835-001_SP222759_CAM	Pass	0.85758	4.86093	IPC Normalized	NN	F	F	F	54.3162	43.1291	T2D
A_4188	7	OID01236	P07478	PRSS2	0	Olink Cardiometabolic	v.3603	Q-04835-001_SP222759_CAM	Pass	-0.18878	1.96943	IPC Normalized	NN	F	F	F	54.3162	43.1291	T2D
A_4188	7	OID00551	O15444	CCL25	0	Olink Inflammation	v.3024	Q-04835-003_SP222760_INFI	Pass	0.37208	5.0183	IPC Normalized	NN	F	F	F	54.3162	43.1291	T2D
A_4188	7	OID01229	P05154	SERPINA5	0	Olink Cardiometabolic	v.3603	Q-04835-001_SP222759_CAM	Pass	0.48916	7.81695	IPC Normalized	NN	F	F	F	54.3162	43.1291	T2D
A_4188	7	OID05547	P01579	IFN-gamma	0	Olink Inflammation	v.3024	Q-04835-003_SP222760_INFI	Pass	2.66671	6.09665	IPC Normalized	NN	F	F	F	54.3162	43.1291	T2D
A_4188	7	OID00512	Q9NSA1	FGF-21	0	Olink Inflammation	v.3024	Q-04835-003_SP222760_INFI	Pass	0.97897	5.59982	IPC Normalized	NN	F	F	F	54.3162	43.1291	T2D
A_4188	7	OID01261	P22748	CA4	0	Olink Cardiometabolic	v.3603	Q-04835-001_SP222759_CAM	Pass	0.26775	1.12001	IPC Normalized	NN	F	F	F	54.3162	43.1291	T2D
A_4188	7	OID01299	Q96KN2	CNDP1	0	Olink Cardiometabolic	v.3603	Q-04835-001_SP222759_CAM	Pass	0.78481	5.39395	IPC Normalized	NN	F	F	F	54.3162	43.1291	T2D
A_4188	7	OID01275	P55058	PLTP	0.06897	Olink Cardiometabolic	v.3603	Q-04835-001_SP222759_CAM	Pass	0.45574	1.06831	IPC Normalized	NN	F	F	F	54.3162	43.1291	T2D
A_4188	7	OID00554	P20783	NT-3	0	Olink Inflammation	v.3024	Q-04835-003_SP222760_INFI	Pass	1.06962	1.59573	IPC Normalized	NN	F	F	F	54.3162	43.1291	T2D
A_4188	7	OID00508	Q13651	IL-10RA	0.41379	Olink Inflammation	v.3024	Q-04835-003_SP222760_INFI	Pass	0.42118	1.43961	IPC Normalized	NN	F	F	F	54.3162	43.1291	T2D
A_4188	7	OID01257	P19320	VCAM1	0	Olink Cardiometabolic	v.3603	Q-04835-001_SP222759_CAM	Pass	2.62381	4.52485	IPC Normalized	NN	F	F	F	54.3162	43.1291	T2D
A_4188	7	OID00462	P21980	TGM2	0	Olink Cardiovascular II	v.5007	Q-04835-002_SP222759_CVDII	Pass	2.50974	8.86178	IPC Normalized	NN	F	F	F	54.3162	43.1291	T2D
A_4188	7	OID00483	Q9P0M4	IL-17C	0	Olink Inflammation	v.3024	Q-04835-003_SP222760_INFI	Pass	0.429	1.30669	IPC Normalized	NN	F	F	F	54.3162	43.1291	T2D
A_4188	7	OID00423	P00797	REN	0	Olink Cardiovascular II	v.5007	Q-04835-002_SP222759_CVDII	Pass	1.72	9.05297	IPC Normalized	NN	F	F	F	54.3162	43.1291	T2D
A_4188	7	OID00391	O00220	TNFRSF10A	0	Olink Cardiovascular II	v.5007	Q-04835-002_SP222759_CVDII	Pass	1.54068	3.80695	IPC Normalized	NN	F	F	F	54.3162	43.1291	T2D
A_4188	7	OID00550	Q14790	CASP-8	0	Olink Inflammation	v.3024	Q-04835-003_SP222760_INFI	Pass	0.40128	5.53918	IPC Normalized	NN	F	F	F	54.3162	43.1291	T2D
A_4188	7	OID01274	P49747	COMP	0	Olink Cardiometabolic	v.3603	Q-04835-001_SP222759_CAM	Pass	0.91922	6.40964	IPC Normalized	NN	F	F	F	54.3162	43.1291	T2D
A_4188	7	OID00479	O00300	OPG	0	Olink Inflammation	v.3024	Q-04835-003_SP222760_INFI	Pass	0.88068	9.82988	IPC Normalized	NN	F	F	F	54.3162	43.1291	T2D
A_4188	7	OID00486	O14625	CXCL11	0	Olink Inflammation	v.3024	Q-04835-003_SP222760_INFI	Pass	0.3875	8.46983	IPC Normalized	NN	F	F	F	54.3162	43.1291	T2D
A_4188	7	OID00553	Q07011	TNFRSF9	0	Olink Inflammation	v.3024	Q-04835-003_SP222760_INFI	Pass	-0.14678	5.32866	IPC Normalized	NN	F	F	F	54.3162	43.1291	T2D
A_4188	7	OID00500	P21583	SCF	0	Olink Inflammation	v.3024	Q-04835-003_SP222760_INFI	Pass	-0.04594	8.86781	IPC Normalized	NN	F	F	F	54.3162	43.1291	T2D
A_4188	7	OID01253	P16871	IL7R	0.2069	Olink Cardiometabolic	v.3603	Q-04835-001_SP222759_CAM	Pass	-0.18418	0.61192	IPC Normalized	NN	F	F	F	54.3162	43.1291	T2D
A_4188	7	OID01243	P11226	MBL2	0	Olink Cardiometabolic	v.3603	Q-04835-001_SP222759_CAM	Pass	-0.12303	8.243	IPC Normalized	NN	F	F	F	54.3162	43.1291	T2D
A_4188	7	OID00408	P21583	SCF	0	Olink Cardiovascular II	v.5007	Q-04835-002_SP222759_CVDII	Pass	1.37881	9.72613	IPC Normalized	NN	F	F	F	54.3162	43.1291	T2D
A_4188	7	OID01217	O14786	NRP1	0	Olink Cardiometabolic	v.3603	Q-04835-001_SP222759_CAM	Pass	-2.40124	1.00986	IPC Normalized	NN	F	F	F	54.3162	43.1291	T2D
A_4188	7	OID01300	Q99650	OSMR	0	Olink Cardiometabolic	v.3603	Q-04835-001_SP222759_CAM	Pass	-1.85152	-0.90924	IPC Normalized	NN	F	F	F	54.3162	43.1291	T2D
A_4188	7	OID00383	Q9NQ25	SLAMF7	0	Olink Cardiovascular II	v.5007	Q-04835-002_SP222759_CVDII	Pass	1.3959	3.74272	IPC Normalized	NN	F	F	F	54.3162	43.1291	T2D
A_4188	7	OID00429	Q96IQ7	VSIG2	0	Olink Cardiovascular II	v.5007	Q-04835-002_SP222759_CVDII	Pass	1.78165	3.71021	IPC Normalized	NN	F	F	F	54.3162	43.1291	T2D
A_4188	7	OID01293	Q16769	QPCT	0	Olink Cardiometabolic	v.3603	Q-04835-001_SP222759_CAM	Pass	-1.85758	-0.53655	IPC Normalized	NN	F	F	F	54.3162	43.1291	T2D
A_4188	7	OID01267	P32942	ICAM3	0	Olink Cardiometabolic	v.3603	Q-04835-001_SP222759_CAM	Pass	0.76974	2.32068	IPC Normalized	NN	F	F	F	54.3162	43.1291	T2D
A_4188	7	OID00552	P78423	CX3CL1	0	Olink Inflammation	v.3024	Q-04835-003_SP222760_INFI	Pass	0.33222	4.01392	IPC Normalized	NN	F	F	F	54.3162	43.1291	T2D
A_4188	7	OID01219	O75015	FCGR3B	0	Olink Cardiometabolic	v.3603	Q-04835-001_SP222759_CAM	Pass	0.44182	2.45312	IPC Normalized	NN	F	F	F	54.3162	43.1291	T2D
A_4188	7	OID00545	O95750	FGF-19	0	Olink Inflammation	v.3024	Q-04835-003_SP222760_INFI	Pass	1.02563	8.23	IPC Normalized	NN	F	F	F	54.3162	43.1291	T2D
A_4188	7	OID00513	Q99731	CCL19	0	Olink Inflammation	v.3024	Q-04835-003_SP222760_INFI	Pass	0.05363	10.2896	IPC Normalized	NN	F	F	F	54.3162	43.1291	T2D
A_4188	7	OID01284	Q13332	PTPRS	0	Olink Cardiometabolic	v.3603	Q-04835-001_SP222759_CAM	Pass	-1.45373	-0.30623	IPC Normalized	NN	F	F	F	54.3162	43.1291	T2D
A_4188	7	OID01272	P42785	PRCP	0.27586	Olink Cardiometabolic	v.3603	Q-04835-001_SP222759_CAM	Pass	0.20945	0.54713	IPC Normalized	NN	F	F	F	54.3162	43.1291	T2D
A_4188	7	OID01232	P05543	SERPINA7	0	Olink Cardiometabolic	v.3603	Q-04835-001_SP222759_CAM	Pass	0.174	3.93694	IPC Normalized	NN	F	F	F	54.3162	43.1291	T2D
A_4188	7	OID00555	O43508	TWEAK	0	Olink Inflammation	v.3024	Q-04835-003_SP222760_INFI	Pass	0.03111	9.19803	IPC Normalized	NN	F	F	F	54.3162	43.1291	T2D
A_4188	7	OID00474	P80098	MCP-3	0	Olink Inflammation	v.3024	Q-04835-003_SP222760_INFI	Pass	0.22822	3.19527	IPC Normalized	NN	F	F	F	54.3162	43.1291	T2D
A_4188	7	OID01249	P14151	SELL	0	Olink Cardiometabolic	v.3603	Q-04835-001_SP222759_CAM	Pass	-1.08051	7.35057	IPC Normalized	NN	F	F	F	54.3162	43.1291	T2D
A_4188	7	OID00463	P41159	LEP	0	Olink Cardiovascular II	v.5007	Q-04835-002_SP222759_CVDII	Pass	1.9181	9.79617	IPC Normalized	NN	F	F	F	54.3162	43.1291	T2D
A_4188	7	OID01298	Q96H15	TIMD4	0	Olink Cardiometabolic	v.3603	Q-04835-001_SP222759_CAM	Pass	0.71007	4.68036	IPC Normalized	NN	F	F	F	54.3162	43.1291	T2D
A_4188	7	OID00424	Q16698	DECR1	0	Olink Cardiovascular II	v.5007	Q-04835-002_SP222759_CVDII	Pass	1.02757	7.06523	IPC Normalized	NN	F	F	F	54.3162	43.1291	T2D
A_4188	7	OID00491	P28325	CST5	0	Olink Inflammation	v.3024	Q-04835-003_SP222760_INFI	Pass	5.14245	6.77101	IPC Normalized	NN	F	F	F	54.3162	43.1291	T2D
A_4188	7	OID00431	P51888	PRELP	0	Olink Cardiovascular II	v.5007	Q-04835-002_SP222759_CVDII	Pass	1.04873	8.91643	IPC Normalized	NN	F	F	F	54.3162	43.1291	T2D
A_4188	7	OID00498	P13236	CCL4	0	Olink Inflammation	v.3024	Q-04835-003_SP222760_INFI	Pass	1.01291	6.95036	IPC Normalized	NN	F	F	F	54.3162	43.1291	T2D
A_4188	7	OID00526	Q5T4W7	ARTN	0.55172	Olink Inflammation	v.3024	Q-04835-003_SP222760_INFI	Pass	-0.81806	-0.44337	IPC Normalized	NN	F	F	F	54.3162	43.1291	T2D
A_4188	7	OID00487	O15169	AXIN1	0.06897	Olink Inflammation	v.3024	Q-04835-003_SP222760_INFI	Pass	0.84932	3.10003	IPC Normalized	NN	F	F	F	54.3162	43.1291	T2D
A_4188	7	OID00501	Q14116	IL18	0	Olink Inflammation	v.3024	Q-04835-003_SP222760_INFI	Pass	0.89294	8.80121	IPC Normalized	NN	F	F	F	54.3162	43.1291	T2D
A_4188	7	OID00427	P35442	THBS2	0	Olink Cardiovascular II	v.5007	Q-04835-002_SP222759_CVDII	Pass	1.58521	6.2867	IPC Normalized	NN	F	F	F	54.3162	43.1291	T2D
A_4188	7	OID00494	P13725	OSM	0	Olink Inflammation	v.3024	Q-04835-003_SP222760_INFI	Pass	-0.54777	7.7027	IPC Normalized	NN	F	F	F	54.3162	43.1291	T2D
A_4188	7	OID01224	P01033	TIMP1	0	Olink Cardiometabolic	v.3603	Q-04835-001_SP222759_CAM	Pass	2.04226	5.00859	IPC Normalized	NN	F	F	F	54.3162	43.1291	T2D
A_4188	7	OID00522	P14210	HGF	0	Olink Inflammation	v.3024	Q-04835-003_SP222760_INFI	Pass	-0.03225	9.57519	IPC Normalized	NN	F	F	F	54.3162	43.1291	T2D
A_4188	7	OID01281	Q12805	EFEMP1	0	Olink Cardiometabolic	v.3603	Q-04835-001_SP222759_CAM	Pass	2.17088	4.32508	IPC Normalized	NN	F	F	F	54.3162	43.1291	T2D
A_4188	7	OID00543	O95760	IL33	0.96552	Olink Inflammation	v.3024	Q-04835-003_SP222760_INFI	Pass	1.41261	1.00985	IPC Normalized	NN	F	F	F	54.3162	43.1291	T2D
A_4188	7	OID00430	P02760	AMBP	0	Olink Cardiovascular II	v.5007	Q-04835-002_SP222759_CVDII	Pass	2.08931	8.44307	IPC Normalized	NN	F	F	F	54.3162	43.1291	T2D
A_4188	7	OID00497	Q969D9	TSLP	0.89655	Olink Inflammation	v.3024	Q-04835-003_SP222760_INFI	Pass	0.38571	-0.31831	IPC Normalized	NN	F	F	F	54.3162	43.1291	T2D
A_4188	7	OID01290	Q15485	FCN2	0	Olink Cardiometabolic	v.3603	Q-04835-001_SP222759_CAM	Pass	-0.04454	5.41619	IPC Normalized	NN	F	F	F	54.3162	43.1291	T2D
A_4188	7	OID01269	P35542	SAA4	0	Olink Cardiometabolic	v.3603	Q-04835-001_SP222759_CAM	Pass	-0.94251	3.19253	IPC Normalized	NN	F	F	F	54.3162	43.1291	T2D
A_4188	7	OID00539	Q9NRJ3	CCL28	0	Olink Inflammation	v.3024	Q-04835-003_SP222760_INFI	Pass	-0.07638	1.60607	IPC Normalized	NN	F	F	F	54.3162	43.1291	T2D
A_4188	7	OID00426	Q96D42	KIM1	0	Olink Cardiovascular II	v.5007	Q-04835-002_SP222759_CVDII	Pass	1.69718	7.13272	IPC Normalized	NN	F	F	F	54.3162	43.1291	T2D
A_4188	7	OID00546	P05112	IL4	0.44828	Olink Inflammation	v.3024	Q-04835-003_SP222760_INFI	Pass	-0.44392	-0.77991	IPC Normalized	NN	F	F	F	54.3162	43.1291	T2D
A_4188	7	OID00514	Q13261	IL-15RA	0.10345	Olink Inflammation	v.3024	Q-04835-003_SP222760_INFI	Pass	0.52358	1.10938	IPC Normalized	NN	F	F	F	54.3162	43.1291	T2D
A_4188	7	OID00488	P50591	TRAIL	0	Olink Inflammation	v.3024	Q-04835-003_SP222760_INFI	Pass	0.65823	9.34491	IPC Normalized	NN	F	F	F	54.3162	43.1291	T2D
A_4188	7	OID01223	P00915	CA1	0	Olink Cardiometabolic	v.3603	Q-04835-001_SP222759_CAM	Pass	-0.56116	5.37844	IPC Normalized	NN	F	F	F	54.3162	43.1291	T2D
A_4188	7	OID00489	Q9UHF4	IL-20RA	0.41379	Olink Inflammation	v.3024	Q-04835-003_SP222760_INFI	Pass	0.01204	-0.17752	IPC Normalized	NN	F	F	F	54.3162	43.1291	T2D
A_4188	7	OID00556	P78556	CCL20	0	Olink Inflammation	v.3024	Q-04835-003_SP222760_INFI	Pass	0.85833	6.08182	IPC Normalized	NN	F	F	F	54.3162	43.1291	T2D
A_4188	7	OID00535	P02778	CXCL10	0	Olink Inflammation	v.3024	Q-04835-003_SP222760_INFI	Pass	0.29492	7.2284	IPC Normalized	NN	F	F	F	54.3162	43.1291	T2D
A_4188	7	OID01227	P03951	F11	0	Olink Cardiometabolic	v.3603	Q-04835-001_SP222759_CAM	Pass	-1.58942	6.16842	IPC Normalized	NN	F	F	F	54.3162	43.1291	T2D
A_4188	7	OID00464	P35218	CA5A	0	Olink Cardiovascular II	v.5007	Q-04835-002_SP222759_CVDII	Pass	1.94277	8.29439	IPC Normalized	NN	F	F	F	54.3162	43.1291	T2D
A_4188	7	OID01282	Q12884	FAP	1	Olink Cardiometabolic	v.3603	Q-04835-001_SP222759_CAM	Pass	4.60003	4.15443	IPC Normalized	NN	F	F	F	54.3162	43.1291	T2D
A_4188	7	OID00425	Q12866	MERTK	0	Olink Cardiovascular II	v.5007	Q-04835-002_SP222759_CVDII	Pass	1.99887	6.76271	IPC Normalized	NN	F	F	F	54.3162	43.1291	T2D
A_4188	7	OID00492	P14784	IL-2RB	0	Olink Inflammation	v.3024	Q-04835-003_SP222760_INFI	Pass	-0.05098	0.83904	IPC Normalized	NN	F	F	F	54.3162	43.1291	T2D
A_4188	7	OID00432	P09601	HO-1	0	Olink Cardiovascular II	v.5007	Q-04835-002_SP222759_CVDII	Pass	1.31119	13.2025	IPC Normalized	NN	F	F	F	54.3162	43.1291	T2D
A_4188	7	OID00499	P30203	CD6	0	Olink Inflammation	v.3024	Q-04835-003_SP222760_INFI	Pass	-0.84096	4.45403	IPC Normalized	NN	F	F	F	54.3162	43.1291	T2D
A_4188	7	OID00527	P09238	MMP-10	0	Olink Inflammation	v.3024	Q-04835-003_SP222760_INFI	Pass	0.5991	7.58034	IPC Normalized	NN	F	F	F	54.3162	43.1291	T2D
A_4188	7	OID05124	P01732	CD8A	0	Olink Inflammation	v.3024	Q-04835-003_SP222760_INFI	Pass	0.93608	8.80867	IPC Normalized	NN	F	F	F	54.3162	43.1291	T2D
A_4188	7	OID00502	Q13291	SLAMF1	0	Olink Inflammation	v.3024	Q-04835-003_SP222760_INFI	Pass	0.49363	1.79937	IPC Normalized	NN	F	F	F	54.3162	43.1291	T2D
A_4188	7	OID00534	P80162	CXCL6	0	Olink Inflammation	v.3024	Q-04835-003_SP222760_INFI	Pass	-0.55889	9.55357	IPC Normalized	NN	F	F	F	54.3162	43.1291	T2D
A_4188	7	OID00495	P60568	IL2	1	Olink Inflammation	v.3024	Q-04835-003_SP222760_INFI	Pass	0.4608	-0.27266	IPC Normalized	NN	F	F	F	54.3162	43.1291	T2D
A_4188	7	OID01306	Q9Y5C1	ANGPTL3	0	Olink Cardiometabolic	v.3603	Q-04835-001_SP222759_CAM	Pass	0.92062	5.41473	IPC Normalized	NN	F	F	F	54.3162	43.1291	T2D
A_4188	7	OID00523	P29460	IL-12B	0	Olink Inflammation	v.3024	Q-04835-003_SP222760_INFI	Pass	-0.2561	5.48881	IPC Normalized	NN	F	F	F	54.3162	43.1291	T2D
A_4188	7	OID01216	O00533	CHL1	0	Olink Cardiometabolic	v.3603	Q-04835-001_SP222759_CAM	Pass	0.23133	2.21257	IPC Normalized	NN	F	F	F	54.3162	43.1291	T2D
A_4188	7	OID00470	Q9UJM8	HAOX1	0	Olink Cardiovascular II	v.5007	Q-04835-002_SP222759_CVDII	Pass	1.81353	11.1411	IPC Normalized	NN	F	F	F	54.3162	43.1291	T2D
A_4188	7	OID00558	O95630	STAMBP	0	Olink Inflammation	v.3024	Q-04835-003_SP222760_INFI	Pass	0.6716	4.5141	IPC Normalized	NN	F	F	F	54.3162	43.1291	T2D
A_4188	7	OID00537	Q9NYY1	IL-20	0.96552	Olink Inflammation	v.3024	Q-04835-003_SP222760_INFI	Pass	0.6493	0.00363	IPC Normalized	NN	F	F	F	54.3162	43.1291	T2D
A_4188	7	OID01305	Q9UGM5	FETUB	0	Olink Cardiometabolic	v.3603	Q-04835-001_SP222759_CAM	Pass	-1.51953	1.06226	IPC Normalized	NN	F	F	F	54.3162	43.1291	T2D
A_4188	7	OID00466	P01730	CD4	0	Olink Cardiovascular II	v.5007	Q-04835-002_SP222759_CVDII	Pass	1.64639	5.84428	IPC Normalized	NN	F	F	F	54.3162	43.1291	T2D
A_4188	7	OID01213	Q8NFT8	DNER	0	Olink Inflammation	v.3024	Q-04835-003_SP222760_INFI	Pass	-0.06455	8.23631	IPC Normalized	NN	F	F	F	54.3162	43.1291	T2D
A_4188	7	OID00560	P00813	ADA	0	Olink Inflammation	v.3024	Q-04835-003_SP222760_INFI	Pass	0.88677	4.98878	IPC Normalized	NN	F	F	F	54.3162	43.1291	T2D
A_4188	7	OID00467	Q9Y6K9	NEMO	0.06897	Olink Cardiovascular II	v.5007	Q-04835-002_SP222759_CVDII	Pass	1.46924	4.77014	IPC Normalized	NN	F	F	F	54.3162	43.1291	T2D
A_4188	7	OID00515	Q08334	IL-10RB	0	Olink Inflammation	v.3024	Q-04835-003_SP222760_INFI	Pass	0.83952	5.86001	IPC Normalized	NN	F	F	F	54.3162	43.1291	T2D
A_4188	7	OID00475	P39905	GDNF	0	Olink Inflammation	v.3024	Q-04835-003_SP222760_INFI	Pass	0.27714	1.16461	IPC Normalized	NN	F	F	F	54.3162	43.1291	T2D
A_4188	7	OID01230	P05362	ICAM1	0	Olink Cardiometabolic	v.3603	Q-04835-001_SP222759_CAM	Pass	1.13459	5.89782	IPC Normalized	NN	F	F	F	54.3162	43.1291	T2D
A_4188	7	OID00490	Q07325	CXCL9	0	Olink Inflammation	v.3024	Q-04835-003_SP222760_INFI	Pass	0.23357	5.79228	IPC Normalized	NN	F	F	F	54.3162	43.1291	T2D
A_4188	7	OID00557	P50225	ST1A1	0.06897	Olink Inflammation	v.3024	Q-04835-003_SP222760_INFI	Pass	0.68108	5.56939	IPC Normalized	NN	F	F	F	54.3162	43.1291	T2D
A_4188	7	OID00536	Q13541	4E-BP1	0	Olink Inflammation	v.3024	Q-04835-003_SP222760_INFI	Pass	0.5306	6.23621	IPC Normalized	NN	F	F	F	54.3162	43.1291	T2D
A_4188	7	OID00524	Q13007	IL-24	0.89655	Olink Inflammation	v.3024	Q-04835-003_SP222760_INFI	Pass	1.34203	0.83534	IPC Normalized	NN	F	F	F	54.3162	43.1291	T2D
A_4188	7	OID00465	P04792	HSP 27	0	Olink Cardiovascular II	v.5007	Q-04835-002_SP222759_CVDII	Pass	3.08318	13.7023	IPC Normalized	NN	F	F	F	54.3162	43.1291	T2D
A_4188	7	OID01270	P35590	TIE1	0	Olink Cardiometabolic	v.3603	Q-04835-001_SP222759_CAM	Pass	-2.13956	0.25558	IPC Normalized	NN	F	F	F	54.3162	43.1291	T2D
A_4188	7	OID00472	P15692	VEGFA	0	Olink Inflammation	v.3024	Q-04835-003_SP222760_INFI	Pass	1.89907	12.3311	IPC Normalized	NN	F	F	F	54.3162	43.1291	T2D
A_4188	7	OID00493	P01583	IL-1 alpha	1	Olink Inflammation	v.3024	Q-04835-003_SP222760_INFI	Pass	0.58669	-0.0665	IPC Normalized	NN	F	F	F	54.3162	43.1291	T2D
A_4188	7	OID01263	P23141	CES1	0.03448	Olink Cardiometabolic	v.3603	Q-04835-001_SP222759_CAM	Pass	0.56704	2.08724	IPC Normalized	NN	F	F	F	54.3162	43.1291	T2D
A_4188	7	OID00533	P49771	Flt3L	0	Olink Inflammation	v.3024	Q-04835-003_SP222760_INFI	Pass	1.30216	8.40087	IPC Normalized	NN	F	F	F	54.3162	43.1291	T2D
A_4188	7	OID00528	P22301	IL10	0	Olink Inflammation	v.3024	Q-04835-003_SP222760_INFI	Pass	0.49344	7.17965	IPC Normalized	NN	F	F	F	54.3162	43.1291	T2D
A_4188	7	OID00561	P01374	TNFB	0	Olink Inflammation	v.3024	Q-04835-003_SP222760_INFI	Pass	0.28704	4.27546	IPC Normalized	NN	F	F	F	54.3162	43.1291	T2D
A_4188	7	OID00503	P01135	TGF-alpha	0	Olink Inflammation	v.3024	Q-04835-003_SP222760_INFI	Pass	-1.36994	5.6084	IPC Normalized	NN	F	F	F	54.3162	43.1291	T2D
A_4188	7	OID00516	Q8N6P7	IL-22 RA1	0.75862	Olink Inflammation	v.3024	Q-04835-003_SP222760_INFI	Pass	0.51757	1.04003	IPC Normalized	NN	F	F	F	54.3162	43.1291	T2D
A_4188	7	OID00496	P09341	CXCL1	0	Olink Inflammation	v.3024	Q-04835-003_SP222760_INFI	Pass	0.55512	9.75903	IPC Normalized	NN	F	F	F	54.3162	43.1291	T2D
A_4188	7	OID01280	Q06141	REG3A	0.75862	Olink Cardiometabolic	v.3603	Q-04835-001_SP222759_CAM	Pass	0.02425	0.11172	IPC Normalized	NN	F	F	F	54.3162	43.1291	T2D
A_4188	7	OID00517	Q13478	IL-18R1	0	Olink Inflammation	v.3024	Q-04835-003_SP222760_INFI	Pass	0.19912	7.53829	IPC Normalized	NN	F	F	F	54.3162	43.1291	T2D
A_4188	7	OID01291	Q15582	TGFBI	0	Olink Cardiometabolic	v.3603	Q-04835-001_SP222759_CAM	Pass	1.28838	7.14049	IPC Normalized	NN	F	F	F	54.3162	43.1291	T2D
A_4188	7	OID00471	P10145	IL8	0	Olink Inflammation	v.3024	Q-04835-003_SP222760_INFI	Pass	0.96661	6.77317	IPC Normalized	NN	F	F	F	54.3162	43.1291	T2D
A_4188	7	OID00559	P05113	IL5	0.58621	Olink Inflammation	v.3024	Q-04835-003_SP222760_INFI	Pass	0.05501	-0.65019	IPC Normalized	NN	F	F	F	54.3162	43.1291	T2D
A_4188	7	OID00538	Q8IXJ6	SIRT2	0.06897	Olink Inflammation	v.3024	Q-04835-003_SP222760_INFI	Pass	0.25851	3.30324	IPC Normalized	NN	F	F	F	54.3162	43.1291	T2D
A_4188	7	OID01268	P35443	THBS4	0	Olink Cardiometabolic	v.3603	Q-04835-001_SP222759_CAM	Pass	1.46158	4.02547	IPC Normalized	NN	F	F	F	54.3162	43.1291	T2D
A_4188	7	OID01277	P59665	DEFA1	0.2069	Olink Cardiometabolic	v.3603	Q-04835-001_SP222759_CAM	Pass	0.27815	1.4466	IPC Normalized	NN	F	F	F	54.3162	43.1291	T2D
A_4188	7	OID00541	P80511	EN-RAGE	0	Olink Inflammation	v.3024	Q-04835-003_SP222760_INFI	Pass	-0.56005	6.65418	IPC Normalized	NN	F	F	F	54.3162	43.1291	T2D
A_4188	7	OID01304	Q9NQ79	CRTAC1	0	Olink Cardiometabolic	v.3603	Q-04835-001_SP222759_CAM	Pass	0.39883	2.63792	IPC Normalized	NN	F	F	F	54.3162	43.1291	T2D
A_4188	7	OID00468	O43915	VEGFD	0	Olink Cardiovascular II	v.5007	Q-04835-002_SP222759_CVDII	Pass	1.23628	7.95065	IPC Normalized	NN	F	F	F	54.3162	43.1291	T2D
A_4188	7	OID05548	P01375	TNF	0	Olink Inflammation	v.3024	Q-04835-003_SP222760_INFI	Pass	-0.38136	3.59667	IPC Normalized	NN	F	F	F	54.3162	43.1291	T2D
A_4188	7	OID00469	P09874	PARP-1	0.96552	Olink Cardiovascular II	v.5007	Q-04835-002_SP222759_CVDII	Pass	4.78629	4.75088	IPC Normalized	NN	F	F	F	54.3162	43.1291	T2D
A_4188	7	OID00530	P55773	CCL23	0	Olink Inflammation	v.3024	Q-04835-003_SP222760_INFI	Pass	0.8862	11.6139	IPC Normalized	NN	F	F	F	54.3162	43.1291	T2D
A_4188	7	OID01307	Q9Y5Y7	LYVE1	0	Olink Cardiometabolic	v.3603	Q-04835-001_SP222759_CAM	Pass	0.14518	5.69001	IPC Normalized	NN	F	F	F	54.3162	43.1291	T2D
A_4188	7	OID01235	P07451	CA3	0	Olink Cardiometabolic	v.3603	Q-04835-001_SP222759_CAM	Pass	-0.23889	0.57737	IPC Normalized	NN	F	F	F	54.3162	43.1291	T2D
A_4188	7	OID01222	P00441	SOD1	0.24138	Olink Cardiometabolic	v.3603	Q-04835-001_SP222759_CAM	Pass	-0.37826	0.37647	IPC Normalized	NN	F	F	F	54.3162	43.1291	T2D
A_4188	7	OID00525	P35225	IL13	0.93103	Olink Inflammation	v.3024	Q-04835-003_SP222760_INFI	Pass	-0.32329	-1.09529	IPC Normalized	NN	F	F	F	54.3162	43.1291	T2D
A_4188	7	OID00519	P01138	Beta-NGF	1	Olink Inflammation	v.3024	Q-04835-003_SP222760_INFI	Pass	1.80262	1.52049	IPC Normalized	NN	F	F	F	54.3162	43.1291	T2D
A_4188	7	OID01248	P13987	CD59	0	Olink Cardiometabolic	v.3603	Q-04835-001_SP222759_CAM	Pass	-1.18684	-0.07038	IPC Normalized	NN	F	F	F	54.3162	43.1291	T2D
A_4188	7	OID00542	P25942	CD40	0	Olink Inflammation	v.3024	Q-04835-003_SP222760_INFI	Pass	0.1366	11.0227	IPC Normalized	NN	F	F	F	54.3162	43.1291	T2D
A_4188	7	OID00520	P42830	CXCL5	0	Olink Inflammation	v.3024	Q-04835-003_SP222760_INFI	Pass	1.08368	12.4192	IPC Normalized	NN	F	F	F	54.3162	43.1291	T2D
A_4188	7	OID01239	P08709	F7	0	Olink Cardiometabolic	v.3603	Q-04835-001_SP222759_CAM	Pass	0.82112	2.87899	IPC Normalized	NN	F	F	F	54.3162	43.1291	T2D
A_4188	7	OID00532	P10147	CCL3	0	Olink Inflammation	v.3024	Q-04835-003_SP222760_INFI	Pass	0.6616	6.5483	IPC Normalized	NN	F	F	F	54.3162	43.1291	T2D
A_4188	7	OID01279	Q03167	TGFBR3	0	Olink Cardiometabolic	v.3603	Q-04835-001_SP222759_CAM	Pass	0.77517	1.81266	IPC Normalized	NN	F	F	F	54.3162	43.1291	T2D
A_4188	7	OID00562	P09603	CSF-1	0	Olink Inflammation	v.3024	Q-04835-003_SP222760_INFI	Pass	-0.03336	9.62426	IPC Normalized	NN	F	F	F	54.3162	43.1291	T2D
A_4188	7	OID00504	Q99616	MCP-4	0	Olink Inflammation	v.3024	Q-04835-003_SP222760_INFI	Pass	2.09044	16.0708	IPC Normalized	NN	F	F	F	54.3162	43.1291	T2D
A_4188	7	OID01221	O95445	APOM	0	Olink Cardiometabolic	v.3603	Q-04835-001_SP222759_CAM	Pass	1.42341	5.41141	IPC Normalized	NN	F	F	F	54.3162	43.1291	T2D
A_4188	7	OID00531	P06127	CD5	0	Olink Inflammation	v.3024	Q-04835-003_SP222760_INFI	Pass	-0.13812	4.69932	IPC Normalized	NN	F	F	F	54.3162	43.1291	T2D
A_4188	7	OID00518	Q9NZQ7	PD-L1	0	Olink Inflammation	v.3024	Q-04835-003_SP222760_INFI	Pass	0.94481	5.12207	IPC Normalized	NN	F	F	F	54.3162	43.1291	T2D
A_4188	7	OID00521	O14788	TRANCE	0	Olink Inflammation	v.3024	Q-04835-003_SP222760_INFI	Pass	0.07188	4.41466	IPC Normalized	NN	F	F	F	54.3162	43.1291	T2D
A_4188	7	OID01234	P07359	GP1BA	0	Olink Cardiometabolic	v.3603	Q-04835-001_SP222759_CAM	Pass	0.03465	5.13814	IPC Normalized	NN	F	F	F	54.3162	43.1291	T2D
A_4192	12	OID01228	P04070	PROC	0	Olink Cardiometabolic	v.3603	Q-04835-001_SP222759_CAM	Pass	-0.38474	3.59159	IPC Normalized	IV	T	T	F	48.2437	48.1253	no
A_4192	12	OID01262	P22749	GNLY	0.06897	Olink Cardiometabolic	v.3603	Q-04835-001_SP222759_CAM	Pass	0.23673	0.62554	IPC Normalized	IV	T	T	F	48.2437	48.1253	no
A_4192	12	OID00419	Q04760	GLO1	0	Olink Cardiovascular II	v.5007	Q-04835-002_SP222759_CVDII	Pass	1.84265	8.60331	IPC Normalized	IV	T	T	F	48.2437	48.1253	no
A_4192	12	OID01273	P46531	NOTCH1	0	Olink Cardiometabolic	v.3603	Q-04835-001_SP222759_CAM	Pass	0.05629	2.16768	IPC Normalized	IV	T	T	F	48.2437	48.1253	no
A_4192	12	OID00526	Q5T4W7	ARTN	0.55172	Olink Inflammation	v.3024	Q-04835-003_SP222760_INFI	Warning	-0.81806	-1.26236	IPC Normalized	IV	T	T	F	48.2437	48.1253	no
A_4192	12	OID00418	P19883	FS	0	Olink Cardiovascular II	v.5007	Q-04835-002_SP222759_CVDII	Pass	2.4815	11.6287	IPC Normalized	IV	T	T	F	48.2437	48.1253	no
A_4192	12	OID00417	P01241	GH	0	Olink Cardiovascular II	v.5007	Q-04835-002_SP222759_CVDII	Pass	2.14291	10.0434	IPC Normalized	IV	T	T	F	48.2437	48.1253	no
A_4192	12	OID01223	P00915	CA1	0	Olink Cardiometabolic	v.3603	Q-04835-001_SP222759_CAM	Pass	-0.56116	5.87772	IPC Normalized	IV	T	T	F	48.2437	48.1253	no
A_4192	12	OID01225	P01034	CST3	0	Olink Cardiometabolic	v.3603	Q-04835-001_SP222759_CAM	Pass	1.49844	5.63028	IPC Normalized	IV	T	T	F	48.2437	48.1253	no
A_4192	12	OID00528	P22301	IL10	0	Olink Inflammation	v.3024	Q-04835-003_SP222760_INFI	Warning	0.49344	3.38464	IPC Normalized	IV	T	T	F	48.2437	48.1253	no
A_4192	12	OID01272	P42785	PRCP	0.27586	Olink Cardiometabolic	v.3603	Q-04835-001_SP222759_CAM	Pass	0.20945	0.30163	IPC Normalized	IV	T	T	F	48.2437	48.1253	no
A_4192	12	OID00527	P09238	MMP-10	0	Olink Inflammation	v.3024	Q-04835-003_SP222760_INFI	Warning	0.5991	7.28644	IPC Normalized	IV	T	T	F	48.2437	48.1253	no
A_4192	12	OID01302	Q9BXR6	CFHR5	0	Olink Cardiometabolic	v.3603	Q-04835-001_SP222759_CAM	Pass	-0.87452	7.21199	IPC Normalized	IV	T	T	F	48.2437	48.1253	no
A_4192	12	OID01289	Q15113	PCOLCE	0	Olink Cardiometabolic	v.3603	Q-04835-001_SP222759_CAM	Pass	0.80671	5.63141	IPC Normalized	IV	T	T	F	48.2437	48.1253	no
A_4192	12	OID01298	Q96H15	TIMD4	0	Olink Cardiometabolic	v.3603	Q-04835-001_SP222759_CAM	Pass	0.71007	3.63149	IPC Normalized	IV	T	T	F	48.2437	48.1253	no
A_4192	12	OID00389	P18510	IL-1ra	0	Olink Cardiovascular II	v.5007	Q-04835-002_SP222759_CVDII	Pass	0.7338	7.48351	IPC Normalized	IV	T	T	F	48.2437	48.1253	no
A_4192	12	OID01256	P19021	PAM	0	Olink Cardiometabolic	v.3603	Q-04835-001_SP222759_CAM	Pass	-1.03302	0.98768	IPC Normalized	IV	T	T	F	48.2437	48.1253	no
A_4192	12	OID00532	P10147	CCL3	0	Olink Inflammation	v.3024	Q-04835-003_SP222760_INFI	Warning	0.6616	6.86168	IPC Normalized	IV	T	T	F	48.2437	48.1253	no
A_4192	12	OID01238	P08581	MET	0	Olink Cardiometabolic	v.3603	Q-04835-001_SP222759_CAM	Pass	-0.22971	0.80371	IPC Normalized	IV	T	T	F	48.2437	48.1253	no
A_4192	12	OID01245	P12830	CDH1	0	Olink Cardiometabolic	v.3603	Q-04835-001_SP222759_CAM	Pass	-0.24404	2.60566	IPC Normalized	IV	T	T	F	48.2437	48.1253	no
A_4192	12	OID00533	P49771	Flt3L	0	Olink Inflammation	v.3024	Q-04835-003_SP222760_INFI	Warning	1.30216	8.39338	IPC Normalized	IV	T	T	F	48.2437	48.1253	no
A_4192	12	OID00413	P04179	SOD2	0	Olink Cardiovascular II	v.5007	Q-04835-002_SP222759_CVDII	Pass	1.79403	11.2712	IPC Normalized	IV	T	T	F	48.2437	48.1253	no
A_4192	12	OID01246	P13501	CCL5	0	Olink Cardiometabolic	v.3603	Q-04835-001_SP222759_CAM	Pass	-0.29007	5.25489	IPC Normalized	IV	T	T	F	48.2437	48.1253	no
A_4192	12	OID00420	Q9UIB8	CD84	0	Olink Cardiovascular II	v.5007	Q-04835-002_SP222759_CVDII	Pass	2.29085	7.48122	IPC Normalized	IV	T	T	F	48.2437	48.1253	no
A_4192	12	OID01292	Q16627	CCL14	0	Olink Cardiometabolic	v.3603	Q-04835-001_SP222759_CAM	Pass	0.81188	6.5744	IPC Normalized	IV	T	T	F	48.2437	48.1253	no
A_4192	12	OID05548	P01375	TNF	0	Olink Inflammation	v.3024	Q-04835-003_SP222760_INFI	Warning	-0.38136	3.72553	IPC Normalized	IV	T	T	F	48.2437	48.1253	no
A_4192	12	OID00388	P12931	SRC	0.06897	Olink Cardiovascular II	v.5007	Q-04835-002_SP222759_CVDII	Pass	4.2122	7.28651	IPC Normalized	IV	T	T	F	48.2437	48.1253	no
A_4192	12	OID00476	Q9H5V8	CDCP1	0	Olink Inflammation	v.3024	Q-04835-003_SP222760_INFI	Warning	-0.30723	3.01923	IPC Normalized	IV	T	T	F	48.2437	48.1253	no
A_4192	12	OID01230	P05362	ICAM1	0	Olink Cardiometabolic	v.3603	Q-04835-001_SP222759_CAM	Pass	1.13459	6.55346	IPC Normalized	IV	T	T	F	48.2437	48.1253	no
A_4192	12	OID00396	O14763	TRAIL-R2	0	Olink Cardiovascular II	v.5007	Q-04835-002_SP222759_CVDII	Pass	1.72382	6.31868	IPC Normalized	IV	T	T	F	48.2437	48.1253	no
A_4192	12	OID01282	Q12884	FAP	1	Olink Cardiometabolic	v.3603	Q-04835-001_SP222759_CAM	Pass	4.60003	3.87012	IPC Normalized	IV	T	T	F	48.2437	48.1253	no
A_4192	12	OID01222	P00441	SOD1	0.24138	Olink Cardiometabolic	v.3603	Q-04835-001_SP222759_CAM	Pass	-0.37826	-0.13367	IPC Normalized	IV	T	T	F	48.2437	48.1253	no
A_4192	12	OID01270	P35590	TIE1	0	Olink Cardiometabolic	v.3603	Q-04835-001_SP222759_CAM	Pass	-2.13956	0.55786	IPC Normalized	IV	T	T	F	48.2437	48.1253	no
A_4192	12	OID00479	O00300	OPG	0	Olink Inflammation	v.3024	Q-04835-003_SP222760_INFI	Warning	0.88068	8.59686	IPC Normalized	IV	T	T	F	48.2437	48.1253	no
A_4192	12	OID01264	P24592	IGFBP6	0	Olink Cardiometabolic	v.3603	Q-04835-001_SP222759_CAM	Pass	0.31662	4.26158	IPC Normalized	IV	T	T	F	48.2437	48.1253	no
A_4192	12	OID01268	P35443	THBS4	0	Olink Cardiometabolic	v.3603	Q-04835-001_SP222759_CAM	Pass	1.46158	3.42968	IPC Normalized	IV	T	T	F	48.2437	48.1253	no
A_4192	12	OID01253	P16871	IL7R	0.2069	Olink Cardiometabolic	v.3603	Q-04835-001_SP222759_CAM	Pass	-0.18418	0.1776	IPC Normalized	IV	T	T	F	48.2437	48.1253	no
A_4192	12	OID01247	P13591	NCAM1	0	Olink Cardiometabolic	v.3603	Q-04835-001_SP222759_CAM	Pass	0.15833	2.68424	IPC Normalized	IV	T	T	F	48.2437	48.1253	no
A_4192	12	OID00535	P02778	CXCL10	0	Olink Inflammation	v.3024	Q-04835-003_SP222760_INFI	Warning	0.29492	7.6967	IPC Normalized	IV	T	T	F	48.2437	48.1253	no
A_4192	12	OID00415	Q9GZV9	FGF-23	0.65517	Olink Cardiovascular II	v.5007	Q-04835-002_SP222759_CVDII	Pass	0.79513	0.74687	IPC Normalized	IV	T	T	F	48.2437	48.1253	no
A_4192	12	OID01234	P07359	GP1BA	0	Olink Cardiometabolic	v.3603	Q-04835-001_SP222759_CAM	Pass	0.03465	5.57352	IPC Normalized	IV	T	T	F	48.2437	48.1253	no
A_4192	12	OID01287	Q14515	SPARCL1	0	Olink Cardiometabolic	v.3603	Q-04835-001_SP222759_CAM	Pass	0.45061	2.2132	IPC Normalized	IV	T	T	F	48.2437	48.1253	no
A_4192	12	OID01297	Q8NHL6	LILRB1	0	Olink Cardiometabolic	v.3603	Q-04835-001_SP222759_CAM	Pass	-1.45298	1.3096	IPC Normalized	IV	T	T	F	48.2437	48.1253	no
A_4192	12	OID01251	P15529	CD46	0	Olink Cardiometabolic	v.3603	Q-04835-001_SP222759_CAM	Pass	1.07961	3.96459	IPC Normalized	IV	T	T	F	48.2437	48.1253	no
A_4192	12	OID00390	P05231	IL6	0	Olink Cardiovascular II	v.5007	Q-04835-002_SP222759_CVDII	Pass	1.81123	3.99712	IPC Normalized	IV	T	T	F	48.2437	48.1253	no
A_4192	12	OID00397	Q9BQR3	PRSS27	0	Olink Cardiovascular II	v.5007	Q-04835-002_SP222759_CVDII	Pass	1.16115	10.3004	IPC Normalized	IV	T	T	F	48.2437	48.1253	no
A_4192	12	OID01242	P11215	ITGAM	0.96552	Olink Cardiometabolic	v.3603	Q-04835-001_SP222759_CAM	Pass	-0.6478	-2.17062	IPC Normalized	IV	T	T	F	48.2437	48.1253	no
A_4192	12	OID01288	Q14767	LTBP2	0.62069	Olink Cardiometabolic	v.3603	Q-04835-001_SP222759_CAM	Pass	0.93999	0.58787	IPC Normalized	IV	T	T	F	48.2437	48.1253	no
A_4192	12	OID01265	P24821	TNC	0	Olink Cardiometabolic	v.3603	Q-04835-001_SP222759_CAM	Pass	-0.01542	3.17452	IPC Normalized	IV	T	T	F	48.2437	48.1253	no
A_4192	12	OID00534	P80162	CXCL6	0	Olink Inflammation	v.3024	Q-04835-003_SP222760_INFI	Warning	-0.55889	9.09644	IPC Normalized	IV	T	T	F	48.2437	48.1253	no
A_4192	12	OID00414	Q99895	CTRC	0	Olink Cardiovascular II	v.5007	Q-04835-002_SP222759_CVDII	Pass	2.90227	11.2756	IPC Normalized	IV	T	T	F	48.2437	48.1253	no
A_4192	12	OID01239	P08709	F7	0	Olink Cardiometabolic	v.3603	Q-04835-001_SP222759_CAM	Pass	0.82112	3.25004	IPC Normalized	IV	T	T	F	48.2437	48.1253	no
A_4192	12	OID00421	Q13219	PAPPA	0	Olink Cardiovascular II	v.5007	Q-04835-002_SP222759_CVDII	Pass	1.03063	2.99025	IPC Normalized	IV	T	T	F	48.2437	48.1253	no
A_4192	12	OID00530	P55773	CCL23	0	Olink Inflammation	v.3024	Q-04835-003_SP222760_INFI	Warning	0.8862	10.9094	IPC Normalized	IV	T	T	F	48.2437	48.1253	no
A_4192	12	OID00509	P12034	FGF-5	0.06897	Olink Inflammation	v.3024	Q-04835-003_SP222760_INFI	Warning	0.87929	1.04329	IPC Normalized	IV	T	T	F	48.2437	48.1253	no
A_4192	12	OID01231	P05451	REG1A	0	Olink Cardiometabolic	v.3603	Q-04835-001_SP222759_CAM	Pass	0.85758	5.54783	IPC Normalized	IV	T	T	F	48.2437	48.1253	no
A_4192	12	OID00477	Q9BZW8	CD244	0	Olink Inflammation	v.3024	Q-04835-003_SP222760_INFI	Warning	0.23077	5.15521	IPC Normalized	IV	T	T	F	48.2437	48.1253	no
A_4192	12	OID01216	O00533	CHL1	0	Olink Cardiometabolic	v.3603	Q-04835-001_SP222759_CAM	Pass	0.23133	2.30684	IPC Normalized	IV	T	T	F	48.2437	48.1253	no
A_4192	12	OID00438	Q14242	PSGL-1	0	Olink Cardiovascular II	v.5007	Q-04835-002_SP222759_CVDII	Pass	1.67704	4.93391	IPC Normalized	IV	T	T	F	48.2437	48.1253	no
A_4192	12	OID01303	Q9H1U4	MEGF9	0	Olink Cardiometabolic	v.3603	Q-04835-001_SP222759_CAM	Pass	0.18142	2.53817	IPC Normalized	IV	T	T	F	48.2437	48.1253	no
A_4192	12	OID01286	Q14393	GAS6	0	Olink Cardiometabolic	v.3603	Q-04835-001_SP222759_CAM	Pass	1.59115	4.34906	IPC Normalized	IV	T	T	F	48.2437	48.1253	no
A_4192	12	OID00392	Q13043	STK4	0.13793	Olink Cardiovascular II	v.5007	Q-04835-002_SP222759_CVDII	Pass	1.71977	4.53729	IPC Normalized	IV	T	T	F	48.2437	48.1253	no
A_4192	12	OID00480	P01137	LAP TGF-beta-1	0	Olink Inflammation	v.3024	Q-04835-003_SP222760_INFI	Warning	0.55337	8.61151	IPC Normalized	IV	T	T	F	48.2437	48.1253	no
A_4192	12	OID00547	P15018	LIF	0.96552	Olink Inflammation	v.3024	Q-04835-003_SP222760_INFI	Warning	0.37428	-0.0199	IPC Normalized	IV	T	T	F	48.2437	48.1253	no
A_4192	12	OID01250	P14543	NID1	0	Olink Cardiometabolic	v.3603	Q-04835-001_SP222759_CAM	Pass	0.88396	4.20699	IPC Normalized	IV	T	T	F	48.2437	48.1253	no
A_4192	12	OID01257	P19320	VCAM1	0	Olink Cardiometabolic	v.3603	Q-04835-001_SP222759_CAM	Pass	2.62381	4.96586	IPC Normalized	IV	T	T	F	48.2437	48.1253	no
A_4192	12	OID01266	P27487	DPP4	0	Olink Cardiometabolic	v.3603	Q-04835-001_SP222759_CAM	Pass	0.68733	3.77185	IPC Normalized	IV	T	T	F	48.2437	48.1253	no
A_4192	12	OID00536	Q13541	4E-BP1	0	Olink Inflammation	v.3024	Q-04835-003_SP222760_INFI	Warning	0.5306	5.94633	IPC Normalized	IV	T	T	F	48.2437	48.1253	no
A_4192	12	OID00416	Q9BUD6	SPON2	0	Olink Cardiovascular II	v.5007	Q-04835-002_SP222759_CVDII	Pass	1.03062	10.1635	IPC Normalized	IV	T	T	F	48.2437	48.1253	no
A_4192	12	OID01307	Q9Y5Y7	LYVE1	0	Olink Cardiometabolic	v.3603	Q-04835-001_SP222759_CAM	Pass	0.14518	5.24146	IPC Normalized	IV	T	T	F	48.2437	48.1253	no
A_4192	12	OID01218	O15031	PLXNB2	0	Olink Cardiometabolic	v.3603	Q-04835-001_SP222759_CAM	Pass	0.74494	1.36654	IPC Normalized	IV	T	T	F	48.2437	48.1253	no
A_4192	12	OID00444	P07585	DCN	0	Olink Cardiovascular II	v.5007	Q-04835-002_SP222759_CVDII	Pass	2.12405	5.0927	IPC Normalized	IV	T	T	F	48.2437	48.1253	no
A_4192	12	OID00511	P42702	LIF-R	0	Olink Inflammation	v.3024	Q-04835-003_SP222760_INFI	Warning	0.34378	2.79559	IPC Normalized	IV	T	T	F	48.2437	48.1253	no
A_4192	12	OID00391	O00220	TNFRSF10A	0	Olink Cardiovascular II	v.5007	Q-04835-002_SP222759_CVDII	Pass	1.54068	3.72945	IPC Normalized	IV	T	T	F	48.2437	48.1253	no
A_4192	12	OID00398	Q02763	TIE2	0	Olink Cardiovascular II	v.5007	Q-04835-002_SP222759_CVDII	Pass	1.54415	7.80468	IPC Normalized	IV	T	T	F	48.2437	48.1253	no
A_4192	12	OID01254	P17813	ENG	0	Olink Cardiometabolic	v.3603	Q-04835-001_SP222759_CAM	Pass	-1.24621	0.80252	IPC Normalized	IV	T	T	F	48.2437	48.1253	no
A_4192	12	OID00440	P10147	CCL3	0	Olink Cardiovascular II	v.5007	Q-04835-002_SP222759_CVDII	Pass	2.39374	9.07985	IPC Normalized	IV	T	T	F	48.2437	48.1253	no
A_4192	12	OID01252	P15907	ST6GAL1	0	Olink Cardiometabolic	v.3603	Q-04835-001_SP222759_CAM	Pass	0.26714	2.82105	IPC Normalized	IV	T	T	F	48.2437	48.1253	no
A_4192	12	OID01283	Q13093	PLA2G7	0.2069	Olink Cardiometabolic	v.3603	Q-04835-001_SP222759_CAM	Pass	1.50471	1.31109	IPC Normalized	IV	T	T	F	48.2437	48.1253	no
A_4192	12	OID00394	Q9Y6Q6	TNFRSF11A	0	Olink Cardiovascular II	v.5007	Q-04835-002_SP222759_CVDII	Pass	1.42303	6.76843	IPC Normalized	IV	T	T	F	48.2437	48.1253	no
A_4192	12	OID00482	P05231	IL6	0	Olink Inflammation	v.3024	Q-04835-003_SP222760_INFI	Warning	0.41067	3.53825	IPC Normalized	IV	T	T	F	48.2437	48.1253	no
A_4192	12	OID00422	Q8IW75	SERPINA12	0	Olink Cardiovascular II	v.5007	Q-04835-002_SP222759_CVDII	Pass	0.69251	4.67134	IPC Normalized	IV	T	T	F	48.2437	48.1253	no
A_4192	12	OID00531	P06127	CD5	0	Olink Inflammation	v.3024	Q-04835-003_SP222760_INFI	Warning	-0.13812	5.2742	IPC Normalized	IV	T	T	F	48.2437	48.1253	no
A_4192	12	OID00510	P03956	MMP-1	0	Olink Inflammation	v.3024	Q-04835-003_SP222760_INFI	Warning	1.05499	15.2942	IPC Normalized	IV	T	T	F	48.2437	48.1253	no
A_4192	12	OID01293	Q16769	QPCT	0	Olink Cardiometabolic	v.3603	Q-04835-001_SP222759_CAM	Pass	-1.85758	-0.42563	IPC Normalized	IV	T	T	F	48.2437	48.1253	no
A_4192	12	OID00478	P13232	IL7	0.03448	Olink Inflammation	v.3024	Q-04835-003_SP222760_INFI	Warning	0.1965	2.65567	IPC Normalized	IV	T	T	F	48.2437	48.1253	no
A_4192	12	OID01291	Q15582	TGFBI	0	Olink Cardiometabolic	v.3603	Q-04835-001_SP222759_CAM	Pass	1.28838	7.05058	IPC Normalized	IV	T	T	F	48.2437	48.1253	no
A_4192	12	OID00439	Q92583	CCL17	0	Olink Cardiovascular II	v.5007	Q-04835-002_SP222759_CVDII	Pass	1.76382	11.844	IPC Normalized	IV	T	T	F	48.2437	48.1253	no
A_4192	12	OID01226	P03950	ANG	0	Olink Cardiometabolic	v.3603	Q-04835-001_SP222759_CAM	Pass	0.57086	5.47553	IPC Normalized	IV	T	T	F	48.2437	48.1253	no
A_4192	12	OID01240	P0DOY2	IGLC2	0	Olink Cardiometabolic	v.3603	Q-04835-001_SP222759_CAM	Pass	0.74573	5.42435	IPC Normalized	IV	T	T	F	48.2437	48.1253	no
A_4192	12	OID00393	P35475	IDUA	0	Olink Cardiovascular II	v.5007	Q-04835-002_SP222759_CVDII	Pass	0.6752	6.07648	IPC Normalized	IV	T	T	F	48.2437	48.1253	no
A_4192	12	OID00481	P00749	uPA	0	Olink Inflammation	v.3024	Q-04835-003_SP222760_INFI	Warning	0.71201	9.39454	IPC Normalized	IV	T	T	F	48.2437	48.1253	no
A_4192	12	OID00548	Q99748	NRTN	0.82759	Olink Inflammation	v.3024	Q-04835-003_SP222760_INFI	Warning	0.35174	-0.23716	IPC Normalized	IV	T	T	F	48.2437	48.1253	no
A_4192	12	OID00442	P31994	IgG Fc receptor II-b	0	Olink Cardiovascular II	v.5007	Q-04835-002_SP222759_CVDII	Pass	1.71316	3.82574	IPC Normalized	IV	T	T	F	48.2437	48.1253	no
A_4192	12	OID01249	P14151	SELL	0	Olink Cardiometabolic	v.3603	Q-04835-001_SP222759_CAM	Pass	-1.08051	7.89934	IPC Normalized	IV	T	T	F	48.2437	48.1253	no
A_4192	12	OID01285	Q13361	MFAP5	0	Olink Cardiometabolic	v.3603	Q-04835-001_SP222759_CAM	Pass	-0.04754	0.29689	IPC Normalized	IV	T	T	F	48.2437	48.1253	no
A_4192	12	OID00537	Q9NYY1	IL-20	0.96552	Olink Inflammation	v.3024	Q-04835-003_SP222760_INFI	Warning	0.6493	0.21749	IPC Normalized	IV	T	T	F	48.2437	48.1253	no
A_4192	12	OID00484	P13500	MCP-1	0	Olink Inflammation	v.3024	Q-04835-003_SP222760_INFI	Warning	0.59937	12.8978	IPC Normalized	IV	T	T	F	48.2437	48.1253	no
A_4192	12	OID01235	P07451	CA3	0	Olink Cardiometabolic	v.3603	Q-04835-001_SP222759_CAM	Pass	-0.23889	0.8481	IPC Normalized	IV	T	T	F	48.2437	48.1253	no
A_4192	12	OID00505	P51671	CCL11	0	Olink Inflammation	v.3024	Q-04835-003_SP222760_INFI	Warning	0.7788	6.88866	IPC Normalized	IV	T	T	F	48.2437	48.1253	no
A_4192	12	OID00445	O94907	Dkk-1	0	Olink Cardiovascular II	v.5007	Q-04835-002_SP222759_CVDII	Pass	1.62269	11.7209	IPC Normalized	IV	T	T	F	48.2437	48.1253	no
A_4192	12	OID00512	Q9NSA1	FGF-21	0	Olink Inflammation	v.3024	Q-04835-003_SP222760_INFI	Warning	0.97897	5.9195	IPC Normalized	IV	T	T	F	48.2437	48.1253	no
A_4192	12	OID01305	Q9UGM5	FETUB	0	Olink Cardiometabolic	v.3603	Q-04835-001_SP222759_CAM	Pass	-1.51953	0.87561	IPC Normalized	IV	T	T	F	48.2437	48.1253	no
A_4192	12	OID00399	P13726	TF	0	Olink Cardiovascular II	v.5007	Q-04835-002_SP222759_CVDII	Pass	1.54337	5.68187	IPC Normalized	IV	T	T	F	48.2437	48.1253	no
A_4192	12	OID01275	P55058	PLTP	0.06897	Olink Cardiometabolic	v.3603	Q-04835-001_SP222759_CAM	Pass	0.45574	0.81863	IPC Normalized	IV	T	T	F	48.2437	48.1253	no
A_4192	12	OID00441	P09237	MMP7	0	Olink Cardiovascular II	v.5007	Q-04835-002_SP222759_CVDII	Pass	1.86402	13.4218	IPC Normalized	IV	T	T	F	48.2437	48.1253	no
A_4192	12	OID00508	Q13651	IL-10RA	0.41379	Olink Inflammation	v.3024	Q-04835-003_SP222760_INFI	Warning	0.42118	0.50789	IPC Normalized	IV	T	T	F	48.2437	48.1253	no
A_4192	12	OID01260	P22105	TNXB	0	Olink Cardiometabolic	v.3603	Q-04835-001_SP222759_CAM	Pass	0.48957	0.68541	IPC Normalized	IV	T	T	F	48.2437	48.1253	no
A_4192	12	OID00395	P25116	PAR-1	0	Olink Cardiovascular II	v.5007	Q-04835-002_SP222759_CVDII	Pass	2.24216	6.20965	IPC Normalized	IV	T	T	F	48.2437	48.1253	no
A_4192	12	OID00483	Q9P0M4	IL-17C	0	Olink Inflammation	v.3024	Q-04835-003_SP222760_INFI	Warning	0.429	0.90268	IPC Normalized	IV	T	T	F	48.2437	48.1253	no
A_4192	12	OID00423	P00797	REN	0	Olink Cardiovascular II	v.5007	Q-04835-002_SP222759_CVDII	Pass	1.72	8.6377	IPC Normalized	IV	T	T	F	48.2437	48.1253	no
A_4192	12	OID00504	Q99616	MCP-4	0	Olink Inflammation	v.3024	Q-04835-003_SP222760_INFI	Warning	2.09044	15.695	IPC Normalized	IV	T	T	F	48.2437	48.1253	no
A_4192	12	OID00437	P26022	PTX3	0	Olink Cardiovascular II	v.5007	Q-04835-002_SP222759_CVDII	Pass	1.15855	4.76194	IPC Normalized	IV	T	T	F	48.2437	48.1253	no
A_4192	12	OID01290	Q15485	FCN2	0	Olink Cardiometabolic	v.3603	Q-04835-001_SP222759_CAM	Pass	-0.04454	5.80564	IPC Normalized	IV	T	T	F	48.2437	48.1253	no
A_4192	12	OID01269	P35542	SAA4	0	Olink Cardiometabolic	v.3603	Q-04835-001_SP222759_CAM	Pass	-0.94251	2.81243	IPC Normalized	IV	T	T	F	48.2437	48.1253	no
A_4192	12	OID00486	O14625	CXCL11	0	Olink Inflammation	v.3024	Q-04835-003_SP222760_INFI	Warning	0.3875	8.10092	IPC Normalized	IV	T	T	F	48.2437	48.1253	no
A_4192	12	OID00500	P21583	SCF	0	Olink Inflammation	v.3024	Q-04835-003_SP222760_INFI	Warning	-0.04594	8.87177	IPC Normalized	IV	T	T	F	48.2437	48.1253	no
A_4192	12	OID00507	Q9GZV9	FGF-23	0.13793	Olink Inflammation	v.3024	Q-04835-003_SP222760_INFI	Warning	-0.25426	0.08644	IPC Normalized	IV	T	T	F	48.2437	48.1253	no
A_4192	12	OID01243	P11226	MBL2	0	Olink Cardiometabolic	v.3603	Q-04835-001_SP222759_CAM	Pass	-0.12303	9.1503	IPC Normalized	IV	T	T	F	48.2437	48.1253	no
A_4192	12	OID01304	Q9NQ79	CRTAC1	0	Olink Cardiometabolic	v.3603	Q-04835-001_SP222759_CAM	Pass	0.39883	1.82722	IPC Normalized	IV	T	T	F	48.2437	48.1253	no
A_4192	12	OID00542	P25942	CD40	0	Olink Inflammation	v.3024	Q-04835-003_SP222760_INFI	Warning	0.1366	10.8364	IPC Normalized	IV	T	T	F	48.2437	48.1253	no
A_4192	12	OID00549	P80075	MCP-2	0	Olink Inflammation	v.3024	Q-04835-003_SP222760_INFI	Warning	0.04757	10.2531	IPC Normalized	IV	T	T	F	48.2437	48.1253	no
A_4192	12	OID00443	Q9UKP3	ITGB1BP2	0.7931	Olink Cardiovascular II	v.5007	Q-04835-002_SP222759_CVDII	Pass	2.4874	2.58788	IPC Normalized	IV	T	T	F	48.2437	48.1253	no
A_4192	12	OID01227	P03951	F11	0	Olink Cardiometabolic	v.3603	Q-04835-001_SP222759_CAM	Pass	-1.58942	6.27898	IPC Normalized	IV	T	T	F	48.2437	48.1253	no
A_4192	12	OID01295	Q6EMK4	VASN	0	Olink Cardiometabolic	v.3603	Q-04835-001_SP222759_CAM	Pass	-0.02093	1.24449	IPC Normalized	IV	T	T	F	48.2437	48.1253	no
A_4192	12	OID00538	Q8IXJ6	SIRT2	0.06897	Olink Inflammation	v.3024	Q-04835-003_SP222760_INFI	Warning	0.25851	3.81418	IPC Normalized	IV	T	T	F	48.2437	48.1253	no
A_4192	12	OID00485	Q16552	IL-17A	0.2069	Olink Inflammation	v.3024	Q-04835-003_SP222760_INFI	Warning	-0.15643	-0.002	IPC Normalized	IV	T	T	F	48.2437	48.1253	no
A_4192	12	OID01279	Q03167	TGFBR3	0	Olink Cardiometabolic	v.3603	Q-04835-001_SP222759_CAM	Pass	0.77517	1.94182	IPC Normalized	IV	T	T	F	48.2437	48.1253	no
A_4192	12	OID00506	O43557	TNFSF14	0	Olink Inflammation	v.3024	Q-04835-003_SP222760_INFI	Warning	0.81204	6.88902	IPC Normalized	IV	T	T	F	48.2437	48.1253	no
A_4192	12	OID00446	P06858	LPL	0	Olink Cardiovascular II	v.5007	Q-04835-002_SP222759_CVDII	Pass	2.39234	9.69185	IPC Normalized	IV	T	T	F	48.2437	48.1253	no
A_4192	12	OID00513	Q99731	CCL19	0	Olink Inflammation	v.3024	Q-04835-003_SP222760_INFI	Warning	0.05363	10.8162	IPC Normalized	IV	T	T	F	48.2437	48.1253	no
A_4192	12	OID01263	P23141	CES1	0.03448	Olink Cardiometabolic	v.3603	Q-04835-001_SP222759_CAM	Pass	0.56704	-0.01005	IPC Normalized	IV	T	T	F	48.2437	48.1253	no
A_4192	12	OID00400	Q9HB29	IL1RL2	0	Olink Cardiovascular II	v.5007	Q-04835-002_SP222759_CVDII	Pass	1.71481	6.06126	IPC Normalized	IV	T	T	F	48.2437	48.1253	no
A_4192	12	OID01232	P05543	SERPINA7	0	Olink Cardiometabolic	v.3603	Q-04835-001_SP222759_CAM	Pass	0.174	4.10114	IPC Normalized	IV	T	T	F	48.2437	48.1253	no
A_4192	12	OID00502	Q13291	SLAMF1	0	Olink Inflammation	v.3024	Q-04835-003_SP222760_INFI	Warning	0.49363	1.71607	IPC Normalized	IV	T	T	F	48.2437	48.1253	no
A_4192	12	OID01241	P10721	KIT	0	Olink Cardiometabolic	v.3603	Q-04835-001_SP222759_CAM	Pass	0.55621	3.09155	IPC Normalized	IV	T	T	F	48.2437	48.1253	no
A_4192	12	OID01306	Q9Y5C1	ANGPTL3	0	Olink Cardiometabolic	v.3603	Q-04835-001_SP222759_CAM	Pass	0.92062	5.21614	IPC Normalized	IV	T	T	F	48.2437	48.1253	no
A_4192	12	OID00463	P41159	LEP	0	Olink Cardiovascular II	v.5007	Q-04835-002_SP222759_CVDII	Pass	1.9181	9.20227	IPC Normalized	IV	T	T	F	48.2437	48.1253	no
A_4192	12	OID00551	O15444	CCL25	0	Olink Inflammation	v.3024	Q-04835-003_SP222760_INFI	Warning	0.37208	4.25755	IPC Normalized	IV	T	T	F	48.2437	48.1253	no
A_4192	12	OID00424	Q16698	DECR1	0	Olink Cardiovascular II	v.5007	Q-04835-002_SP222759_CVDII	Pass	1.02757	4.56383	IPC Normalized	IV	T	T	F	48.2437	48.1253	no
A_4192	12	OID01229	P05154	SERPINA5	0	Olink Cardiometabolic	v.3603	Q-04835-001_SP222759_CAM	Pass	0.48916	7.82951	IPC Normalized	IV	T	T	F	48.2437	48.1253	no
A_4192	12	OID01261	P22748	CA4	0	Olink Cardiometabolic	v.3603	Q-04835-001_SP222759_CAM	Pass	0.26775	0.77887	IPC Normalized	IV	T	T	F	48.2437	48.1253	no
A_4192	12	OID01233	P06681	C2	0	Olink Cardiometabolic	v.3603	Q-04835-001_SP222759_CAM	Pass	-0.31893	5.6218	IPC Normalized	IV	T	T	F	48.2437	48.1253	no
A_4192	12	OID01299	Q96KN2	CNDP1	0	Olink Cardiometabolic	v.3603	Q-04835-001_SP222759_CAM	Pass	0.78481	5.21998	IPC Normalized	IV	T	T	F	48.2437	48.1253	no
A_4192	12	OID00487	O15169	AXIN1	0.06897	Olink Inflammation	v.3024	Q-04835-003_SP222760_INFI	Warning	0.84932	3.87226	IPC Normalized	IV	T	T	F	48.2437	48.1253	no
A_4192	12	OID00501	Q14116	IL18	0	Olink Inflammation	v.3024	Q-04835-003_SP222760_INFI	Warning	0.89294	9.36121	IPC Normalized	IV	T	T	F	48.2437	48.1253	no
A_4192	12	OID01278	P80188	LCN2	0	Olink Cardiometabolic	v.3603	Q-04835-001_SP222759_CAM	Pass	-0.84984	0.52188	IPC Normalized	IV	T	T	F	48.2437	48.1253	no
A_4192	12	OID01224	P01033	TIMP1	0	Olink Cardiometabolic	v.3603	Q-04835-001_SP222759_CAM	Pass	2.04226	4.78187	IPC Normalized	IV	T	T	F	48.2437	48.1253	no
A_4192	12	OID01259	P20062	TCN2	0	Olink Cardiometabolic	v.3603	Q-04835-001_SP222759_CAM	Pass	0.02552	3.1741	IPC Normalized	IV	T	T	F	48.2437	48.1253	no
A_4192	12	OID00543	O95760	IL33	0.96552	Olink Inflammation	v.3024	Q-04835-003_SP222760_INFI	Warning	1.41261	1.0866	IPC Normalized	IV	T	T	F	48.2437	48.1253	no
A_4192	12	OID00550	Q14790	CASP-8	0	Olink Inflammation	v.3024	Q-04835-003_SP222760_INFI	Warning	0.40128	5.41542	IPC Normalized	IV	T	T	F	48.2437	48.1253	no
A_4192	12	OID01258	P20023	CR2	0	Olink Cardiometabolic	v.3603	Q-04835-001_SP222759_CAM	Pass	0.78187	6.22804	IPC Normalized	IV	T	T	F	48.2437	48.1253	no
A_4192	12	OID01274	P49747	COMP	0	Olink Cardiometabolic	v.3603	Q-04835-001_SP222759_CAM	Pass	0.91922	5.77424	IPC Normalized	IV	T	T	F	48.2437	48.1253	no
A_4192	12	OID01220	O75023	LILRB5	0	Olink Cardiometabolic	v.3603	Q-04835-001_SP222759_CAM	Pass	-0.04772	3.9635	IPC Normalized	IV	T	T	F	48.2437	48.1253	no
A_4192	12	OID00539	Q9NRJ3	CCL28	0	Olink Inflammation	v.3024	Q-04835-003_SP222760_INFI	Warning	-0.07638	1.30266	IPC Normalized	IV	T	T	F	48.2437	48.1253	no
A_4192	12	OID00546	P05112	IL4	0.44828	Olink Inflammation	v.3024	Q-04835-003_SP222760_INFI	Warning	-0.44392	0.40142	IPC Normalized	IV	T	T	F	48.2437	48.1253	no
A_4192	12	OID01277	P59665	DEFA1	0.2069	Olink Cardiometabolic	v.3603	Q-04835-001_SP222759_CAM	Pass	0.27815	0.51119	IPC Normalized	IV	T	T	F	48.2437	48.1253	no
A_4192	12	OID00426	Q96D42	KIM1	0	Olink Cardiovascular II	v.5007	Q-04835-002_SP222759_CVDII	Pass	1.69718	5.84376	IPC Normalized	IV	T	T	F	48.2437	48.1253	no
A_4192	12	OID00447	Q16651	PRSS8	0	Olink Cardiovascular II	v.5007	Q-04835-002_SP222759_CVDII	Pass	0.66324	9.63968	IPC Normalized	IV	T	T	F	48.2437	48.1253	no
A_4192	12	OID00514	Q13261	IL-15RA	0.10345	Olink Inflammation	v.3024	Q-04835-003_SP222760_INFI	Warning	0.52358	1.06622	IPC Normalized	IV	T	T	F	48.2437	48.1253	no
A_4192	12	OID00387	P24394	IL-4RA	0.03448	Olink Cardiovascular II	v.5007	Q-04835-002_SP222759_CVDII	Pass	2.01356	2.62344	IPC Normalized	IV	T	T	F	48.2437	48.1253	no
A_4192	12	OID00401	P01127	PDGF subunit B	0	Olink Cardiovascular II	v.5007	Q-04835-002_SP222759_CVDII	Pass	0.79285	11.1064	IPC Normalized	IV	T	T	F	48.2437	48.1253	no
A_4192	12	OID01255	P17936	IGFBP3	0	Olink Cardiometabolic	v.3603	Q-04835-001_SP222759_CAM	Pass	-1.18178	3.50564	IPC Normalized	IV	T	T	F	48.2437	48.1253	no
A_4192	12	OID00503	P01135	TGF-alpha	0	Olink Inflammation	v.3024	Q-04835-003_SP222760_INFI	Warning	-1.36994	4.96087	IPC Normalized	IV	T	T	F	48.2437	48.1253	no
A_4192	12	OID01301	Q9BXJ1	C1QTNF1	0	Olink Cardiometabolic	v.3603	Q-04835-001_SP222759_CAM	Pass	1.12244	3.85766	IPC Normalized	IV	T	T	F	48.2437	48.1253	no
A_4192	12	OID01280	Q06141	REG3A	0.75862	Olink Cardiometabolic	v.3603	Q-04835-001_SP222759_CAM	Pass	0.02425	-0.34075	IPC Normalized	IV	T	T	F	48.2437	48.1253	no
A_4192	12	OID00464	P35218	CA5A	0	Olink Cardiovascular II	v.5007	Q-04835-002_SP222759_CVDII	Pass	1.94277	3.53996	IPC Normalized	IV	T	T	F	48.2437	48.1253	no
A_4192	12	OID00552	P78423	CX3CL1	0	Olink Inflammation	v.3024	Q-04835-003_SP222760_INFI	Warning	0.33222	3.70928	IPC Normalized	IV	T	T	F	48.2437	48.1253	no
A_4192	12	OID00425	Q12866	MERTK	0	Olink Cardiovascular II	v.5007	Q-04835-002_SP222759_CVDII	Pass	1.99887	6.52836	IPC Normalized	IV	T	T	F	48.2437	48.1253	no
A_4192	12	OID01219	O75015	FCGR3B	0	Olink Cardiometabolic	v.3603	Q-04835-001_SP222759_CAM	Pass	0.44182	3.70699	IPC Normalized	IV	T	T	F	48.2437	48.1253	no
A_4192	12	OID01284	Q13332	PTPRS	0	Olink Cardiometabolic	v.3603	Q-04835-001_SP222759_CAM	Pass	-1.45373	-0.15492	IPC Normalized	IV	T	T	F	48.2437	48.1253	no
A_4192	12	OID00379	P22004	BMP-6	0	Olink Cardiovascular II	v.5007	Q-04835-002_SP222759_CVDII	Pass	1.68219	4.92719	IPC Normalized	IV	T	T	F	48.2437	48.1253	no
A_4192	12	OID01244	P12318	FCGR2A	0	Olink Cardiometabolic	v.3603	Q-04835-001_SP222759_CAM	Pass	-1.0368	2.68584	IPC Normalized	IV	T	T	F	48.2437	48.1253	no
A_4192	12	OID00488	P50591	TRAIL	0	Olink Inflammation	v.3024	Q-04835-003_SP222760_INFI	Warning	0.65823	8.67586	IPC Normalized	IV	T	T	F	48.2437	48.1253	no
A_4192	12	OID01221	O95445	APOM	0	Olink Cardiometabolic	v.3603	Q-04835-001_SP222759_CAM	Pass	1.42341	5.52173	IPC Normalized	IV	T	T	F	48.2437	48.1253	no
A_4192	12	OID00428	P07204	TM	0	Olink Cardiovascular II	v.5007	Q-04835-002_SP222759_CVDII	Pass	2.00356	10.4765	IPC Normalized	IV	T	T	F	48.2437	48.1253	no
A_4192	12	OID00449	Q99075	HB-EGF	0	Olink Cardiovascular II	v.5007	Q-04835-002_SP222759_CVDII	Pass	1.58385	8.41169	IPC Normalized	IV	T	T	F	48.2437	48.1253	no
A_4192	12	OID01236	P07478	PRSS2	0	Olink Cardiometabolic	v.3603	Q-04835-001_SP222759_CAM	Pass	-0.18878	2.40913	IPC Normalized	IV	T	T	F	48.2437	48.1253	no
A_4192	12	OID05547	P01579	IFN-gamma	0	Olink Inflammation	v.3024	Q-04835-003_SP222760_INFI	Warning	2.66671	7.69205	IPC Normalized	IV	T	T	F	48.2437	48.1253	no
A_4192	12	OID00403	Q8TAD2	IL-17D	0	Olink Cardiovascular II	v.5007	Q-04835-002_SP222759_CVDII	Pass	1.96758	2.44095	IPC Normalized	IV	T	T	F	48.2437	48.1253	no
A_4192	12	OID00491	P28325	CST5	0	Olink Inflammation	v.3024	Q-04835-003_SP222760_INFI	Warning	5.14245	6.63874	IPC Normalized	IV	T	T	F	48.2437	48.1253	no
A_4192	12	OID01237	P07911	UMOD	0.55172	Olink Cardiometabolic	v.3603	Q-04835-001_SP222759_CAM	Pass	1.17656	0.76824	IPC Normalized	IV	T	T	F	48.2437	48.1253	no
A_4192	12	OID00431	P51888	PRELP	0	Olink Cardiovascular II	v.5007	Q-04835-002_SP222759_CVDII	Pass	1.04873	8.76087	IPC Normalized	IV	T	T	F	48.2437	48.1253	no
A_4192	12	OID01213	Q8NFT8	DNER	0	Olink Inflammation	v.3024	Q-04835-003_SP222760_INFI	Warning	-0.06455	7.96445	IPC Normalized	IV	T	T	F	48.2437	48.1253	no
A_4192	12	OID00466	P01730	CD4	0	Olink Cardiovascular II	v.5007	Q-04835-002_SP222759_CVDII	Pass	1.64639	5.84641	IPC Normalized	IV	T	T	F	48.2437	48.1253	no
A_4192	12	OID01248	P13987	CD59	0	Olink Cardiometabolic	v.3603	Q-04835-001_SP222759_CAM	Pass	-1.18684	0.09266	IPC Normalized	IV	T	T	F	48.2437	48.1253	no
A_4192	12	OID00427	P35442	THBS2	0	Olink Cardiovascular II	v.5007	Q-04835-002_SP222759_CVDII	Pass	1.58521	6.13049	IPC Normalized	IV	T	T	F	48.2437	48.1253	no
A_4192	12	OID00448	O00253	AGRP	0	Olink Cardiovascular II	v.5007	Q-04835-002_SP222759_CVDII	Pass	1.25658	4.54579	IPC Normalized	IV	T	T	F	48.2437	48.1253	no
A_4192	12	OID00515	Q08334	IL-10RB	0	Olink Inflammation	v.3024	Q-04835-003_SP222760_INFI	Warning	0.83952	5.78248	IPC Normalized	IV	T	T	F	48.2437	48.1253	no
A_4192	12	OID00455	P16860	BNP	0.68966	Olink Cardiovascular II	v.5007	Q-04835-002_SP222759_CVDII	Pass	1.83078	1.58849	IPC Normalized	IV	T	T	F	48.2437	48.1253	no
A_4192	12	OID00402	Q8NEV9,Q14213	IL-27	0	Olink Cardiovascular II	v.5007	Q-04835-002_SP222759_CVDII	Pass	1.33612	5.69662	IPC Normalized	IV	T	T	F	48.2437	48.1253	no
A_4192	12	OID00490	Q07325	CXCL9	0	Olink Inflammation	v.3024	Q-04835-003_SP222760_INFI	Warning	0.23357	5.82042	IPC Normalized	IV	T	T	F	48.2437	48.1253	no
A_4192	12	OID01296	Q8N423	LILRB2	0	Olink Cardiometabolic	v.3603	Q-04835-001_SP222759_CAM	Pass	0.24325	2.83238	IPC Normalized	IV	T	T	F	48.2437	48.1253	no
A_4192	12	OID01294	Q16853	AOC3	0	Olink Cardiometabolic	v.3603	Q-04835-001_SP222759_CAM	Pass	0.67885	3.06378	IPC Normalized	IV	T	T	F	48.2437	48.1253	no
A_4192	12	OID00525	P35225	IL13	0.93103	Olink Inflammation	v.3024	Q-04835-003_SP222760_INFI	Warning	-0.32329	-0.47546	IPC Normalized	IV	T	T	F	48.2437	48.1253	no
A_4192	12	OID00465	P04792	HSP 27	0	Olink Cardiovascular II	v.5007	Q-04835-002_SP222759_CVDII	Pass	3.08318	13.3793	IPC Normalized	IV	T	T	F	48.2437	48.1253	no
A_4192	12	OID00553	Q07011	TNFRSF9	0	Olink Inflammation	v.3024	Q-04835-003_SP222760_INFI	Warning	-0.14678	6.15761	IPC Normalized	IV	T	T	F	48.2437	48.1253	no
A_4192	12	OID00405	P78380	LOX-1	0	Olink Cardiovascular II	v.5007	Q-04835-002_SP222759_CVDII	Pass	2.01185	10.1345	IPC Normalized	IV	T	T	F	48.2437	48.1253	no
A_4192	12	OID01271	P39060	COL18A1	0	Olink Cardiometabolic	v.3603	Q-04835-001_SP222759_CAM	Pass	0.43722	2.11349	IPC Normalized	IV	T	T	F	48.2437	48.1253	no
A_4192	12	OID00433	P47992	XCL1	0	Olink Cardiovascular II	v.5007	Q-04835-002_SP222759_CVDII	Pass	0.76846	5.99301	IPC Normalized	IV	T	T	F	48.2437	48.1253	no
A_4192	12	OID00380	Q15389	ANGPT1	0	Olink Cardiovascular II	v.5007	Q-04835-002_SP222759_CVDII	Pass	5.53584	11.9411	IPC Normalized	IV	T	T	F	48.2437	48.1253	no
A_4192	12	OID01217	O14786	NRP1	0	Olink Cardiometabolic	v.3603	Q-04835-001_SP222759_CAM	Pass	-2.40124	0.99781	IPC Normalized	IV	T	T	F	48.2437	48.1253	no
A_4192	12	OID00489	Q9UHF4	IL-20RA	0.41379	Olink Inflammation	v.3024	Q-04835-003_SP222760_INFI	Warning	0.01204	0.12989	IPC Normalized	IV	T	T	F	48.2437	48.1253	no
A_4192	12	OID01300	Q99650	OSMR	0	Olink Cardiometabolic	v.3603	Q-04835-001_SP222759_CAM	Pass	-1.85152	-0.88202	IPC Normalized	IV	T	T	F	48.2437	48.1253	no
A_4192	12	OID00429	Q96IQ7	VSIG2	0	Olink Cardiovascular II	v.5007	Q-04835-002_SP222759_CVDII	Pass	1.78165	4.09031	IPC Normalized	IV	T	T	F	48.2437	48.1253	no
A_4192	12	OID00450	Q9UK05	GDF-2	0	Olink Cardiovascular II	v.5007	Q-04835-002_SP222759_CVDII	Pass	1.55084	9.60239	IPC Normalized	IV	T	T	F	48.2437	48.1253	no
A_4192	12	OID01267	P32942	ICAM3	0	Olink Cardiometabolic	v.3603	Q-04835-001_SP222759_CAM	Pass	0.76974	2.45055	IPC Normalized	IV	T	T	F	48.2437	48.1253	no
A_4192	12	OID00545	O95750	FGF-19	0	Olink Inflammation	v.3024	Q-04835-003_SP222760_INFI	Warning	1.02563	8.56838	IPC Normalized	IV	T	T	F	48.2437	48.1253	no
A_4192	12	OID00404	P09341	CXCL1	0	Olink Cardiovascular II	v.5007	Q-04835-002_SP222759_CVDII	Pass	2.61416	11.0054	IPC Normalized	IV	T	T	F	48.2437	48.1253	no
A_4192	12	OID00492	P14784	IL-2RB	0	Olink Inflammation	v.3024	Q-04835-003_SP222760_INFI	Warning	-0.05098	0.39118	IPC Normalized	IV	T	T	F	48.2437	48.1253	no
A_4192	12	OID01276	P55774	CCL18	0	Olink Cardiometabolic	v.3603	Q-04835-001_SP222759_CAM	Pass	0.36747	6.1594	IPC Normalized	IV	T	T	F	48.2437	48.1253	no
A_4192	12	OID00432	P09601	HO-1	0	Olink Cardiovascular II	v.5007	Q-04835-002_SP222759_CVDII	Pass	1.31119	12.8062	IPC Normalized	IV	T	T	F	48.2437	48.1253	no
A_4192	12	OID00541	P80511	EN-RAGE	0	Olink Inflammation	v.3024	Q-04835-003_SP222760_INFI	Warning	-0.56005	6.31966	IPC Normalized	IV	T	T	F	48.2437	48.1253	no
A_4192	12	OID00467	Q9Y6K9	NEMO	0.06897	Olink Cardiovascular II	v.5007	Q-04835-002_SP222759_CVDII	Pass	1.46924	5.33655	IPC Normalized	IV	T	T	F	48.2437	48.1253	no
A_4192	12	OID00555	O43508	TWEAK	0	Olink Inflammation	v.3024	Q-04835-003_SP222760_INFI	Warning	0.03111	9.08232	IPC Normalized	IV	T	T	F	48.2437	48.1253	no
A_4192	12	OID00407	P27352	GIF	0	Olink Cardiovascular II	v.5007	Q-04835-002_SP222759_CVDII	Pass	0.98095	8.31968	IPC Normalized	IV	T	T	F	48.2437	48.1253	no
A_4192	12	OID00495	P60568	IL2	1	Olink Inflammation	v.3024	Q-04835-003_SP222760_INFI	Warning	0.4608	-0.08556	IPC Normalized	IV	T	T	F	48.2437	48.1253	no
A_4192	12	OID00516	Q8N6P7	IL-22 RA1	0.75862	Olink Inflammation	v.3024	Q-04835-003_SP222760_INFI	Warning	0.51757	0.50532	IPC Normalized	IV	T	T	F	48.2437	48.1253	no
A_4192	12	OID00456	P39900	MMP12	0	Olink Cardiovascular II	v.5007	Q-04835-002_SP222759_CVDII	Pass	1.10575	7.51412	IPC Normalized	IV	T	T	F	48.2437	48.1253	no
A_4192	12	OID00523	P29460	IL-12B	0	Olink Inflammation	v.3024	Q-04835-003_SP222760_INFI	Warning	-0.2561	6.64654	IPC Normalized	IV	T	T	F	48.2437	48.1253	no
A_4192	12	OID00470	Q9UJM8	HAOX1	0	Olink Cardiovascular II	v.5007	Q-04835-002_SP222759_CVDII	Pass	1.81353	7.16543	IPC Normalized	IV	T	T	F	48.2437	48.1253	no
A_4192	12	OID00558	O95630	STAMBP	0	Olink Inflammation	v.3024	Q-04835-003_SP222760_INFI	Warning	0.6716	4.45803	IPC Normalized	IV	T	T	F	48.2437	48.1253	no
A_4192	12	OID00410	Q9NSA1	FGF-21	0	Olink Cardiovascular II	v.5007	Q-04835-002_SP222759_CVDII	Pass	1.43634	8.6644	IPC Normalized	IV	T	T	F	48.2437	48.1253	no
A_4192	12	OID00452	P40225	THPO	0	Olink Cardiovascular II	v.5007	Q-04835-002_SP222759_CVDII	Pass	1.45534	5.00485	IPC Normalized	IV	T	T	F	48.2437	48.1253	no
A_4192	12	OID00459	P07711	CTSL1	0	Olink Cardiovascular II	v.5007	Q-04835-002_SP222759_CVDII	Pass	1.3754	8.42602	IPC Normalized	IV	T	T	F	48.2437	48.1253	no
A_4192	12	OID00554	P20783	NT-3	0	Olink Inflammation	v.3024	Q-04835-003_SP222760_INFI	Warning	1.06962	1.99782	IPC Normalized	IV	T	T	F	48.2437	48.1253	no
A_4192	12	OID00406	O00182	Gal-9	0	Olink Cardiovascular II	v.5007	Q-04835-002_SP222759_CVDII	Pass	2.6985	9.46423	IPC Normalized	IV	T	T	F	48.2437	48.1253	no
A_4192	12	OID00494	P13725	OSM	0	Olink Inflammation	v.3024	Q-04835-003_SP222760_INFI	Warning	-0.54777	6.43471	IPC Normalized	IV	T	T	F	48.2437	48.1253	no
A_4192	12	OID00434	Q14005	IL16	0	Olink Cardiovascular II	v.5007	Q-04835-002_SP222759_CVDII	Pass	0.33544	7.35261	IPC Normalized	IV	T	T	F	48.2437	48.1253	no
A_4192	12	OID00381	P35318	ADM	0	Olink Cardiovascular II	v.5007	Q-04835-002_SP222759_CVDII	Pass	2.31787	9.48449	IPC Normalized	IV	T	T	F	48.2437	48.1253	no
A_4192	12	OID01281	Q12805	EFEMP1	0	Olink Cardiometabolic	v.3603	Q-04835-001_SP222759_CAM	Pass	2.17088	4.49885	IPC Normalized	IV	T	T	F	48.2437	48.1253	no
A_4192	12	OID00469	P09874	PARP-1	0.96552	Olink Cardiovascular II	v.5007	Q-04835-002_SP222759_CVDII	Pass	4.78629	4.36573	IPC Normalized	IV	T	T	F	48.2437	48.1253	no
A_4192	12	OID00557	P50225	ST1A1	0.06897	Olink Inflammation	v.3024	Q-04835-003_SP222760_INFI	Warning	0.68108	6.07737	IPC Normalized	IV	T	T	F	48.2437	48.1253	no
A_4192	12	OID00430	P02760	AMBP	0	Olink Cardiovascular II	v.5007	Q-04835-002_SP222759_CVDII	Pass	2.08931	7.9542	IPC Normalized	IV	T	T	F	48.2437	48.1253	no
A_4192	12	OID00451	P12104	FABP2	0	Olink Cardiovascular II	v.5007	Q-04835-002_SP222759_CVDII	Pass	2.08	9.889	IPC Normalized	IV	T	T	F	48.2437	48.1253	no
A_4192	12	OID00458	Q9BQ51	PD-L2	0	Olink Cardiovascular II	v.5007	Q-04835-002_SP222759_CVDII	Pass	2.36105	4.24279	IPC Normalized	IV	T	T	F	48.2437	48.1253	no
A_4192	12	OID00412	Q15109	RAGE	0	Olink Cardiovascular II	v.5007	Q-04835-002_SP222759_CVDII	Pass	1.10989	14.3141	IPC Normalized	IV	T	T	F	48.2437	48.1253	no
A_4192	12	OID00559	P05113	IL5	0.58621	Olink Inflammation	v.3024	Q-04835-003_SP222760_INFI	Warning	0.05501	0.26078	IPC Normalized	IV	T	T	F	48.2437	48.1253	no
A_4192	12	OID00493	P01583	IL-1 alpha	1	Olink Inflammation	v.3024	Q-04835-003_SP222760_INFI	Warning	0.58669	-0.11444	IPC Normalized	IV	T	T	F	48.2437	48.1253	no
A_4192	12	OID00560	P00813	ADA	0	Olink Inflammation	v.3024	Q-04835-003_SP222760_INFI	Warning	0.88677	4.88565	IPC Normalized	IV	T	T	F	48.2437	48.1253	no
A_4192	12	OID00460	Q8IYS5	hOSCAR	0	Olink Cardiovascular II	v.5007	Q-04835-002_SP222759_CVDII	Pass	1.80681	11.1151	IPC Normalized	IV	T	T	F	48.2437	48.1253	no
A_4192	12	OID00521	O14788	TRANCE	0	Olink Inflammation	v.3024	Q-04835-003_SP222760_INFI	Warning	0.07188	5.40541	IPC Normalized	IV	T	T	F	48.2437	48.1253	no
A_4192	12	OID00468	O43915	VEGFD	0	Olink Cardiovascular II	v.5007	Q-04835-002_SP222759_CVDII	Pass	1.23628	8.41059	IPC Normalized	IV	T	T	F	48.2437	48.1253	no
A_4192	12	OID00556	P78556	CCL20	0	Olink Inflammation	v.3024	Q-04835-003_SP222760_INFI	Warning	0.85833	6.24918	IPC Normalized	IV	T	T	F	48.2437	48.1253	no
A_4192	12	OID00408	P21583	SCF	0	Olink Cardiovascular II	v.5007	Q-04835-002_SP222759_CVDII	Pass	1.37881	9.84057	IPC Normalized	IV	T	T	F	48.2437	48.1253	no
A_4192	12	OID00496	P09341	CXCL1	0	Olink Inflammation	v.3024	Q-04835-003_SP222760_INFI	Warning	0.55512	9.01594	IPC Normalized	IV	T	T	F	48.2437	48.1253	no
A_4192	12	OID00517	Q13478	IL-18R1	0	Olink Inflammation	v.3024	Q-04835-003_SP222760_INFI	Warning	0.19912	6.71096	IPC Normalized	IV	T	T	F	48.2437	48.1253	no
A_4192	12	OID00457	Q9BYF1	ACE2	0	Olink Cardiovascular II	v.5007	Q-04835-002_SP222759_CVDII	Pass	0.60142	4.0313	IPC Normalized	IV	T	T	F	48.2437	48.1253	no
A_4192	12	OID00524	Q13007	IL-24	0.89655	Olink Inflammation	v.3024	Q-04835-003_SP222760_INFI	Warning	1.34203	0.82828	IPC Normalized	IV	T	T	F	48.2437	48.1253	no
A_4192	12	OID00471	P10145	IL8	0	Olink Inflammation	v.3024	Q-04835-003_SP222760_INFI	Warning	0.96661	6.30514	IPC Normalized	IV	T	T	F	48.2437	48.1253	no
A_4192	12	OID00498	P13236	CCL4	0	Olink Inflammation	v.3024	Q-04835-003_SP222760_INFI	Warning	1.01291	6.90633	IPC Normalized	IV	T	T	F	48.2437	48.1253	no
A_4192	12	OID00411	P01833	PIgR	0	Olink Cardiovascular II	v.5007	Q-04835-002_SP222759_CVDII	Pass	1.31204	7.01108	IPC Normalized	IV	T	T	F	48.2437	48.1253	no
A_4192	12	OID00453	Q9UEW3	MARCO	0	Olink Cardiovascular II	v.5007	Q-04835-002_SP222759_CVDII	Pass	2.43548	8.04571	IPC Normalized	IV	T	T	F	48.2437	48.1253	no
A_4192	12	OID00499	P30203	CD6	0	Olink Inflammation	v.3024	Q-04835-003_SP222760_INFI	Warning	-0.84096	4.14921	IPC Normalized	IV	T	T	F	48.2437	48.1253	no
A_4192	12	OID00386	Q9BWV1	BOC	0	Olink Cardiovascular II	v.5007	Q-04835-002_SP222759_CVDII	Pass	1.62696	4.206	IPC Normalized	IV	T	T	F	48.2437	48.1253	no
A_4192	12	OID00561	P01374	TNFB	0	Olink Inflammation	v.3024	Q-04835-003_SP222760_INFI	Warning	0.28704	4.66786	IPC Normalized	IV	T	T	F	48.2437	48.1253	no
A_4192	12	OID00474	P80098	MCP-3	0	Olink Inflammation	v.3024	Q-04835-003_SP222760_INFI	Warning	0.22822	3.37499	IPC Normalized	IV	T	T	F	48.2437	48.1253	no
A_4192	12	OID00435	Q99523	SORT1	0	Olink Cardiovascular II	v.5007	Q-04835-002_SP222759_CVDII	Pass	1.51286	9.59304	IPC Normalized	IV	T	T	F	48.2437	48.1253	no
A_4192	12	OID00382	P29965	CD40-L	0	Olink Cardiovascular II	v.5007	Q-04835-002_SP222759_CVDII	Pass	0.87868	8.95408	IPC Normalized	IV	T	T	F	48.2437	48.1253	no
A_4192	12	OID00475	P39905	GDNF	0	Olink Inflammation	v.3024	Q-04835-003_SP222760_INFI	Warning	0.27714	1.16087	IPC Normalized	IV	T	T	F	48.2437	48.1253	no
A_4192	12	OID00409	Q14116	IL18	0	Olink Cardiovascular II	v.5007	Q-04835-002_SP222759_CVDII	Pass	1.84645	10.3858	IPC Normalized	IV	T	T	F	48.2437	48.1253	no
A_4192	12	OID00497	Q969D9	TSLP	0.89655	Olink Inflammation	v.3024	Q-04835-003_SP222760_INFI	Warning	0.38571	-0.37079	IPC Normalized	IV	T	T	F	48.2437	48.1253	no
A_4192	12	OID00518	Q9NZQ7	PD-L1	0	Olink Inflammation	v.3024	Q-04835-003_SP222760_INFI	Warning	0.94481	5.19591	IPC Normalized	IV	T	T	F	48.2437	48.1253	no
A_4192	12	OID00384	P49763	PGF	0	Olink Cardiovascular II	v.5007	Q-04835-002_SP222759_CVDII	Pass	1.04061	8.46104	IPC Normalized	IV	T	T	F	48.2437	48.1253	no
A_4192	12	OID00519	P01138	Beta-NGF	1	Olink Inflammation	v.3024	Q-04835-003_SP222760_INFI	Warning	1.80262	1.56726	IPC Normalized	IV	T	T	F	48.2437	48.1253	no
A_4192	12	OID00385	Q76LX8	ADAM-TS13	0	Olink Cardiovascular II	v.5007	Q-04835-002_SP222759_CVDII	Pass	1.19456	7.29782	IPC Normalized	IV	T	T	F	48.2437	48.1253	no
A_4192	12	OID00522	P14210	HGF	0	Olink Inflammation	v.3024	Q-04835-003_SP222760_INFI	Warning	-0.03225	8.92819	IPC Normalized	IV	T	T	F	48.2437	48.1253	no
A_4192	12	OID05124	P01732	CD8A	0	Olink Inflammation	v.3024	Q-04835-003_SP222760_INFI	Warning	0.93608	8.75124	IPC Normalized	IV	T	T	F	48.2437	48.1253	no
A_4192	12	OID00454	P51161	GT	0	Olink Cardiovascular II	v.5007	Q-04835-002_SP222759_CVDII	Pass	1.2023	3.06189	IPC Normalized	IV	T	T	F	48.2437	48.1253	no
A_4192	12	OID00461	O14836	TNFRSF13B	0	Olink Cardiovascular II	v.5007	Q-04835-002_SP222759_CVDII	Pass	1.5917	10.6164	IPC Normalized	IV	T	T	F	48.2437	48.1253	no
A_4192	12	OID00383	Q9NQ25	SLAMF7	0	Olink Cardiovascular II	v.5007	Q-04835-002_SP222759_CVDII	Pass	1.3959	3.79972	IPC Normalized	IV	T	T	F	48.2437	48.1253	no
A_4192	12	OID00462	P21980	TGM2	0	Olink Cardiovascular II	v.5007	Q-04835-002_SP222759_CVDII	Pass	2.50974	8.54639	IPC Normalized	IV	T	T	F	48.2437	48.1253	no
A_4192	12	OID00520	P42830	CXCL5	0	Olink Inflammation	v.3024	Q-04835-003_SP222760_INFI	Warning	1.08368	12.359	IPC Normalized	IV	T	T	F	48.2437	48.1253	no
A_4192	12	OID00436	P31997	CEACAM8	0	Olink Cardiovascular II	v.5007	Q-04835-002_SP222759_CVDII	Pass	2.22301	8.26696	IPC Normalized	IV	T	T	F	48.2437	48.1253	no
A_4192	12	OID00472	P15692	VEGFA	0	Olink Inflammation	v.3024	Q-04835-003_SP222760_INFI	Warning	1.89907	12.8156	IPC Normalized	IV	T	T	F	48.2437	48.1253	no
A_4192	12	OID00562	P09603	CSF-1	0	Olink Inflammation	v.3024	Q-04835-003_SP222760_INFI	Warning	-0.03336	9.48608	IPC Normalized	IV	T	T	F	48.2437	48.1253	no
A_4196	5	OID00394	Q9Y6Q6	TNFRSF11A	0	Olink Cardiovascular II	v.5007	Q-04835-002_SP222759_CVDII	Pass	1.42303	6.62898	IPC Normalized	NN	F	F	M	45.5934	39.2817	T2D
A_4196	5	OID00485	Q16552	IL-17A	0.2069	Olink Inflammation	v.3024	Q-04835-003_SP222760_INFI	Pass	-0.15643	-0.05837	IPC Normalized	NN	F	F	M	45.5934	39.2817	T2D
A_4196	5	OID00505	P51671	CCL11	0	Olink Inflammation	v.3024	Q-04835-003_SP222760_INFI	Pass	0.7788	7.6315	IPC Normalized	NN	F	F	M	45.5934	39.2817	T2D
A_4196	5	OID00507	Q9GZV9	FGF-23	0.13793	Olink Inflammation	v.3024	Q-04835-003_SP222760_INFI	Pass	-0.25426	0.65549	IPC Normalized	NN	F	F	M	45.5934	39.2817	T2D
A_4196	5	OID00501	Q14116	IL18	0	Olink Inflammation	v.3024	Q-04835-003_SP222760_INFI	Pass	0.89294	10.1224	IPC Normalized	NN	F	F	M	45.5934	39.2817	T2D
A_4196	5	OID00502	Q13291	SLAMF1	0	Olink Inflammation	v.3024	Q-04835-003_SP222760_INFI	Pass	0.49363	2.11633	IPC Normalized	NN	F	F	M	45.5934	39.2817	T2D
A_4196	5	OID00508	Q13651	IL-10RA	0.41379	Olink Inflammation	v.3024	Q-04835-003_SP222760_INFI	Pass	0.42118	0.87783	IPC Normalized	NN	F	F	M	45.5934	39.2817	T2D
A_4196	5	OID01296	Q8N423	LILRB2	0	Olink Cardiometabolic	v.3603	Q-04835-001_SP222759_CAM	Pass	0.24325	3.11331	IPC Normalized	NN	F	F	M	45.5934	39.2817	T2D
A_4196	5	OID00503	P01135	TGF-alpha	0	Olink Inflammation	v.3024	Q-04835-003_SP222760_INFI	Pass	-1.36994	5.48286	IPC Normalized	NN	F	F	M	45.5934	39.2817	T2D
A_4196	5	OID00484	P13500	MCP-1	0	Olink Inflammation	v.3024	Q-04835-003_SP222760_INFI	Pass	0.59937	13.0372	IPC Normalized	NN	F	F	M	45.5934	39.2817	T2D
A_4196	5	OID01237	P07911	UMOD	0.55172	Olink Cardiometabolic	v.3603	Q-04835-001_SP222759_CAM	Pass	1.17656	1.01683	IPC Normalized	NN	F	F	M	45.5934	39.2817	T2D
A_4196	5	OID00504	Q99616	MCP-4	0	Olink Inflammation	v.3024	Q-04835-003_SP222760_INFI	Pass	2.09044	16.2937	IPC Normalized	NN	F	F	M	45.5934	39.2817	T2D
A_4196	5	OID01233	P06681	C2	0	Olink Cardiometabolic	v.3603	Q-04835-001_SP222759_CAM	Pass	-0.31893	6.94932	IPC Normalized	NN	F	F	M	45.5934	39.2817	T2D
A_4196	5	OID00392	Q13043	STK4	0.13793	Olink Cardiovascular II	v.5007	Q-04835-002_SP222759_CVDII	Pass	1.71977	4.58057	IPC Normalized	NN	F	F	M	45.5934	39.2817	T2D
A_4196	5	OID00506	O43557	TNFSF14	0	Olink Inflammation	v.3024	Q-04835-003_SP222760_INFI	Pass	0.81204	7.46871	IPC Normalized	NN	F	F	M	45.5934	39.2817	T2D
A_4196	5	OID00486	O14625	CXCL11	0	Olink Inflammation	v.3024	Q-04835-003_SP222760_INFI	Pass	0.3875	8.06094	IPC Normalized	NN	F	F	M	45.5934	39.2817	T2D
A_4196	5	OID00480	P01137	LAP TGF-beta-1	0	Olink Inflammation	v.3024	Q-04835-003_SP222760_INFI	Pass	0.55337	9.47095	IPC Normalized	NN	F	F	M	45.5934	39.2817	T2D
A_4196	5	OID00387	P24394	IL-4RA	0.03448	Olink Cardiovascular II	v.5007	Q-04835-002_SP222759_CVDII	Pass	2.01356	2.61385	IPC Normalized	NN	F	F	M	45.5934	39.2817	T2D
A_4196	5	OID01285	Q13361	MFAP5	0	Olink Cardiometabolic	v.3603	Q-04835-001_SP222759_CAM	Pass	-0.04754	1.11389	IPC Normalized	NN	F	F	M	45.5934	39.2817	T2D
A_4196	5	OID00514	Q13261	IL-15RA	0.10345	Olink Inflammation	v.3024	Q-04835-003_SP222760_INFI	Pass	0.52358	1.51386	IPC Normalized	NN	F	F	M	45.5934	39.2817	T2D
A_4196	5	OID00395	P25116	PAR-1	0	Olink Cardiovascular II	v.5007	Q-04835-002_SP222759_CVDII	Pass	2.24216	6.27394	IPC Normalized	NN	F	F	M	45.5934	39.2817	T2D
A_4196	5	OID00476	Q9H5V8	CDCP1	0	Olink Inflammation	v.3024	Q-04835-003_SP222760_INFI	Pass	-0.30723	4.55084	IPC Normalized	NN	F	F	M	45.5934	39.2817	T2D
A_4196	5	OID00489	Q9UHF4	IL-20RA	0.41379	Olink Inflammation	v.3024	Q-04835-003_SP222760_INFI	Pass	0.01204	0.01344	IPC Normalized	NN	F	F	M	45.5934	39.2817	T2D
A_4196	5	OID01220	O75023	LILRB5	0	Olink Cardiometabolic	v.3603	Q-04835-001_SP222759_CAM	Pass	-0.04772	4.15562	IPC Normalized	NN	F	F	M	45.5934	39.2817	T2D
A_4196	5	OID00443	Q9UKP3	ITGB1BP2	0.7931	Olink Cardiovascular II	v.5007	Q-04835-002_SP222759_CVDII	Pass	2.4874	2.16216	IPC Normalized	NN	F	F	M	45.5934	39.2817	T2D
A_4196	5	OID00511	P42702	LIF-R	0	Olink Inflammation	v.3024	Q-04835-003_SP222760_INFI	Pass	0.34378	3.47827	IPC Normalized	NN	F	F	M	45.5934	39.2817	T2D
A_4196	5	OID01276	P55774	CCL18	0	Olink Cardiometabolic	v.3603	Q-04835-001_SP222759_CAM	Pass	0.36747	7.51144	IPC Normalized	NN	F	F	M	45.5934	39.2817	T2D
A_4196	5	OID00512	Q9NSA1	FGF-21	0	Olink Inflammation	v.3024	Q-04835-003_SP222760_INFI	Pass	0.97897	10.0418	IPC Normalized	NN	F	F	M	45.5934	39.2817	T2D
A_4196	5	OID00379	P22004	BMP-6	0	Olink Cardiovascular II	v.5007	Q-04835-002_SP222759_CVDII	Pass	1.68219	5.69403	IPC Normalized	NN	F	F	M	45.5934	39.2817	T2D
A_4196	5	OID00393	P35475	IDUA	0	Olink Cardiovascular II	v.5007	Q-04835-002_SP222759_CVDII	Pass	0.6752	6.56459	IPC Normalized	NN	F	F	M	45.5934	39.2817	T2D
A_4196	5	OID00513	Q99731	CCL19	0	Olink Inflammation	v.3024	Q-04835-003_SP222760_INFI	Pass	0.05363	11.0337	IPC Normalized	NN	F	F	M	45.5934	39.2817	T2D
A_4196	5	OID01253	P16871	IL7R	0.2069	Olink Cardiometabolic	v.3603	Q-04835-001_SP222759_CAM	Pass	-0.18418	0.24412	IPC Normalized	NN	F	F	M	45.5934	39.2817	T2D
A_4196	5	OID00481	P00749	uPA	0	Olink Inflammation	v.3024	Q-04835-003_SP222760_INFI	Pass	0.71201	9.74976	IPC Normalized	NN	F	F	M	45.5934	39.2817	T2D
A_4196	5	OID00488	P50591	TRAIL	0	Olink Inflammation	v.3024	Q-04835-003_SP222760_INFI	Pass	0.65823	8.85432	IPC Normalized	NN	F	F	M	45.5934	39.2817	T2D
A_4196	5	OID01295	Q6EMK4	VASN	0	Olink Cardiometabolic	v.3603	Q-04835-001_SP222759_CAM	Pass	-0.02093	1.65302	IPC Normalized	NN	F	F	M	45.5934	39.2817	T2D
A_4196	5	OID00442	P31994	IgG Fc receptor II-b	0	Olink Cardiovascular II	v.5007	Q-04835-002_SP222759_CVDII	Pass	1.71316	3.5635	IPC Normalized	NN	F	F	M	45.5934	39.2817	T2D
A_4196	5	OID00396	O14763	TRAIL-R2	0	Olink Cardiovascular II	v.5007	Q-04835-002_SP222759_CVDII	Pass	1.72382	7.1435	IPC Normalized	NN	F	F	M	45.5934	39.2817	T2D
A_4196	5	OID00477	Q9BZW8	CD244	0	Olink Inflammation	v.3024	Q-04835-003_SP222760_INFI	Pass	0.23077	5.68007	IPC Normalized	NN	F	F	M	45.5934	39.2817	T2D
A_4196	5	OID01298	Q96H15	TIMD4	0	Olink Cardiometabolic	v.3603	Q-04835-001_SP222759_CAM	Pass	0.71007	3.99476	IPC Normalized	NN	F	F	M	45.5934	39.2817	T2D
A_4196	5	OID01286	Q14393	GAS6	0	Olink Cardiometabolic	v.3603	Q-04835-001_SP222759_CAM	Pass	1.59115	4.85044	IPC Normalized	NN	F	F	M	45.5934	39.2817	T2D
A_4196	5	OID00438	Q14242	PSGL-1	0	Olink Cardiovascular II	v.5007	Q-04835-002_SP222759_CVDII	Pass	1.67704	5.03116	IPC Normalized	NN	F	F	M	45.5934	39.2817	T2D
A_4196	5	OID01251	P15529	CD46	0	Olink Cardiometabolic	v.3603	Q-04835-001_SP222759_CAM	Pass	1.07961	4.03269	IPC Normalized	NN	F	F	M	45.5934	39.2817	T2D
A_4196	5	OID00445	O94907	Dkk-1	0	Olink Cardiovascular II	v.5007	Q-04835-002_SP222759_CVDII	Pass	1.62269	12.1684	IPC Normalized	NN	F	F	M	45.5934	39.2817	T2D
A_4196	5	OID01305	Q9UGM5	FETUB	0	Olink Cardiometabolic	v.3603	Q-04835-001_SP222759_CAM	Pass	-1.51953	1.97139	IPC Normalized	NN	F	F	M	45.5934	39.2817	T2D
A_4196	5	OID00487	O15169	AXIN1	0.06897	Olink Inflammation	v.3024	Q-04835-003_SP222760_INFI	Pass	0.84932	3.4765	IPC Normalized	NN	F	F	M	45.5934	39.2817	T2D
A_4196	5	OID01245	P12830	CDH1	0	Olink Cardiometabolic	v.3603	Q-04835-001_SP222759_CAM	Pass	-0.24404	3.73739	IPC Normalized	NN	F	F	M	45.5934	39.2817	T2D
A_4196	5	OID00388	P12931	SRC	0.06897	Olink Cardiovascular II	v.5007	Q-04835-002_SP222759_CVDII	Pass	4.2122	7.12853	IPC Normalized	NN	F	F	M	45.5934	39.2817	T2D
A_4196	5	OID00509	P12034	FGF-5	0.06897	Olink Inflammation	v.3024	Q-04835-003_SP222760_INFI	Pass	0.87929	1.60779	IPC Normalized	NN	F	F	M	45.5934	39.2817	T2D
A_4196	5	OID00515	Q08334	IL-10RB	0	Olink Inflammation	v.3024	Q-04835-003_SP222760_INFI	Pass	0.83952	6.36196	IPC Normalized	NN	F	F	M	45.5934	39.2817	T2D
A_4196	5	OID01259	P20062	TCN2	0	Olink Cardiometabolic	v.3603	Q-04835-001_SP222759_CAM	Pass	0.02552	4.44546	IPC Normalized	NN	F	F	M	45.5934	39.2817	T2D
A_4196	5	OID00409	Q14116	IL18	0	Olink Cardiovascular II	v.5007	Q-04835-002_SP222759_CVDII	Pass	1.84645	10.5583	IPC Normalized	NN	F	F	M	45.5934	39.2817	T2D
A_4196	5	OID00490	Q07325	CXCL9	0	Olink Inflammation	v.3024	Q-04835-003_SP222760_INFI	Pass	0.23357	6.19339	IPC Normalized	NN	F	F	M	45.5934	39.2817	T2D
A_4196	5	OID00384	P49763	PGF	0	Olink Cardiovascular II	v.5007	Q-04835-002_SP222759_CVDII	Pass	1.04061	8.35358	IPC Normalized	NN	F	F	M	45.5934	39.2817	T2D
A_4196	5	OID00444	P07585	DCN	0	Olink Cardiovascular II	v.5007	Q-04835-002_SP222759_CVDII	Pass	2.12405	4.92255	IPC Normalized	NN	F	F	M	45.5934	39.2817	T2D
A_4196	5	OID01290	Q15485	FCN2	0	Olink Cardiometabolic	v.3603	Q-04835-001_SP222759_CAM	Pass	-0.04454	5.99562	IPC Normalized	NN	F	F	M	45.5934	39.2817	T2D
A_4196	5	OID01271	P39060	COL18A1	0	Olink Cardiometabolic	v.3603	Q-04835-001_SP222759_CAM	Pass	0.43722	3.4201	IPC Normalized	NN	F	F	M	45.5934	39.2817	T2D
A_4196	5	OID01270	P35590	TIE1	0	Olink Cardiometabolic	v.3603	Q-04835-001_SP222759_CAM	Pass	-2.13956	1.34839	IPC Normalized	NN	F	F	M	45.5934	39.2817	T2D
A_4196	5	OID00380	Q15389	ANGPT1	0	Olink Cardiovascular II	v.5007	Q-04835-002_SP222759_CVDII	Pass	5.53584	12.3196	IPC Normalized	NN	F	F	M	45.5934	39.2817	T2D
A_4196	5	OID00440	P10147	CCL3	0	Olink Cardiovascular II	v.5007	Q-04835-002_SP222759_CVDII	Pass	2.39374	9.49692	IPC Normalized	NN	F	F	M	45.5934	39.2817	T2D
A_4196	5	OID01265	P24821	TNC	0	Olink Cardiometabolic	v.3603	Q-04835-001_SP222759_CAM	Pass	-0.01542	3.30098	IPC Normalized	NN	F	F	M	45.5934	39.2817	T2D
A_4196	5	OID01257	P19320	VCAM1	0	Olink Cardiometabolic	v.3603	Q-04835-001_SP222759_CAM	Pass	2.62381	4.81428	IPC Normalized	NN	F	F	M	45.5934	39.2817	T2D
A_4196	5	OID00482	P05231	IL6	0	Olink Inflammation	v.3024	Q-04835-003_SP222760_INFI	Pass	0.41067	4.62765	IPC Normalized	NN	F	F	M	45.5934	39.2817	T2D
A_4196	5	OID01301	Q9BXJ1	C1QTNF1	0	Olink Cardiometabolic	v.3603	Q-04835-001_SP222759_CAM	Pass	1.12244	5.38791	IPC Normalized	NN	F	F	M	45.5934	39.2817	T2D
A_4196	5	OID00510	P03956	MMP-1	0	Olink Inflammation	v.3024	Q-04835-003_SP222760_INFI	Pass	1.05499	15.0143	IPC Normalized	NN	F	F	M	45.5934	39.2817	T2D
A_4196	5	OID00390	P05231	IL6	0	Olink Cardiovascular II	v.5007	Q-04835-002_SP222759_CVDII	Pass	1.81123	4.43687	IPC Normalized	NN	F	F	M	45.5934	39.2817	T2D
A_4196	5	OID00397	Q9BQR3	PRSS27	0	Olink Cardiovascular II	v.5007	Q-04835-002_SP222759_CVDII	Pass	1.16115	10.3083	IPC Normalized	NN	F	F	M	45.5934	39.2817	T2D
A_4196	5	OID00478	P13232	IL7	0.03448	Olink Inflammation	v.3024	Q-04835-003_SP222760_INFI	Pass	0.1965	3.45675	IPC Normalized	NN	F	F	M	45.5934	39.2817	T2D
A_4196	5	OID01282	Q12884	FAP	1	Olink Cardiometabolic	v.3603	Q-04835-001_SP222759_CAM	Pass	4.60003	4.16012	IPC Normalized	NN	F	F	M	45.5934	39.2817	T2D
A_4196	5	OID01240	P0DOY2	IGLC2	0	Olink Cardiometabolic	v.3603	Q-04835-001_SP222759_CAM	Pass	0.74573	6.39469	IPC Normalized	NN	F	F	M	45.5934	39.2817	T2D
A_4196	5	OID00439	Q92583	CCL17	0	Olink Cardiovascular II	v.5007	Q-04835-002_SP222759_CVDII	Pass	1.76382	10.8716	IPC Normalized	NN	F	F	M	45.5934	39.2817	T2D
A_4196	5	OID01242	P11215	ITGAM	0.96552	Olink Cardiometabolic	v.3603	Q-04835-001_SP222759_CAM	Pass	-0.6478	-0.67745	IPC Normalized	NN	F	F	M	45.5934	39.2817	T2D
A_4196	5	OID00446	P06858	LPL	0	Olink Cardiovascular II	v.5007	Q-04835-002_SP222759_CVDII	Pass	2.39234	9.32753	IPC Normalized	NN	F	F	M	45.5934	39.2817	T2D
A_4196	5	OID01263	P23141	CES1	0.03448	Olink Cardiometabolic	v.3603	Q-04835-001_SP222759_CAM	Pass	0.56704	5.54071	IPC Normalized	NN	F	F	M	45.5934	39.2817	T2D
A_4196	5	OID01241	P10721	KIT	0	Olink Cardiometabolic	v.3603	Q-04835-001_SP222759_CAM	Pass	0.55621	3.00571	IPC Normalized	NN	F	F	M	45.5934	39.2817	T2D
A_4196	5	OID01246	P13501	CCL5	0	Olink Cardiometabolic	v.3603	Q-04835-001_SP222759_CAM	Pass	-0.29007	5.01436	IPC Normalized	NN	F	F	M	45.5934	39.2817	T2D
A_4196	5	OID00389	P18510	IL-1ra	0	Olink Cardiovascular II	v.5007	Q-04835-002_SP222759_CVDII	Pass	0.7338	8.08512	IPC Normalized	NN	F	F	M	45.5934	39.2817	T2D
A_4196	5	OID01249	P14151	SELL	0	Olink Cardiometabolic	v.3603	Q-04835-001_SP222759_CAM	Pass	-1.08051	7.61434	IPC Normalized	NN	F	F	M	45.5934	39.2817	T2D
A_4196	5	OID00516	Q8N6P7	IL-22 RA1	0.75862	Olink Inflammation	v.3024	Q-04835-003_SP222760_INFI	Pass	0.51757	0.22552	IPC Normalized	NN	F	F	M	45.5934	39.2817	T2D
A_4196	5	OID01236	P07478	PRSS2	0	Olink Cardiometabolic	v.3603	Q-04835-001_SP222759_CAM	Pass	-0.18878	2.61123	IPC Normalized	NN	F	F	M	45.5934	39.2817	T2D
A_4196	5	OID00410	Q9NSA1	FGF-21	0	Olink Cardiovascular II	v.5007	Q-04835-002_SP222759_CVDII	Pass	1.43634	12.7458	IPC Normalized	NN	F	F	M	45.5934	39.2817	T2D
A_4196	5	OID00491	P28325	CST5	0	Olink Inflammation	v.3024	Q-04835-003_SP222760_INFI	Pass	5.14245	7.5126	IPC Normalized	NN	F	F	M	45.5934	39.2817	T2D
A_4196	5	OID00385	Q76LX8	ADAM-TS13	0	Olink Cardiovascular II	v.5007	Q-04835-002_SP222759_CVDII	Pass	1.19456	7.46228	IPC Normalized	NN	F	F	M	45.5934	39.2817	T2D
A_4196	5	OID00498	P13236	CCL4	0	Olink Inflammation	v.3024	Q-04835-003_SP222760_INFI	Pass	1.01291	7.87303	IPC Normalized	NN	F	F	M	45.5934	39.2817	T2D
A_4196	5	OID00399	P13726	TF	0	Olink Cardiovascular II	v.5007	Q-04835-002_SP222759_CVDII	Pass	1.54337	5.28406	IPC Normalized	NN	F	F	M	45.5934	39.2817	T2D
A_4196	5	OID01278	P80188	LCN2	0	Olink Cardiometabolic	v.3603	Q-04835-001_SP222759_CAM	Pass	-0.84984	1.21281	IPC Normalized	NN	F	F	M	45.5934	39.2817	T2D
A_4196	5	OID01268	P35443	THBS4	0	Olink Cardiometabolic	v.3603	Q-04835-001_SP222759_CAM	Pass	1.46158	5.12294	IPC Normalized	NN	F	F	M	45.5934	39.2817	T2D
A_4196	5	OID00381	P35318	ADM	0	Olink Cardiovascular II	v.5007	Q-04835-002_SP222759_CVDII	Pass	2.31787	10.1347	IPC Normalized	NN	F	F	M	45.5934	39.2817	T2D
A_4196	5	OID00441	P09237	MMP7	0	Olink Cardiovascular II	v.5007	Q-04835-002_SP222759_CVDII	Pass	1.86402	13.8211	IPC Normalized	NN	F	F	M	45.5934	39.2817	T2D
A_4196	5	OID01250	P14543	NID1	0	Olink Cardiometabolic	v.3603	Q-04835-001_SP222759_CAM	Pass	0.88396	5.16117	IPC Normalized	NN	F	F	M	45.5934	39.2817	T2D
A_4196	5	OID01224	P01033	TIMP1	0	Olink Cardiometabolic	v.3603	Q-04835-001_SP222759_CAM	Pass	2.04226	5.67134	IPC Normalized	NN	F	F	M	45.5934	39.2817	T2D
A_4196	5	OID00483	Q9P0M4	IL-17C	0	Olink Inflammation	v.3024	Q-04835-003_SP222760_INFI	Pass	0.429	1.52762	IPC Normalized	NN	F	F	M	45.5934	39.2817	T2D
A_4196	5	OID01294	Q16853	AOC3	0	Olink Cardiometabolic	v.3603	Q-04835-001_SP222759_CAM	Pass	0.67885	3.73551	IPC Normalized	NN	F	F	M	45.5934	39.2817	T2D
A_4196	5	OID01262	P22749	GNLY	0.06897	Olink Cardiometabolic	v.3603	Q-04835-001_SP222759_CAM	Pass	0.23673	1.41694	IPC Normalized	NN	F	F	M	45.5934	39.2817	T2D
A_4196	5	OID00391	O00220	TNFRSF10A	0	Olink Cardiovascular II	v.5007	Q-04835-002_SP222759_CVDII	Pass	1.54068	3.91766	IPC Normalized	NN	F	F	M	45.5934	39.2817	T2D
A_4196	5	OID00398	Q02763	TIE2	0	Olink Cardiovascular II	v.5007	Q-04835-002_SP222759_CVDII	Pass	1.54415	7.99677	IPC Normalized	NN	F	F	M	45.5934	39.2817	T2D
A_4196	5	OID00479	O00300	OPG	0	Olink Inflammation	v.3024	Q-04835-003_SP222760_INFI	Pass	0.88068	10.0132	IPC Normalized	NN	F	F	M	45.5934	39.2817	T2D
A_4196	5	OID01269	P35542	SAA4	0	Olink Cardiometabolic	v.3603	Q-04835-001_SP222759_CAM	Pass	-0.94251	4.33915	IPC Normalized	NN	F	F	M	45.5934	39.2817	T2D
A_4196	5	OID01283	Q13093	PLA2G7	0.2069	Olink Cardiometabolic	v.3603	Q-04835-001_SP222759_CAM	Pass	1.50471	2.52923	IPC Normalized	NN	F	F	M	45.5934	39.2817	T2D
A_4196	5	OID00500	P21583	SCF	0	Olink Inflammation	v.3024	Q-04835-003_SP222760_INFI	Pass	-0.04594	8.08896	IPC Normalized	NN	F	F	M	45.5934	39.2817	T2D
A_4196	5	OID00546	P05112	IL4	0.44828	Olink Inflammation	v.3024	Q-04835-003_SP222760_INFI	Pass	-0.44392	-0.2363	IPC Normalized	NN	F	F	M	45.5934	39.2817	T2D
A_4196	5	OID00447	Q16651	PRSS8	0	Olink Cardiovascular II	v.5007	Q-04835-002_SP222759_CVDII	Pass	0.66324	10.4948	IPC Normalized	NN	F	F	M	45.5934	39.2817	T2D
A_4196	5	OID01304	Q9NQ79	CRTAC1	0	Olink Cardiometabolic	v.3603	Q-04835-001_SP222759_CAM	Pass	0.39883	2.90849	IPC Normalized	NN	F	F	M	45.5934	39.2817	T2D
A_4196	5	OID00408	P21583	SCF	0	Olink Cardiovascular II	v.5007	Q-04835-002_SP222759_CVDII	Pass	1.37881	8.62876	IPC Normalized	NN	F	F	M	45.5934	39.2817	T2D
A_4196	5	OID01292	Q16627	CCL14	0	Olink Cardiometabolic	v.3603	Q-04835-001_SP222759_CAM	Pass	0.81188	7.54385	IPC Normalized	NN	F	F	M	45.5934	39.2817	T2D
A_4196	5	OID00383	Q9NQ25	SLAMF7	0	Olink Cardiovascular II	v.5007	Q-04835-002_SP222759_CVDII	Pass	1.3959	4.78686	IPC Normalized	NN	F	F	M	45.5934	39.2817	T2D
A_4196	5	OID01227	P03951	F11	0	Olink Cardiometabolic	v.3603	Q-04835-001_SP222759_CAM	Pass	-1.58942	7.06341	IPC Normalized	NN	F	F	M	45.5934	39.2817	T2D
A_4196	5	OID00517	Q13478	IL-18R1	0	Olink Inflammation	v.3024	Q-04835-003_SP222760_INFI	Pass	0.19912	7.60425	IPC Normalized	NN	F	F	M	45.5934	39.2817	T2D
A_4196	5	OID01267	P32942	ICAM3	0	Olink Cardiometabolic	v.3603	Q-04835-001_SP222759_CAM	Pass	0.76974	3.0151	IPC Normalized	NN	F	F	M	45.5934	39.2817	T2D
A_4196	5	OID00411	P01833	PIgR	0	Olink Cardiovascular II	v.5007	Q-04835-002_SP222759_CVDII	Pass	1.31204	6.98168	IPC Normalized	NN	F	F	M	45.5934	39.2817	T2D
A_4196	5	OID00492	P14784	IL-2RB	0	Olink Inflammation	v.3024	Q-04835-003_SP222760_INFI	Pass	-0.05098	0.96799	IPC Normalized	NN	F	F	M	45.5934	39.2817	T2D
A_4196	5	OID00386	Q9BWV1	BOC	0	Olink Cardiovascular II	v.5007	Q-04835-002_SP222759_CVDII	Pass	1.62696	3.81406	IPC Normalized	NN	F	F	M	45.5934	39.2817	T2D
A_4196	5	OID00499	P30203	CD6	0	Olink Inflammation	v.3024	Q-04835-003_SP222760_INFI	Pass	-0.84096	5.67092	IPC Normalized	NN	F	F	M	45.5934	39.2817	T2D
A_4196	5	OID00400	Q9HB29	IL1RL2	0	Olink Cardiovascular II	v.5007	Q-04835-002_SP222759_CVDII	Pass	1.71481	5.96847	IPC Normalized	NN	F	F	M	45.5934	39.2817	T2D
A_4196	5	OID01272	P42785	PRCP	0.27586	Olink Cardiometabolic	v.3603	Q-04835-001_SP222759_CAM	Pass	0.20945	1.65398	IPC Normalized	NN	F	F	M	45.5934	39.2817	T2D
A_4196	5	OID01239	P08709	F7	0	Olink Cardiometabolic	v.3603	Q-04835-001_SP222759_CAM	Pass	0.82112	4.54726	IPC Normalized	NN	F	F	M	45.5934	39.2817	T2D
A_4196	5	OID00382	P29965	CD40-L	0	Olink Cardiovascular II	v.5007	Q-04835-002_SP222759_CVDII	Pass	0.87868	9.44018	IPC Normalized	NN	F	F	M	45.5934	39.2817	T2D
A_4196	5	OID01247	P13591	NCAM1	0	Olink Cardiometabolic	v.3603	Q-04835-001_SP222759_CAM	Pass	0.15833	2.9519	IPC Normalized	NN	F	F	M	45.5934	39.2817	T2D
A_4196	5	OID01302	Q9BXR6	CFHR5	0	Olink Cardiometabolic	v.3603	Q-04835-001_SP222759_CAM	Pass	-0.87452	7.49441	IPC Normalized	NN	F	F	M	45.5934	39.2817	T2D
A_4196	5	OID01306	Q9Y5C1	ANGPTL3	0	Olink Cardiometabolic	v.3603	Q-04835-001_SP222759_CAM	Pass	0.92062	6.18382	IPC Normalized	NN	F	F	M	45.5934	39.2817	T2D
A_4196	5	OID00530	P55773	CCL23	0	Olink Inflammation	v.3024	Q-04835-003_SP222760_INFI	Pass	0.8862	11.7824	IPC Normalized	NN	F	F	M	45.5934	39.2817	T2D
A_4196	5	OID00551	O15444	CCL25	0	Olink Inflammation	v.3024	Q-04835-003_SP222760_INFI	Pass	0.37208	5.80578	IPC Normalized	NN	F	F	M	45.5934	39.2817	T2D
A_4196	5	OID01273	P46531	NOTCH1	0	Olink Cardiometabolic	v.3603	Q-04835-001_SP222759_CAM	Pass	0.05629	2.57278	IPC Normalized	NN	F	F	M	45.5934	39.2817	T2D
A_4196	5	OID00558	O95630	STAMBP	0	Olink Inflammation	v.3024	Q-04835-003_SP222760_INFI	Pass	0.6716	4.50209	IPC Normalized	NN	F	F	M	45.5934	39.2817	T2D
A_4196	5	OID01261	P22748	CA4	0	Olink Cardiometabolic	v.3603	Q-04835-001_SP222759_CAM	Pass	0.26775	1.12625	IPC Normalized	NN	F	F	M	45.5934	39.2817	T2D
A_4196	5	OID00526	Q5T4W7	ARTN	0.55172	Olink Inflammation	v.3024	Q-04835-003_SP222760_INFI	Pass	-0.81806	-0.6034	IPC Normalized	NN	F	F	M	45.5934	39.2817	T2D
A_4196	5	OID01299	Q96KN2	CNDP1	0	Olink Cardiometabolic	v.3603	Q-04835-001_SP222759_CAM	Pass	0.78481	5.54515	IPC Normalized	NN	F	F	M	45.5934	39.2817	T2D
A_4196	5	OID01260	P22105	TNXB	0	Olink Cardiometabolic	v.3603	Q-04835-001_SP222759_CAM	Pass	0.48957	1.3538	IPC Normalized	NN	F	F	M	45.5934	39.2817	T2D
A_4196	5	OID00494	P13725	OSM	0	Olink Inflammation	v.3024	Q-04835-003_SP222760_INFI	Pass	-0.54777	7.85737	IPC Normalized	NN	F	F	M	45.5934	39.2817	T2D
A_4196	5	OID00547	P15018	LIF	0.96552	Olink Inflammation	v.3024	Q-04835-003_SP222760_INFI	Pass	0.37428	0.11436	IPC Normalized	NN	F	F	M	45.5934	39.2817	T2D
A_4196	5	OID00448	O00253	AGRP	0	Olink Cardiovascular II	v.5007	Q-04835-002_SP222759_CVDII	Pass	1.25658	5.7271	IPC Normalized	NN	F	F	M	45.5934	39.2817	T2D
A_4196	5	OID00522	P14210	HGF	0	Olink Inflammation	v.3024	Q-04835-003_SP222760_INFI	Pass	-0.03225	10.1311	IPC Normalized	NN	F	F	M	45.5934	39.2817	T2D
A_4196	5	OID01230	P05362	ICAM1	0	Olink Cardiometabolic	v.3603	Q-04835-001_SP222759_CAM	Pass	1.13459	6.91071	IPC Normalized	NN	F	F	M	45.5934	39.2817	T2D
A_4196	5	OID01258	P20023	CR2	0	Olink Cardiometabolic	v.3603	Q-04835-001_SP222759_CAM	Pass	0.78187	7.14585	IPC Normalized	NN	F	F	M	45.5934	39.2817	T2D
A_4196	5	OID00497	Q969D9	TSLP	0.89655	Olink Inflammation	v.3024	Q-04835-003_SP222760_INFI	Pass	0.38571	1.65993	IPC Normalized	NN	F	F	M	45.5934	39.2817	T2D
A_4196	5	OID01274	P49747	COMP	0	Olink Cardiometabolic	v.3603	Q-04835-001_SP222759_CAM	Pass	0.91922	7.01659	IPC Normalized	NN	F	F	M	45.5934	39.2817	T2D
A_4196	5	OID00518	Q9NZQ7	PD-L1	0	Olink Inflammation	v.3024	Q-04835-003_SP222760_INFI	Pass	0.94481	5.41582	IPC Normalized	NN	F	F	M	45.5934	39.2817	T2D
A_4196	5	OID00405	P78380	LOX-1	0	Olink Cardiovascular II	v.5007	Q-04835-002_SP222759_CVDII	Pass	2.01185	10.6442	IPC Normalized	NN	F	F	M	45.5934	39.2817	T2D
A_4196	5	OID00412	Q15109	RAGE	0	Olink Cardiovascular II	v.5007	Q-04835-002_SP222759_CVDII	Pass	1.10989	14.1645	IPC Normalized	NN	F	F	M	45.5934	39.2817	T2D
A_4196	5	OID00493	P01583	IL-1 alpha	1	Olink Inflammation	v.3024	Q-04835-003_SP222760_INFI	Pass	0.58669	-0.21408	IPC Normalized	NN	F	F	M	45.5934	39.2817	T2D
A_4196	5	OID00560	P00813	ADA	0	Olink Inflammation	v.3024	Q-04835-003_SP222760_INFI	Pass	0.88677	5.30538	IPC Normalized	NN	F	F	M	45.5934	39.2817	T2D
A_4196	5	OID00426	Q96D42	KIM1	0	Olink Cardiovascular II	v.5007	Q-04835-002_SP222759_CVDII	Pass	1.69718	7.50366	IPC Normalized	NN	F	F	M	45.5934	39.2817	T2D
A_4196	5	OID00401	P01127	PDGF subunit B	0	Olink Cardiovascular II	v.5007	Q-04835-002_SP222759_CVDII	Pass	0.79285	11.2291	IPC Normalized	NN	F	F	M	45.5934	39.2817	T2D
A_4196	5	OID01223	P00915	CA1	0	Olink Cardiometabolic	v.3603	Q-04835-001_SP222759_CAM	Pass	-0.56116	6.65472	IPC Normalized	NN	F	F	M	45.5934	39.2817	T2D
A_4196	5	OID01234	P07359	GP1BA	0	Olink Cardiometabolic	v.3603	Q-04835-001_SP222759_CAM	Pass	0.03465	5.46652	IPC Normalized	NN	F	F	M	45.5934	39.2817	T2D
A_4196	5	OID00556	P78556	CCL20	0	Olink Inflammation	v.3024	Q-04835-003_SP222760_INFI	Pass	0.85833	9.07461	IPC Normalized	NN	F	F	M	45.5934	39.2817	T2D
A_4196	5	OID01289	Q15113	PCOLCE	0	Olink Cardiometabolic	v.3603	Q-04835-001_SP222759_CAM	Pass	0.80671	5.76372	IPC Normalized	NN	F	F	M	45.5934	39.2817	T2D
A_4196	5	OID01287	Q14515	SPARCL1	0	Olink Cardiometabolic	v.3603	Q-04835-001_SP222759_CAM	Pass	0.45061	2.47557	IPC Normalized	NN	F	F	M	45.5934	39.2817	T2D
A_4196	5	OID01280	Q06141	REG3A	0.75862	Olink Cardiometabolic	v.3603	Q-04835-001_SP222759_CAM	Pass	0.02425	-0.08285	IPC Normalized	NN	F	F	M	45.5934	39.2817	T2D
A_4196	5	OID00531	P06127	CD5	0	Olink Inflammation	v.3024	Q-04835-003_SP222760_INFI	Pass	-0.13812	5.61627	IPC Normalized	NN	F	F	M	45.5934	39.2817	T2D
A_4196	5	OID00552	P78423	CX3CL1	0	Olink Inflammation	v.3024	Q-04835-003_SP222760_INFI	Pass	0.33222	3.98753	IPC Normalized	NN	F	F	M	45.5934	39.2817	T2D
A_4196	5	OID01256	P19021	PAM	0	Olink Cardiometabolic	v.3603	Q-04835-001_SP222759_CAM	Pass	-1.03302	1.70757	IPC Normalized	NN	F	F	M	45.5934	39.2817	T2D
A_4196	5	OID00559	P05113	IL5	0.58621	Olink Inflammation	v.3024	Q-04835-003_SP222760_INFI	Pass	0.05501	-0.44077	IPC Normalized	NN	F	F	M	45.5934	39.2817	T2D
A_4196	5	OID01284	Q13332	PTPRS	0	Olink Cardiometabolic	v.3603	Q-04835-001_SP222759_CAM	Pass	-1.45373	-0.00413	IPC Normalized	NN	F	F	M	45.5934	39.2817	T2D
A_4196	5	OID00527	P09238	MMP-10	0	Olink Inflammation	v.3024	Q-04835-003_SP222760_INFI	Pass	0.5991	7.94062	IPC Normalized	NN	F	F	M	45.5934	39.2817	T2D
A_4196	5	OID01244	P12318	FCGR2A	0	Olink Cardiometabolic	v.3603	Q-04835-001_SP222759_CAM	Pass	-1.0368	3.00545	IPC Normalized	NN	F	F	M	45.5934	39.2817	T2D
A_4196	5	OID00555	O43508	TWEAK	0	Olink Inflammation	v.3024	Q-04835-003_SP222760_INFI	Pass	0.03111	9.9872	IPC Normalized	NN	F	F	M	45.5934	39.2817	T2D
A_4196	5	OID00495	P60568	IL2	1	Olink Inflammation	v.3024	Q-04835-003_SP222760_INFI	Pass	0.4608	-0.13187	IPC Normalized	NN	F	F	M	45.5934	39.2817	T2D
A_4196	5	OID00548	Q99748	NRTN	0.82759	Olink Inflammation	v.3024	Q-04835-003_SP222760_INFI	Pass	0.35174	-0.39105	IPC Normalized	NN	F	F	M	45.5934	39.2817	T2D
A_4196	5	OID00449	Q99075	HB-EGF	0	Olink Cardiovascular II	v.5007	Q-04835-002_SP222759_CVDII	Pass	1.58385	9.39099	IPC Normalized	NN	F	F	M	45.5934	39.2817	T2D
A_4196	5	OID00523	P29460	IL-12B	0	Olink Inflammation	v.3024	Q-04835-003_SP222760_INFI	Pass	-0.2561	7.20871	IPC Normalized	NN	F	F	M	45.5934	39.2817	T2D
A_4196	5	OID01216	O00533	CHL1	0	Olink Cardiometabolic	v.3603	Q-04835-001_SP222759_CAM	Pass	0.23133	2.17167	IPC Normalized	NN	F	F	M	45.5934	39.2817	T2D
A_4196	5	OID01229	P05154	SERPINA5	0	Olink Cardiometabolic	v.3603	Q-04835-001_SP222759_CAM	Pass	0.48916	9.03303	IPC Normalized	NN	F	F	M	45.5934	39.2817	T2D
A_4196	5	OID00417	P01241	GH	0	Olink Cardiovascular II	v.5007	Q-04835-002_SP222759_CVDII	Pass	2.14291	5.50621	IPC Normalized	NN	F	F	M	45.5934	39.2817	T2D
A_4196	5	OID01238	P08581	MET	0	Olink Cardiometabolic	v.3603	Q-04835-001_SP222759_CAM	Pass	-0.22971	1.10397	IPC Normalized	NN	F	F	M	45.5934	39.2817	T2D
A_4196	5	OID00519	P01138	Beta-NGF	1	Olink Inflammation	v.3024	Q-04835-003_SP222760_INFI	Pass	1.80262	1.53062	IPC Normalized	NN	F	F	M	45.5934	39.2817	T2D
A_4196	5	OID00406	O00182	Gal-9	0	Olink Cardiovascular II	v.5007	Q-04835-002_SP222759_CVDII	Pass	2.6985	9.70864	IPC Normalized	NN	F	F	M	45.5934	39.2817	T2D
A_4196	5	OID00413	P04179	SOD2	0	Olink Cardiovascular II	v.5007	Q-04835-002_SP222759_CVDII	Pass	1.79403	11.3893	IPC Normalized	NN	F	F	M	45.5934	39.2817	T2D
A_4196	5	OID00554	P20783	NT-3	0	Olink Inflammation	v.3024	Q-04835-003_SP222760_INFI	Pass	1.06962	1.90854	IPC Normalized	NN	F	F	M	45.5934	39.2817	T2D
A_4196	5	OID00561	P01374	TNFB	0	Olink Inflammation	v.3024	Q-04835-003_SP222760_INFI	Pass	0.28704	4.10237	IPC Normalized	NN	F	F	M	45.5934	39.2817	T2D
A_4196	5	OID00427	P35442	THBS2	0	Olink Cardiovascular II	v.5007	Q-04835-002_SP222759_CVDII	Pass	1.58521	6.53896	IPC Normalized	NN	F	F	M	45.5934	39.2817	T2D
A_4196	5	OID00402	Q8NEV9,Q14213	IL-27	0	Olink Cardiovascular II	v.5007	Q-04835-002_SP222759_CVDII	Pass	1.33612	5.89684	IPC Normalized	NN	F	F	M	45.5934	39.2817	T2D
A_4196	5	OID05548	P01375	TNF	0	Olink Inflammation	v.3024	Q-04835-003_SP222760_INFI	Pass	-0.38136	3.78387	IPC Normalized	NN	F	F	M	45.5934	39.2817	T2D
A_4196	5	OID01307	Q9Y5Y7	LYVE1	0	Olink Cardiometabolic	v.3603	Q-04835-001_SP222759_CAM	Pass	0.14518	5.61552	IPC Normalized	NN	F	F	M	45.5934	39.2817	T2D
A_4196	5	OID00557	P50225	ST1A1	0.06897	Olink Inflammation	v.3024	Q-04835-003_SP222760_INFI	Pass	0.68108	4.73064	IPC Normalized	NN	F	F	M	45.5934	39.2817	T2D
A_4196	5	OID01297	Q8NHL6	LILRB1	0	Olink Cardiometabolic	v.3603	Q-04835-001_SP222759_CAM	Pass	-1.45298	1.44179	IPC Normalized	NN	F	F	M	45.5934	39.2817	T2D
A_4196	5	OID01218	O15031	PLXNB2	0	Olink Cardiometabolic	v.3603	Q-04835-001_SP222759_CAM	Pass	0.74494	2.03884	IPC Normalized	NN	F	F	M	45.5934	39.2817	T2D
A_4196	5	OID01222	P00441	SOD1	0.24138	Olink Cardiometabolic	v.3603	Q-04835-001_SP222759_CAM	Pass	-0.37826	0.98348	IPC Normalized	NN	F	F	M	45.5934	39.2817	T2D
A_4196	5	OID00532	P10147	CCL3	0	Olink Inflammation	v.3024	Q-04835-003_SP222760_INFI	Pass	0.6616	7.74262	IPC Normalized	NN	F	F	M	45.5934	39.2817	T2D
A_4196	5	OID00553	Q07011	TNFRSF9	0	Olink Inflammation	v.3024	Q-04835-003_SP222760_INFI	Pass	-0.14678	6.0668	IPC Normalized	NN	F	F	M	45.5934	39.2817	T2D
A_4196	5	OID01228	P04070	PROC	0	Olink Cardiometabolic	v.3603	Q-04835-001_SP222759_CAM	Pass	-0.38474	5.155	IPC Normalized	NN	F	F	M	45.5934	39.2817	T2D
A_4196	5	OID00419	Q04760	GLO1	0	Olink Cardiovascular II	v.5007	Q-04835-002_SP222759_CVDII	Pass	1.84265	9.15203	IPC Normalized	NN	F	F	M	45.5934	39.2817	T2D
A_4196	5	OID01243	P11226	MBL2	0	Olink Cardiometabolic	v.3603	Q-04835-001_SP222759_CAM	Pass	-0.12303	7.7128	IPC Normalized	NN	F	F	M	45.5934	39.2817	T2D
A_4196	5	OID00528	P22301	IL10	0	Olink Inflammation	v.3024	Q-04835-003_SP222760_INFI	Pass	0.49344	6.1793	IPC Normalized	NN	F	F	M	45.5934	39.2817	T2D
A_4196	5	OID01217	O14786	NRP1	0	Olink Cardiometabolic	v.3603	Q-04835-001_SP222759_CAM	Pass	-2.40124	0.52211	IPC Normalized	NN	F	F	M	45.5934	39.2817	T2D
A_4196	5	OID00415	Q9GZV9	FGF-23	0.65517	Olink Cardiovascular II	v.5007	Q-04835-002_SP222759_CVDII	Pass	0.79513	1.02285	IPC Normalized	NN	F	F	M	45.5934	39.2817	T2D
A_4196	5	OID00496	P09341	CXCL1	0	Olink Inflammation	v.3024	Q-04835-003_SP222760_INFI	Pass	0.55512	9.95764	IPC Normalized	NN	F	F	M	45.5934	39.2817	T2D
A_4196	5	OID00549	P80075	MCP-2	0	Olink Inflammation	v.3024	Q-04835-003_SP222760_INFI	Pass	0.04757	10.1349	IPC Normalized	NN	F	F	M	45.5934	39.2817	T2D
A_4196	5	OID00450	Q9UK05	GDF-2	0	Olink Cardiovascular II	v.5007	Q-04835-002_SP222759_CVDII	Pass	1.55084	10.1122	IPC Normalized	NN	F	F	M	45.5934	39.2817	T2D
A_4196	5	OID00524	Q13007	IL-24	0.89655	Olink Inflammation	v.3024	Q-04835-003_SP222760_INFI	Pass	1.34203	1.10702	IPC Normalized	NN	F	F	M	45.5934	39.2817	T2D
A_4196	5	OID01291	Q15582	TGFBI	0	Olink Cardiometabolic	v.3603	Q-04835-001_SP222759_CAM	Pass	1.28838	8.66086	IPC Normalized	NN	F	F	M	45.5934	39.2817	T2D
A_4196	5	OID01219	O75015	FCGR3B	0	Olink Cardiometabolic	v.3603	Q-04835-001_SP222759_CAM	Pass	0.44182	3.21727	IPC Normalized	NN	F	F	M	45.5934	39.2817	T2D
A_4196	5	OID00418	P19883	FS	0	Olink Cardiovascular II	v.5007	Q-04835-002_SP222759_CVDII	Pass	2.4815	13.5314	IPC Normalized	NN	F	F	M	45.5934	39.2817	T2D
A_4196	5	OID01288	Q14767	LTBP2	0.62069	Olink Cardiometabolic	v.3603	Q-04835-001_SP222759_CAM	Pass	0.93999	0.94311	IPC Normalized	NN	F	F	M	45.5934	39.2817	T2D
A_4196	5	OID00520	P42830	CXCL5	0	Olink Inflammation	v.3024	Q-04835-003_SP222760_INFI	Pass	1.08368	13.0472	IPC Normalized	NN	F	F	M	45.5934	39.2817	T2D
A_4196	5	OID00407	P27352	GIF	0	Olink Cardiovascular II	v.5007	Q-04835-002_SP222759_CVDII	Pass	0.98095	8.27099	IPC Normalized	NN	F	F	M	45.5934	39.2817	T2D
A_4196	5	OID00414	Q99895	CTRC	0	Olink Cardiovascular II	v.5007	Q-04835-002_SP222759_CVDII	Pass	2.90227	11.3519	IPC Normalized	NN	F	F	M	45.5934	39.2817	T2D
A_4196	5	OID01232	P05543	SERPINA7	0	Olink Cardiometabolic	v.3603	Q-04835-001_SP222759_CAM	Pass	0.174	4.66066	IPC Normalized	NN	F	F	M	45.5934	39.2817	T2D
A_4196	5	OID00562	P09603	CSF-1	0	Olink Inflammation	v.3024	Q-04835-003_SP222760_INFI	Pass	-0.03336	9.60217	IPC Normalized	NN	F	F	M	45.5934	39.2817	T2D
A_4196	5	OID00428	P07204	TM	0	Olink Cardiovascular II	v.5007	Q-04835-002_SP222759_CVDII	Pass	2.00356	10.4266	IPC Normalized	NN	F	F	M	45.5934	39.2817	T2D
A_4196	5	OID00403	Q8TAD2	IL-17D	0	Olink Cardiovascular II	v.5007	Q-04835-002_SP222759_CVDII	Pass	1.96758	2.47143	IPC Normalized	NN	F	F	M	45.5934	39.2817	T2D
A_4196	5	OID00463	P41159	LEP	0	Olink Cardiovascular II	v.5007	Q-04835-002_SP222759_CVDII	Pass	1.9181	9.28572	IPC Normalized	NN	F	F	M	45.5934	39.2817	T2D
A_4196	5	OID01235	P07451	CA3	0	Olink Cardiometabolic	v.3603	Q-04835-001_SP222759_CAM	Pass	-0.23889	1.58633	IPC Normalized	NN	F	F	M	45.5934	39.2817	T2D
A_4196	5	OID00537	Q9NYY1	IL-20	0.96552	Olink Inflammation	v.3024	Q-04835-003_SP222760_INFI	Pass	0.6493	0.45846	IPC Normalized	NN	F	F	M	45.5934	39.2817	T2D
A_4196	5	OID05547	P01579	IFN-gamma	0	Olink Inflammation	v.3024	Q-04835-003_SP222760_INFI	Pass	2.66671	5.44574	IPC Normalized	NN	F	F	M	45.5934	39.2817	T2D
A_4196	5	OID01303	Q9H1U4	MEGF9	0	Olink Cardiometabolic	v.3603	Q-04835-001_SP222759_CAM	Pass	0.18142	3.10467	IPC Normalized	NN	F	F	M	45.5934	39.2817	T2D
A_4196	5	OID00452	P40225	THPO	0	Olink Cardiovascular II	v.5007	Q-04835-002_SP222759_CVDII	Pass	1.45534	5.24564	IPC Normalized	NN	F	F	M	45.5934	39.2817	T2D
A_4196	5	OID00533	P49771	Flt3L	0	Olink Inflammation	v.3024	Q-04835-003_SP222760_INFI	Pass	1.30216	9.45877	IPC Normalized	NN	F	F	M	45.5934	39.2817	T2D
A_4196	5	OID01275	P55058	PLTP	0.06897	Olink Cardiometabolic	v.3603	Q-04835-001_SP222759_CAM	Pass	0.45574	1.09169	IPC Normalized	NN	F	F	M	45.5934	39.2817	T2D
A_4196	5	OID01225	P01034	CST3	0	Olink Cardiometabolic	v.3603	Q-04835-001_SP222759_CAM	Pass	1.49844	6.50165	IPC Normalized	NN	F	F	M	45.5934	39.2817	T2D
A_4196	5	OID00420	Q9UIB8	CD84	0	Olink Cardiovascular II	v.5007	Q-04835-002_SP222759_CVDII	Pass	2.29085	7.50173	IPC Normalized	NN	F	F	M	45.5934	39.2817	T2D
A_4196	5	OID00434	Q14005	IL16	0	Olink Cardiovascular II	v.5007	Q-04835-002_SP222759_CVDII	Pass	0.33544	8.06538	IPC Normalized	NN	F	F	M	45.5934	39.2817	T2D
A_4196	5	OID00455	P16860	BNP	0.68966	Olink Cardiovascular II	v.5007	Q-04835-002_SP222759_CVDII	Pass	1.83078	1.36229	IPC Normalized	NN	F	F	M	45.5934	39.2817	T2D
A_4196	5	OID01281	Q12805	EFEMP1	0	Olink Cardiometabolic	v.3603	Q-04835-001_SP222759_CAM	Pass	2.17088	5.20563	IPC Normalized	NN	F	F	M	45.5934	39.2817	T2D
A_4196	5	OID00416	Q9BUD6	SPON2	0	Olink Cardiovascular II	v.5007	Q-04835-002_SP222759_CVDII	Pass	1.03062	10.4144	IPC Normalized	NN	F	F	M	45.5934	39.2817	T2D
A_4196	5	OID00543	O95760	IL33	0.96552	Olink Inflammation	v.3024	Q-04835-003_SP222760_INFI	Pass	1.41261	1.35291	IPC Normalized	NN	F	F	M	45.5934	39.2817	T2D
A_4196	5	OID00550	Q14790	CASP-8	0	Olink Inflammation	v.3024	Q-04835-003_SP222760_INFI	Pass	0.40128	5.55752	IPC Normalized	NN	F	F	M	45.5934	39.2817	T2D
A_4196	5	OID00451	P12104	FABP2	0	Olink Cardiovascular II	v.5007	Q-04835-002_SP222759_CVDII	Pass	2.08	9.26135	IPC Normalized	NN	F	F	M	45.5934	39.2817	T2D
A_4196	5	OID00525	P35225	IL13	0.93103	Olink Inflammation	v.3024	Q-04835-003_SP222760_INFI	Pass	-0.32329	-0.90689	IPC Normalized	NN	F	F	M	45.5934	39.2817	T2D
A_4196	5	OID01254	P17813	ENG	0	Olink Cardiometabolic	v.3603	Q-04835-001_SP222759_CAM	Pass	-1.24621	0.8503	IPC Normalized	NN	F	F	M	45.5934	39.2817	T2D
A_4196	5	OID01264	P24592	IGFBP6	0	Olink Cardiometabolic	v.3603	Q-04835-001_SP222759_CAM	Pass	0.31662	5.27196	IPC Normalized	NN	F	F	M	45.5934	39.2817	T2D
A_4196	5	OID00539	Q9NRJ3	CCL28	0	Olink Inflammation	v.3024	Q-04835-003_SP222760_INFI	Pass	-0.07638	2.01182	IPC Normalized	NN	F	F	M	45.5934	39.2817	T2D
A_4196	5	OID00472	P15692	VEGFA	0	Olink Inflammation	v.3024	Q-04835-003_SP222760_INFI	Pass	1.89907	13.4388	IPC Normalized	NN	F	F	M	45.5934	39.2817	T2D
A_4196	5	OID00521	O14788	TRANCE	0	Olink Inflammation	v.3024	Q-04835-003_SP222760_INFI	Pass	0.07188	4.87096	IPC Normalized	NN	F	F	M	45.5934	39.2817	T2D
A_4196	5	OID00454	P51161	GT	0	Olink Cardiovascular II	v.5007	Q-04835-002_SP222759_CVDII	Pass	1.2023	3.06667	IPC Normalized	NN	F	F	M	45.5934	39.2817	T2D
A_4196	5	OID01255	P17936	IGFBP3	0	Olink Cardiometabolic	v.3603	Q-04835-001_SP222759_CAM	Pass	-1.18178	4.30528	IPC Normalized	NN	F	F	M	45.5934	39.2817	T2D
A_4196	5	OID00475	P39905	GDNF	0	Olink Inflammation	v.3024	Q-04835-003_SP222760_INFI	Pass	0.27714	1.50901	IPC Normalized	NN	F	F	M	45.5934	39.2817	T2D
A_4196	5	OID00429	Q96IQ7	VSIG2	0	Olink Cardiovascular II	v.5007	Q-04835-002_SP222759_CVDII	Pass	1.78165	3.41011	IPC Normalized	NN	F	F	M	45.5934	39.2817	T2D
A_4196	5	OID00542	P25942	CD40	0	Olink Inflammation	v.3024	Q-04835-003_SP222760_INFI	Pass	0.1366	11.3029	IPC Normalized	NN	F	F	M	45.5934	39.2817	T2D
A_4196	5	OID00404	P09341	CXCL1	0	Olink Cardiovascular II	v.5007	Q-04835-002_SP222759_CVDII	Pass	2.61416	11.7524	IPC Normalized	NN	F	F	M	45.5934	39.2817	T2D
A_4196	5	OID00464	P35218	CA5A	0	Olink Cardiovascular II	v.5007	Q-04835-002_SP222759_CVDII	Pass	1.94277	6.29914	IPC Normalized	NN	F	F	M	45.5934	39.2817	T2D
A_4196	5	OID01279	Q03167	TGFBR3	0	Olink Cardiometabolic	v.3603	Q-04835-001_SP222759_CAM	Pass	0.77517	3.00415	IPC Normalized	NN	F	F	M	45.5934	39.2817	T2D
A_4196	5	OID00538	Q8IXJ6	SIRT2	0.06897	Olink Inflammation	v.3024	Q-04835-003_SP222760_INFI	Pass	0.25851	3.57135	IPC Normalized	NN	F	F	M	45.5934	39.2817	T2D
A_4196	5	OID00545	O95750	FGF-19	0	Olink Inflammation	v.3024	Q-04835-003_SP222760_INFI	Pass	1.02563	8.69051	IPC Normalized	NN	F	F	M	45.5934	39.2817	T2D
A_4196	5	OID01226	P03950	ANG	0	Olink Cardiometabolic	v.3603	Q-04835-001_SP222759_CAM	Pass	0.57086	7.12468	IPC Normalized	NN	F	F	M	45.5934	39.2817	T2D
A_4196	5	OID00453	Q9UEW3	MARCO	0	Olink Cardiovascular II	v.5007	Q-04835-002_SP222759_CVDII	Pass	2.43548	8.23016	IPC Normalized	NN	F	F	M	45.5934	39.2817	T2D
A_4196	5	OID00534	P80162	CXCL6	0	Olink Inflammation	v.3024	Q-04835-003_SP222760_INFI	Pass	-0.55889	9.80027	IPC Normalized	NN	F	F	M	45.5934	39.2817	T2D
A_4196	5	OID00467	Q9Y6K9	NEMO	0.06897	Olink Cardiovascular II	v.5007	Q-04835-002_SP222759_CVDII	Pass	1.46924	5.50335	IPC Normalized	NN	F	F	M	45.5934	39.2817	T2D
A_4196	5	OID00421	Q13219	PAPPA	0	Olink Cardiovascular II	v.5007	Q-04835-002_SP222759_CVDII	Pass	1.03063	2.75204	IPC Normalized	NN	F	F	M	45.5934	39.2817	T2D
A_4196	5	OID00541	P80511	EN-RAGE	0	Olink Inflammation	v.3024	Q-04835-003_SP222760_INFI	Pass	-0.56005	7.63634	IPC Normalized	NN	F	F	M	45.5934	39.2817	T2D
A_4196	5	OID00435	Q99523	SORT1	0	Olink Cardiovascular II	v.5007	Q-04835-002_SP222759_CVDII	Pass	1.51286	9.71758	IPC Normalized	NN	F	F	M	45.5934	39.2817	T2D
A_4196	5	OID00456	P39900	MMP12	0	Olink Cardiovascular II	v.5007	Q-04835-002_SP222759_CVDII	Pass	1.10575	7.31602	IPC Normalized	NN	F	F	M	45.5934	39.2817	T2D
A_4196	5	OID00469	P09874	PARP-1	0.96552	Olink Cardiovascular II	v.5007	Q-04835-002_SP222759_CVDII	Pass	4.78629	4.59685	IPC Normalized	NN	F	F	M	45.5934	39.2817	T2D
A_4196	5	OID00430	P02760	AMBP	0	Olink Cardiovascular II	v.5007	Q-04835-002_SP222759_CVDII	Pass	2.08931	8.90229	IPC Normalized	NN	F	F	M	45.5934	39.2817	T2D
A_4196	5	OID00470	Q9UJM8	HAOX1	0	Olink Cardiovascular II	v.5007	Q-04835-002_SP222759_CVDII	Pass	1.81353	9.58236	IPC Normalized	NN	F	F	M	45.5934	39.2817	T2D
A_4196	5	OID00431	P51888	PRELP	0	Olink Cardiovascular II	v.5007	Q-04835-002_SP222759_CVDII	Pass	1.04873	8.97167	IPC Normalized	NN	F	F	M	45.5934	39.2817	T2D
A_4196	5	OID00465	P04792	HSP 27	0	Olink Cardiovascular II	v.5007	Q-04835-002_SP222759_CVDII	Pass	3.08318	13.3964	IPC Normalized	NN	F	F	M	45.5934	39.2817	T2D
A_4196	5	OID00459	P07711	CTSL1	0	Olink Cardiovascular II	v.5007	Q-04835-002_SP222759_CVDII	Pass	1.3754	9.60226	IPC Normalized	NN	F	F	M	45.5934	39.2817	T2D
A_4196	5	OID00466	P01730	CD4	0	Olink Cardiovascular II	v.5007	Q-04835-002_SP222759_CVDII	Pass	1.64639	5.97796	IPC Normalized	NN	F	F	M	45.5934	39.2817	T2D
A_4196	5	OID01248	P13987	CD59	0	Olink Cardiometabolic	v.3603	Q-04835-001_SP222759_CAM	Pass	-1.18684	0.69701	IPC Normalized	NN	F	F	M	45.5934	39.2817	T2D
A_4196	5	OID01213	Q8NFT8	DNER	0	Olink Inflammation	v.3024	Q-04835-003_SP222760_INFI	Pass	-0.06455	8.36439	IPC Normalized	NN	F	F	M	45.5934	39.2817	T2D
A_4196	5	OID05124	P01732	CD8A	0	Olink Inflammation	v.3024	Q-04835-003_SP222760_INFI	Pass	0.93608	10.2976	IPC Normalized	NN	F	F	M	45.5934	39.2817	T2D
A_4196	5	OID01266	P27487	DPP4	0	Olink Cardiometabolic	v.3603	Q-04835-001_SP222759_CAM	Pass	0.68733	4.67921	IPC Normalized	NN	F	F	M	45.5934	39.2817	T2D
A_4196	5	OID00468	O43915	VEGFD	0	Olink Cardiovascular II	v.5007	Q-04835-002_SP222759_CVDII	Pass	1.23628	7.72708	IPC Normalized	NN	F	F	M	45.5934	39.2817	T2D
A_4196	5	OID00536	Q13541	4E-BP1	0	Olink Inflammation	v.3024	Q-04835-003_SP222760_INFI	Pass	0.5306	7.87914	IPC Normalized	NN	F	F	M	45.5934	39.2817	T2D
A_4196	5	OID01231	P05451	REG1A	0	Olink Cardiometabolic	v.3603	Q-04835-001_SP222759_CAM	Pass	0.85758	6.4305	IPC Normalized	NN	F	F	M	45.5934	39.2817	T2D
A_4196	5	OID00436	P31997	CEACAM8	0	Olink Cardiovascular II	v.5007	Q-04835-002_SP222759_CVDII	Pass	2.22301	8.88009	IPC Normalized	NN	F	F	M	45.5934	39.2817	T2D
A_4196	5	OID00457	Q9BYF1	ACE2	0	Olink Cardiovascular II	v.5007	Q-04835-002_SP222759_CVDII	Pass	0.60142	4.88347	IPC Normalized	NN	F	F	M	45.5934	39.2817	T2D
A_4196	5	OID00437	P26022	PTX3	0	Olink Cardiovascular II	v.5007	Q-04835-002_SP222759_CVDII	Pass	1.15855	4.81157	IPC Normalized	NN	F	F	M	45.5934	39.2817	T2D
A_4196	5	OID00424	Q16698	DECR1	0	Olink Cardiovascular II	v.5007	Q-04835-002_SP222759_CVDII	Pass	1.02757	4.51126	IPC Normalized	NN	F	F	M	45.5934	39.2817	T2D
A_4196	5	OID01277	P59665	DEFA1	0.2069	Olink Cardiometabolic	v.3603	Q-04835-001_SP222759_CAM	Pass	0.27815	2.23542	IPC Normalized	NN	F	F	M	45.5934	39.2817	T2D
A_4196	5	OID00432	P09601	HO-1	0	Olink Cardiovascular II	v.5007	Q-04835-002_SP222759_CVDII	Pass	1.31119	12.8363	IPC Normalized	NN	F	F	M	45.5934	39.2817	T2D
A_4196	5	OID00425	Q12866	MERTK	0	Olink Cardiovascular II	v.5007	Q-04835-002_SP222759_CVDII	Pass	1.99887	6.61253	IPC Normalized	NN	F	F	M	45.5934	39.2817	T2D
A_4196	5	OID01252	P15907	ST6GAL1	0	Olink Cardiometabolic	v.3603	Q-04835-001_SP222759_CAM	Pass	0.26714	4.35518	IPC Normalized	NN	F	F	M	45.5934	39.2817	T2D
A_4196	5	OID00433	P47992	XCL1	0	Olink Cardiovascular II	v.5007	Q-04835-002_SP222759_CVDII	Pass	0.76846	5.56725	IPC Normalized	NN	F	F	M	45.5934	39.2817	T2D
A_4196	5	OID00535	P02778	CXCL10	0	Olink Inflammation	v.3024	Q-04835-003_SP222760_INFI	Pass	0.29492	7.65407	IPC Normalized	NN	F	F	M	45.5934	39.2817	T2D
A_4196	5	OID00461	O14836	TNFRSF13B	0	Olink Cardiovascular II	v.5007	Q-04835-002_SP222759_CVDII	Pass	1.5917	11.2306	IPC Normalized	NN	F	F	M	45.5934	39.2817	T2D
A_4196	5	OID00422	Q8IW75	SERPINA12	0	Olink Cardiovascular II	v.5007	Q-04835-002_SP222759_CVDII	Pass	0.69251	5.5889	IPC Normalized	NN	F	F	M	45.5934	39.2817	T2D
A_4196	5	OID00462	P21980	TGM2	0	Olink Cardiovascular II	v.5007	Q-04835-002_SP222759_CVDII	Pass	2.50974	8.8836	IPC Normalized	NN	F	F	M	45.5934	39.2817	T2D
A_4196	5	OID00471	P10145	IL8	0	Olink Inflammation	v.3024	Q-04835-003_SP222760_INFI	Pass	0.96661	7.31784	IPC Normalized	NN	F	F	M	45.5934	39.2817	T2D
A_4196	5	OID00423	P00797	REN	0	Olink Cardiovascular II	v.5007	Q-04835-002_SP222759_CVDII	Pass	1.72	7.28671	IPC Normalized	NN	F	F	M	45.5934	39.2817	T2D
A_4196	5	OID01293	Q16769	QPCT	0	Olink Cardiometabolic	v.3603	Q-04835-001_SP222759_CAM	Pass	-1.85758	-0.00591	IPC Normalized	NN	F	F	M	45.5934	39.2817	T2D
A_4196	5	OID00460	Q8IYS5	hOSCAR	0	Olink Cardiovascular II	v.5007	Q-04835-002_SP222759_CVDII	Pass	1.80681	11.0054	IPC Normalized	NN	F	F	M	45.5934	39.2817	T2D
A_4196	5	OID01300	Q99650	OSMR	0	Olink Cardiometabolic	v.3603	Q-04835-001_SP222759_CAM	Pass	-1.85152	-0.60538	IPC Normalized	NN	F	F	M	45.5934	39.2817	T2D
A_4196	5	OID01221	O95445	APOM	0	Olink Cardiometabolic	v.3603	Q-04835-001_SP222759_CAM	Pass	1.42341	6.78005	IPC Normalized	NN	F	F	M	45.5934	39.2817	T2D
A_4196	5	OID00474	P80098	MCP-3	0	Olink Inflammation	v.3024	Q-04835-003_SP222760_INFI	Pass	0.22822	3.42128	IPC Normalized	NN	F	F	M	45.5934	39.2817	T2D
A_4196	5	OID00458	Q9BQ51	PD-L2	0	Olink Cardiovascular II	v.5007	Q-04835-002_SP222759_CVDII	Pass	2.36105	4.32199	IPC Normalized	NN	F	F	M	45.5934	39.2817	T2D
A_4209	11	OID01238	P08581	MET	0	Olink Cardiometabolic	v.3603	Q-04835-001_SP222759_CAM	Pass	-0.22971	0.41105	IPC Normalized	IV	T	T	M	33.8344	49.5518	IGT
A_4209	11	OID01265	P24821	TNC	0	Olink Cardiometabolic	v.3603	Q-04835-001_SP222759_CAM	Pass	-0.01542	2.0583	IPC Normalized	IV	T	T	M	33.8344	49.5518	IGT
A_4209	11	OID01250	P14543	NID1	0	Olink Cardiometabolic	v.3603	Q-04835-001_SP222759_CAM	Pass	0.88396	3.0784	IPC Normalized	IV	T	T	M	33.8344	49.5518	IGT
A_4209	11	OID01220	O75023	LILRB5	0	Olink Cardiometabolic	v.3603	Q-04835-001_SP222759_CAM	Pass	-0.04772	4.14833	IPC Normalized	IV	T	T	M	33.8344	49.5518	IGT
A_4209	11	OID01285	Q13361	MFAP5	0	Olink Cardiometabolic	v.3603	Q-04835-001_SP222759_CAM	Pass	-0.04754	0.06121	IPC Normalized	IV	T	T	M	33.8344	49.5518	IGT
A_4209	11	OID01295	Q6EMK4	VASN	0	Olink Cardiometabolic	v.3603	Q-04835-001_SP222759_CAM	Pass	-0.02093	1.1806	IPC Normalized	IV	T	T	M	33.8344	49.5518	IGT
A_4209	11	OID01288	Q14767	LTBP2	0.62069	Olink Cardiometabolic	v.3603	Q-04835-001_SP222759_CAM	Pass	0.93999	0.75035	IPC Normalized	IV	T	T	M	33.8344	49.5518	IGT
A_4209	11	OID00484	P13500	MCP-1	0	Olink Inflammation	v.3024	Q-04835-003_SP222760_INFI	Pass	0.59937	11.5945	IPC Normalized	IV	T	T	M	33.8344	49.5518	IGT
A_4209	11	OID01251	P15529	CD46	0	Olink Cardiometabolic	v.3603	Q-04835-001_SP222759_CAM	Pass	1.07961	3.32985	IPC Normalized	IV	T	T	M	33.8344	49.5518	IGT
A_4209	11	OID00526	Q5T4W7	ARTN	0.55172	Olink Inflammation	v.3024	Q-04835-003_SP222760_INFI	Pass	-0.81806	-0.93824	IPC Normalized	IV	T	T	M	33.8344	49.5518	IGT
A_4209	11	OID01233	P06681	C2	0	Olink Cardiometabolic	v.3603	Q-04835-001_SP222759_CAM	Pass	-0.31893	5.10605	IPC Normalized	IV	T	T	M	33.8344	49.5518	IGT
A_4209	11	OID00413	P04179	SOD2	0	Olink Cardiovascular II	v.5007	Q-04835-002_SP222759_CVDII	Pass	1.79403	11.1513	IPC Normalized	IV	T	T	M	33.8344	49.5518	IGT
A_4209	11	OID00527	P09238	MMP-10	0	Olink Inflammation	v.3024	Q-04835-003_SP222760_INFI	Pass	0.5991	8.209	IPC Normalized	IV	T	T	M	33.8344	49.5518	IGT
A_4209	11	OID01253	P16871	IL7R	0.2069	Olink Cardiometabolic	v.3603	Q-04835-001_SP222759_CAM	Pass	-0.18418	0.16896	IPC Normalized	IV	T	T	M	33.8344	49.5518	IGT
A_4209	11	OID00501	Q14116	IL18	0	Olink Inflammation	v.3024	Q-04835-003_SP222760_INFI	Pass	0.89294	9.90713	IPC Normalized	IV	T	T	M	33.8344	49.5518	IGT
A_4209	11	OID00434	Q14005	IL16	0	Olink Cardiovascular II	v.5007	Q-04835-002_SP222759_CVDII	Pass	0.33544	7.09327	IPC Normalized	IV	T	T	M	33.8344	49.5518	IGT
A_4209	11	OID01257	P19320	VCAM1	0	Olink Cardiometabolic	v.3603	Q-04835-001_SP222759_CAM	Pass	2.62381	4.15793	IPC Normalized	IV	T	T	M	33.8344	49.5518	IGT
A_4209	11	OID01302	Q9BXR6	CFHR5	0	Olink Cardiometabolic	v.3603	Q-04835-001_SP222759_CAM	Pass	-0.87452	6.08859	IPC Normalized	IV	T	T	M	33.8344	49.5518	IGT
A_4209	11	OID00417	P01241	GH	0	Olink Cardiovascular II	v.5007	Q-04835-002_SP222759_CVDII	Pass	2.14291	6.24683	IPC Normalized	IV	T	T	M	33.8344	49.5518	IGT
A_4209	11	OID01287	Q14515	SPARCL1	0	Olink Cardiometabolic	v.3603	Q-04835-001_SP222759_CAM	Pass	0.45061	2.06199	IPC Normalized	IV	T	T	M	33.8344	49.5518	IGT
A_4209	11	OID01297	Q8NHL6	LILRB1	0	Olink Cardiometabolic	v.3603	Q-04835-001_SP222759_CAM	Pass	-1.45298	0.92587	IPC Normalized	IV	T	T	M	33.8344	49.5518	IGT
A_4209	11	OID00504	Q99616	MCP-4	0	Olink Inflammation	v.3024	Q-04835-003_SP222760_INFI	Pass	2.09044	14.389	IPC Normalized	IV	T	T	M	33.8344	49.5518	IGT
A_4209	11	OID00505	P51671	CCL11	0	Olink Inflammation	v.3024	Q-04835-003_SP222760_INFI	Pass	0.7788	6.41086	IPC Normalized	IV	T	T	M	33.8344	49.5518	IGT
A_4209	11	OID00419	Q04760	GLO1	0	Olink Cardiovascular II	v.5007	Q-04835-002_SP222759_CVDII	Pass	1.84265	8.10928	IPC Normalized	IV	T	T	M	33.8344	49.5518	IGT
A_4209	11	OID00398	Q02763	TIE2	0	Olink Cardiovascular II	v.5007	Q-04835-002_SP222759_CVDII	Pass	1.54415	8.0161	IPC Normalized	IV	T	T	M	33.8344	49.5518	IGT
A_4209	11	OID00420	Q9UIB8	CD84	0	Olink Cardiovascular II	v.5007	Q-04835-002_SP222759_CVDII	Pass	2.29085	7.03661	IPC Normalized	IV	T	T	M	33.8344	49.5518	IGT
A_4209	11	OID01228	P04070	PROC	0	Olink Cardiometabolic	v.3603	Q-04835-001_SP222759_CAM	Pass	-0.38474	3.05811	IPC Normalized	IV	T	T	M	33.8344	49.5518	IGT
A_4209	11	OID00507	Q9GZV9	FGF-23	0.13793	Olink Inflammation	v.3024	Q-04835-003_SP222760_INFI	Pass	-0.25426	-0.14845	IPC Normalized	IV	T	T	M	33.8344	49.5518	IGT
A_4209	11	OID00528	P22301	IL10	0	Olink Inflammation	v.3024	Q-04835-003_SP222760_INFI	Pass	0.49344	3.20401	IPC Normalized	IV	T	T	M	33.8344	49.5518	IGT
A_4209	11	OID00415	Q9GZV9	FGF-23	0.65517	Olink Cardiovascular II	v.5007	Q-04835-002_SP222759_CVDII	Pass	0.79513	0.21581	IPC Normalized	IV	T	T	M	33.8344	49.5518	IGT
A_4209	11	OID00422	Q8IW75	SERPINA12	0	Olink Cardiovascular II	v.5007	Q-04835-002_SP222759_CVDII	Pass	0.69251	2.48601	IPC Normalized	IV	T	T	M	33.8344	49.5518	IGT
A_4209	11	OID00416	Q9BUD6	SPON2	0	Olink Cardiovascular II	v.5007	Q-04835-002_SP222759_CVDII	Pass	1.03062	9.94321	IPC Normalized	IV	T	T	M	33.8344	49.5518	IGT
A_4209	11	OID00503	P01135	TGF-alpha	0	Olink Inflammation	v.3024	Q-04835-003_SP222760_INFI	Pass	-1.36994	4.74749	IPC Normalized	IV	T	T	M	33.8344	49.5518	IGT
A_4209	11	OID00436	P31997	CEACAM8	0	Olink Cardiovascular II	v.5007	Q-04835-002_SP222759_CVDII	Pass	2.22301	8.45754	IPC Normalized	IV	T	T	M	33.8344	49.5518	IGT
A_4209	11	OID00418	P19883	FS	0	Olink Cardiovascular II	v.5007	Q-04835-002_SP222759_CVDII	Pass	2.4815	11.9872	IPC Normalized	IV	T	T	M	33.8344	49.5518	IGT
A_4209	11	OID01218	O15031	PLXNB2	0	Olink Cardiometabolic	v.3603	Q-04835-001_SP222759_CAM	Pass	0.74494	1.13326	IPC Normalized	IV	T	T	M	33.8344	49.5518	IGT
A_4209	11	OID00485	Q16552	IL-17A	0.2069	Olink Inflammation	v.3024	Q-04835-003_SP222760_INFI	Pass	-0.15643	-0.10716	IPC Normalized	IV	T	T	M	33.8344	49.5518	IGT
A_4209	11	OID01242	P11215	ITGAM	0.96552	Olink Cardiometabolic	v.3603	Q-04835-001_SP222759_CAM	Pass	-0.6478	-0.88864	IPC Normalized	IV	T	T	M	33.8344	49.5518	IGT
A_4209	11	OID00506	O43557	TNFSF14	0	Olink Inflammation	v.3024	Q-04835-003_SP222760_INFI	Pass	0.81204	7.24294	IPC Normalized	IV	T	T	M	33.8344	49.5518	IGT
A_4209	11	OID00379	P22004	BMP-6	0	Olink Cardiovascular II	v.5007	Q-04835-002_SP222759_CVDII	Pass	1.68219	4.75189	IPC Normalized	IV	T	T	M	33.8344	49.5518	IGT
A_4209	11	OID00414	Q99895	CTRC	0	Olink Cardiovascular II	v.5007	Q-04835-002_SP222759_CVDII	Pass	2.90227	12.0308	IPC Normalized	IV	T	T	M	33.8344	49.5518	IGT
A_4209	11	OID00421	Q13219	PAPPA	0	Olink Cardiovascular II	v.5007	Q-04835-002_SP222759_CVDII	Pass	1.03063	3.12023	IPC Normalized	IV	T	T	M	33.8344	49.5518	IGT
A_4209	11	OID01247	P13591	NCAM1	0	Olink Cardiometabolic	v.3603	Q-04835-001_SP222759_CAM	Pass	0.15833	2.45253	IPC Normalized	IV	T	T	M	33.8344	49.5518	IGT
A_4209	11	OID00502	Q13291	SLAMF1	0	Olink Inflammation	v.3024	Q-04835-003_SP222760_INFI	Pass	0.49363	1.94132	IPC Normalized	IV	T	T	M	33.8344	49.5518	IGT
A_4209	11	OID00435	Q99523	SORT1	0	Olink Cardiovascular II	v.5007	Q-04835-002_SP222759_CVDII	Pass	1.51286	9.13734	IPC Normalized	IV	T	T	M	33.8344	49.5518	IGT
A_4209	11	OID01249	P14151	SELL	0	Olink Cardiometabolic	v.3603	Q-04835-001_SP222759_CAM	Pass	-1.08051	7.0971	IPC Normalized	IV	T	T	M	33.8344	49.5518	IGT
A_4209	11	OID00396	O14763	TRAIL-R2	0	Olink Cardiovascular II	v.5007	Q-04835-002_SP222759_CVDII	Pass	1.72382	6.10138	IPC Normalized	IV	T	T	M	33.8344	49.5518	IGT
A_4209	11	OID00463	P41159	LEP	0	Olink Cardiovascular II	v.5007	Q-04835-002_SP222759_CVDII	Pass	1.9181	7.94267	IPC Normalized	IV	T	T	M	33.8344	49.5518	IGT
A_4209	11	OID01273	P46531	NOTCH1	0	Olink Cardiometabolic	v.3603	Q-04835-001_SP222759_CAM	Pass	0.05629	1.63969	IPC Normalized	IV	T	T	M	33.8344	49.5518	IGT
A_4209	11	OID00438	Q14242	PSGL-1	0	Olink Cardiovascular II	v.5007	Q-04835-002_SP222759_CVDII	Pass	1.67704	4.72365	IPC Normalized	IV	T	T	M	33.8344	49.5518	IGT
A_4209	11	OID01286	Q14393	GAS6	0	Olink Cardiometabolic	v.3603	Q-04835-001_SP222759_CAM	Pass	1.59115	3.55553	IPC Normalized	IV	T	T	M	33.8344	49.5518	IGT
A_4209	11	OID01303	Q9H1U4	MEGF9	0	Olink Cardiometabolic	v.3603	Q-04835-001_SP222759_CAM	Pass	0.18142	2.26086	IPC Normalized	IV	T	T	M	33.8344	49.5518	IGT
A_4209	11	OID00480	P01137	LAP TGF-beta-1	0	Olink Inflammation	v.3024	Q-04835-003_SP222760_INFI	Pass	0.55337	8.44949	IPC Normalized	IV	T	T	M	33.8344	49.5518	IGT
A_4209	11	OID00399	P13726	TF	0	Olink Cardiovascular II	v.5007	Q-04835-002_SP222759_CVDII	Pass	1.54337	5.72928	IPC Normalized	IV	T	T	M	33.8344	49.5518	IGT
A_4209	11	OID00487	O15169	AXIN1	0.06897	Olink Inflammation	v.3024	Q-04835-003_SP222760_INFI	Pass	0.84932	3.63392	IPC Normalized	IV	T	T	M	33.8344	49.5518	IGT
A_4209	11	OID01225	P01034	CST3	0	Olink Cardiometabolic	v.3603	Q-04835-001_SP222759_CAM	Pass	1.49844	4.80741	IPC Normalized	IV	T	T	M	33.8344	49.5518	IGT
A_4209	11	OID00508	Q13651	IL-10RA	0.41379	Olink Inflammation	v.3024	Q-04835-003_SP222760_INFI	Pass	0.42118	1.54703	IPC Normalized	IV	T	T	M	33.8344	49.5518	IGT
A_4209	11	OID05548	P01375	TNF	0	Olink Inflammation	v.3024	Q-04835-003_SP222760_INFI	Pass	-0.38136	3.80717	IPC Normalized	IV	T	T	M	33.8344	49.5518	IGT
A_4209	11	OID00476	Q9H5V8	CDCP1	0	Olink Inflammation	v.3024	Q-04835-003_SP222760_INFI	Pass	-0.30723	3.79625	IPC Normalized	IV	T	T	M	33.8344	49.5518	IGT
A_4209	11	OID00423	P00797	REN	0	Olink Cardiovascular II	v.5007	Q-04835-002_SP222759_CVDII	Pass	1.72	6.31613	IPC Normalized	IV	T	T	M	33.8344	49.5518	IGT
A_4209	11	OID01296	Q8N423	LILRB2	0	Olink Cardiometabolic	v.3603	Q-04835-001_SP222759_CAM	Pass	0.24325	2.10797	IPC Normalized	IV	T	T	M	33.8344	49.5518	IGT
A_4209	11	OID00430	P02760	AMBP	0	Olink Cardiovascular II	v.5007	Q-04835-002_SP222759_CVDII	Pass	2.08931	8.29553	IPC Normalized	IV	T	T	M	33.8344	49.5518	IGT
A_4209	11	OID00437	P26022	PTX3	0	Olink Cardiovascular II	v.5007	Q-04835-002_SP222759_CVDII	Pass	1.15855	4.07617	IPC Normalized	IV	T	T	M	33.8344	49.5518	IGT
A_4209	11	OID00412	Q15109	RAGE	0	Olink Cardiovascular II	v.5007	Q-04835-002_SP222759_CVDII	Pass	1.10989	13.4842	IPC Normalized	IV	T	T	M	33.8344	49.5518	IGT
A_4209	11	OID00479	O00300	OPG	0	Olink Inflammation	v.3024	Q-04835-003_SP222760_INFI	Pass	0.88068	9.25119	IPC Normalized	IV	T	T	M	33.8344	49.5518	IGT
A_4209	11	OID00486	O14625	CXCL11	0	Olink Inflammation	v.3024	Q-04835-003_SP222760_INFI	Pass	0.3875	6.3117	IPC Normalized	IV	T	T	M	33.8344	49.5518	IGT
A_4209	11	OID01264	P24592	IGFBP6	0	Olink Cardiometabolic	v.3603	Q-04835-001_SP222759_CAM	Pass	0.31662	4.05026	IPC Normalized	IV	T	T	M	33.8344	49.5518	IGT
A_4209	11	OID00433	P47992	XCL1	0	Olink Cardiovascular II	v.5007	Q-04835-002_SP222759_CVDII	Pass	0.76846	4.6193	IPC Normalized	IV	T	T	M	33.8344	49.5518	IGT
A_4209	11	OID00380	Q15389	ANGPT1	0	Olink Cardiovascular II	v.5007	Q-04835-002_SP222759_CVDII	Pass	5.53584	11.6357	IPC Normalized	IV	T	T	M	33.8344	49.5518	IGT
A_4209	11	OID01252	P15907	ST6GAL1	0	Olink Cardiometabolic	v.3603	Q-04835-001_SP222759_CAM	Pass	0.26714	2.06572	IPC Normalized	IV	T	T	M	33.8344	49.5518	IGT
A_4209	11	OID00482	P05231	IL6	0	Olink Inflammation	v.3024	Q-04835-003_SP222760_INFI	Pass	0.41067	2.62055	IPC Normalized	IV	T	T	M	33.8344	49.5518	IGT
A_4209	11	OID01289	Q15113	PCOLCE	0	Olink Cardiometabolic	v.3603	Q-04835-001_SP222759_CAM	Pass	0.80671	4.32629	IPC Normalized	IV	T	T	M	33.8344	49.5518	IGT
A_4209	11	OID00489	Q9UHF4	IL-20RA	0.41379	Olink Inflammation	v.3024	Q-04835-003_SP222760_INFI	Pass	0.01204	-0.09101	IPC Normalized	IV	T	T	M	33.8344	49.5518	IGT
A_4209	11	OID00443	Q9UKP3	ITGB1BP2	0.7931	Olink Cardiovascular II	v.5007	Q-04835-002_SP222759_CVDII	Pass	2.4874	2.11575	IPC Normalized	IV	T	T	M	33.8344	49.5518	IGT
A_4209	11	OID01227	P03951	F11	0	Olink Cardiometabolic	v.3603	Q-04835-001_SP222759_CAM	Pass	-1.58942	5.83556	IPC Normalized	IV	T	T	M	33.8344	49.5518	IGT
A_4209	11	OID00397	Q9BQR3	PRSS27	0	Olink Cardiovascular II	v.5007	Q-04835-002_SP222759_CVDII	Pass	1.16115	9.50465	IPC Normalized	IV	T	T	M	33.8344	49.5518	IGT
A_4209	11	OID00464	P35218	CA5A	0	Olink Cardiovascular II	v.5007	Q-04835-002_SP222759_CVDII	Pass	1.94277	5.11763	IPC Normalized	IV	T	T	M	33.8344	49.5518	IGT
A_4209	11	OID01256	P19021	PAM	0	Olink Cardiometabolic	v.3603	Q-04835-001_SP222759_CAM	Pass	-1.03302	0.78035	IPC Normalized	IV	T	T	M	33.8344	49.5518	IGT
A_4209	11	OID00439	Q92583	CCL17	0	Olink Cardiovascular II	v.5007	Q-04835-002_SP222759_CVDII	Pass	1.76382	11.2302	IPC Normalized	IV	T	T	M	33.8344	49.5518	IGT
A_4209	11	OID01240	P0DOY2	IGLC2	0	Olink Cardiometabolic	v.3603	Q-04835-001_SP222759_CAM	Pass	0.74573	4.24354	IPC Normalized	IV	T	T	M	33.8344	49.5518	IGT
A_4209	11	OID01226	P03950	ANG	0	Olink Cardiometabolic	v.3603	Q-04835-001_SP222759_CAM	Pass	0.57086	5.59567	IPC Normalized	IV	T	T	M	33.8344	49.5518	IGT
A_4209	11	OID00481	P00749	uPA	0	Olink Inflammation	v.3024	Q-04835-003_SP222760_INFI	Pass	0.71201	9.725	IPC Normalized	IV	T	T	M	33.8344	49.5518	IGT
A_4209	11	OID00400	Q9HB29	IL1RL2	0	Olink Cardiovascular II	v.5007	Q-04835-002_SP222759_CVDII	Pass	1.71481	4.79853	IPC Normalized	IV	T	T	M	33.8344	49.5518	IGT
A_4209	11	OID00488	P50591	TRAIL	0	Olink Inflammation	v.3024	Q-04835-003_SP222760_INFI	Pass	0.65823	8.55301	IPC Normalized	IV	T	T	M	33.8344	49.5518	IGT
A_4209	11	OID00442	P31994	IgG Fc receptor II-b	0	Olink Cardiovascular II	v.5007	Q-04835-002_SP222759_CVDII	Pass	1.71316	3.13447	IPC Normalized	IV	T	T	M	33.8344	49.5518	IGT
A_4209	11	OID00509	P12034	FGF-5	0.06897	Olink Inflammation	v.3024	Q-04835-003_SP222760_INFI	Pass	0.87929	1.13727	IPC Normalized	IV	T	T	M	33.8344	49.5518	IGT
A_4209	11	OID00530	P55773	CCL23	0	Olink Inflammation	v.3024	Q-04835-003_SP222760_INFI	Pass	0.8862	11.6552	IPC Normalized	IV	T	T	M	33.8344	49.5518	IGT
A_4209	11	OID00477	Q9BZW8	CD244	0	Olink Inflammation	v.3024	Q-04835-003_SP222760_INFI	Pass	0.23077	5.38733	IPC Normalized	IV	T	T	M	33.8344	49.5518	IGT
A_4209	11	OID00424	Q16698	DECR1	0	Olink Cardiovascular II	v.5007	Q-04835-002_SP222759_CVDII	Pass	1.02757	4.79395	IPC Normalized	IV	T	T	M	33.8344	49.5518	IGT
A_4209	11	OID01237	P07911	UMOD	0.55172	Olink Cardiometabolic	v.3603	Q-04835-001_SP222759_CAM	Pass	1.17656	0.88022	IPC Normalized	IV	T	T	M	33.8344	49.5518	IGT
A_4209	11	OID00431	P51888	PRELP	0	Olink Cardiovascular II	v.5007	Q-04835-002_SP222759_CVDII	Pass	1.04873	8.67725	IPC Normalized	IV	T	T	M	33.8344	49.5518	IGT
A_4209	11	OID00445	O94907	Dkk-1	0	Olink Cardiovascular II	v.5007	Q-04835-002_SP222759_CVDII	Pass	1.62269	11.4315	IPC Normalized	IV	T	T	M	33.8344	49.5518	IGT
A_4209	11	OID00392	Q13043	STK4	0.13793	Olink Cardiovascular II	v.5007	Q-04835-002_SP222759_CVDII	Pass	1.71977	4.09554	IPC Normalized	IV	T	T	M	33.8344	49.5518	IGT
A_4209	11	OID00459	P07711	CTSL1	0	Olink Cardiovascular II	v.5007	Q-04835-002_SP222759_CVDII	Pass	1.3754	8.11889	IPC Normalized	IV	T	T	M	33.8344	49.5518	IGT
A_4209	11	OID01245	P12830	CDH1	0	Olink Cardiometabolic	v.3603	Q-04835-001_SP222759_CAM	Pass	-0.24404	2.74653	IPC Normalized	IV	T	T	M	33.8344	49.5518	IGT
A_4209	11	OID01278	P80188	LCN2	0	Olink Cardiometabolic	v.3603	Q-04835-001_SP222759_CAM	Pass	-0.84984	0.33872	IPC Normalized	IV	T	T	M	33.8344	49.5518	IGT
A_4209	11	OID00441	P09237	MMP7	0	Olink Cardiovascular II	v.5007	Q-04835-002_SP222759_CVDII	Pass	1.86402	12.861	IPC Normalized	IV	T	T	M	33.8344	49.5518	IGT
A_4209	11	OID00381	P35318	ADM	0	Olink Cardiovascular II	v.5007	Q-04835-002_SP222759_CVDII	Pass	2.31787	8.91376	IPC Normalized	IV	T	T	M	33.8344	49.5518	IGT
A_4209	11	OID01266	P27487	DPP4	0	Olink Cardiometabolic	v.3603	Q-04835-001_SP222759_CAM	Pass	0.68733	4.30976	IPC Normalized	IV	T	T	M	33.8344	49.5518	IGT
A_4209	11	OID00483	Q9P0M4	IL-17C	0	Olink Inflammation	v.3024	Q-04835-003_SP222760_INFI	Pass	0.429	1.80182	IPC Normalized	IV	T	T	M	33.8344	49.5518	IGT
A_4209	11	OID00402	Q8NEV9,Q14213	IL-27	0	Olink Cardiovascular II	v.5007	Q-04835-002_SP222759_CVDII	Pass	1.33612	5.66063	IPC Normalized	IV	T	T	M	33.8344	49.5518	IGT
A_4209	11	OID00490	Q07325	CXCL9	0	Olink Inflammation	v.3024	Q-04835-003_SP222760_INFI	Pass	0.23357	6.07999	IPC Normalized	IV	T	T	M	33.8344	49.5518	IGT
A_4209	11	OID00444	P07585	DCN	0	Olink Cardiovascular II	v.5007	Q-04835-002_SP222759_CVDII	Pass	2.12405	4.77065	IPC Normalized	IV	T	T	M	33.8344	49.5518	IGT
A_4209	11	OID01274	P49747	COMP	0	Olink Cardiometabolic	v.3603	Q-04835-001_SP222759_CAM	Pass	0.91922	5.99119	IPC Normalized	IV	T	T	M	33.8344	49.5518	IGT
A_4209	11	OID00532	P10147	CCL3	0	Olink Inflammation	v.3024	Q-04835-003_SP222760_INFI	Pass	0.6616	7.03288	IPC Normalized	IV	T	T	M	33.8344	49.5518	IGT
A_4209	11	OID00465	P04792	HSP 27	0	Olink Cardiovascular II	v.5007	Q-04835-002_SP222759_CVDII	Pass	3.08318	12.8981	IPC Normalized	IV	T	T	M	33.8344	49.5518	IGT
A_4209	11	OID00426	Q96D42	KIM1	0	Olink Cardiovascular II	v.5007	Q-04835-002_SP222759_CVDII	Pass	1.69718	5.5871	IPC Normalized	IV	T	T	M	33.8344	49.5518	IGT
A_4209	11	OID00440	P10147	CCL3	0	Olink Cardiovascular II	v.5007	Q-04835-002_SP222759_CVDII	Pass	2.39374	8.24066	IPC Normalized	IV	T	T	M	33.8344	49.5518	IGT
A_4209	11	OID01283	Q13093	PLA2G7	0.2069	Olink Cardiometabolic	v.3603	Q-04835-001_SP222759_CAM	Pass	1.50471	1.71785	IPC Normalized	IV	T	T	M	33.8344	49.5518	IGT
A_4209	11	OID00387	P24394	IL-4RA	0.03448	Olink Cardiovascular II	v.5007	Q-04835-002_SP222759_CVDII	Pass	2.01356	2.40894	IPC Normalized	IV	T	T	M	33.8344	49.5518	IGT
A_4209	11	OID00394	Q9Y6Q6	TNFRSF11A	0	Olink Cardiovascular II	v.5007	Q-04835-002_SP222759_CVDII	Pass	1.42303	6.38453	IPC Normalized	IV	T	T	M	33.8344	49.5518	IGT
A_4209	11	OID00401	P01127	PDGF subunit B	0	Olink Cardiovascular II	v.5007	Q-04835-002_SP222759_CVDII	Pass	0.79285	11.1679	IPC Normalized	IV	T	T	M	33.8344	49.5518	IGT
A_4209	11	OID01292	Q16627	CCL14	0	Olink Cardiometabolic	v.3603	Q-04835-001_SP222759_CAM	Pass	0.81188	6.05436	IPC Normalized	IV	T	T	M	33.8344	49.5518	IGT
A_4209	11	OID01301	Q9BXJ1	C1QTNF1	0	Olink Cardiometabolic	v.3603	Q-04835-001_SP222759_CAM	Pass	1.12244	3.3479	IPC Normalized	IV	T	T	M	33.8344	49.5518	IGT
A_4209	11	OID00510	P03956	MMP-1	0	Olink Inflammation	v.3024	Q-04835-003_SP222760_INFI	Pass	1.05499	14.3143	IPC Normalized	IV	T	T	M	33.8344	49.5518	IGT
A_4209	11	OID00531	P06127	CD5	0	Olink Inflammation	v.3024	Q-04835-003_SP222760_INFI	Pass	-0.13812	5.45428	IPC Normalized	IV	T	T	M	33.8344	49.5518	IGT
A_4209	11	OID00478	P13232	IL7	0.03448	Olink Inflammation	v.3024	Q-04835-003_SP222760_INFI	Pass	0.1965	2.17074	IPC Normalized	IV	T	T	M	33.8344	49.5518	IGT
A_4209	11	OID00425	Q12866	MERTK	0	Olink Cardiovascular II	v.5007	Q-04835-002_SP222759_CVDII	Pass	1.99887	6.47924	IPC Normalized	IV	T	T	M	33.8344	49.5518	IGT
A_4209	11	OID01276	P55774	CCL18	0	Olink Cardiometabolic	v.3603	Q-04835-001_SP222759_CAM	Pass	0.36747	4.63809	IPC Normalized	IV	T	T	M	33.8344	49.5518	IGT
A_4209	11	OID00432	P09601	HO-1	0	Olink Cardiovascular II	v.5007	Q-04835-002_SP222759_CVDII	Pass	1.31119	13.077	IPC Normalized	IV	T	T	M	33.8344	49.5518	IGT
A_4209	11	OID00446	P06858	LPL	0	Olink Cardiovascular II	v.5007	Q-04835-002_SP222759_CVDII	Pass	2.39234	8.70607	IPC Normalized	IV	T	T	M	33.8344	49.5518	IGT
A_4209	11	OID00393	P35475	IDUA	0	Olink Cardiovascular II	v.5007	Q-04835-002_SP222759_CVDII	Pass	0.6752	5.88917	IPC Normalized	IV	T	T	M	33.8344	49.5518	IGT
A_4209	11	OID00460	Q8IYS5	hOSCAR	0	Olink Cardiovascular II	v.5007	Q-04835-002_SP222759_CVDII	Pass	1.80681	10.8716	IPC Normalized	IV	T	T	M	33.8344	49.5518	IGT
A_4209	11	OID01246	P13501	CCL5	0	Olink Cardiometabolic	v.3603	Q-04835-001_SP222759_CAM	Pass	-0.29007	3.25428	IPC Normalized	IV	T	T	M	33.8344	49.5518	IGT
A_4209	11	OID01241	P10721	KIT	0	Olink Cardiometabolic	v.3603	Q-04835-001_SP222759_CAM	Pass	0.55621	2.65313	IPC Normalized	IV	T	T	M	33.8344	49.5518	IGT
A_4209	11	OID01272	P42785	PRCP	0.27586	Olink Cardiometabolic	v.3603	Q-04835-001_SP222759_CAM	Pass	0.20945	0.02283	IPC Normalized	IV	T	T	M	33.8344	49.5518	IGT
A_4209	11	OID00382	P29965	CD40-L	0	Olink Cardiovascular II	v.5007	Q-04835-002_SP222759_CVDII	Pass	0.87868	8.7133	IPC Normalized	IV	T	T	M	33.8344	49.5518	IGT
A_4209	11	OID01231	P05451	REG1A	0	Olink Cardiometabolic	v.3603	Q-04835-001_SP222759_CAM	Pass	0.85758	5.45978	IPC Normalized	IV	T	T	M	33.8344	49.5518	IGT
A_4209	11	OID00551	O15444	CCL25	0	Olink Inflammation	v.3024	Q-04835-003_SP222760_INFI	Pass	0.37208	5.76775	IPC Normalized	IV	T	T	M	33.8344	49.5518	IGT
A_4209	11	OID00403	Q8TAD2	IL-17D	0	Olink Cardiovascular II	v.5007	Q-04835-002_SP222759_CVDII	Pass	1.96758	2.35424	IPC Normalized	IV	T	T	M	33.8344	49.5518	IGT
A_4209	11	OID00491	P28325	CST5	0	Olink Inflammation	v.3024	Q-04835-003_SP222760_INFI	Pass	5.14245	6.33172	IPC Normalized	IV	T	T	M	33.8344	49.5518	IGT
A_4209	11	OID00410	Q9NSA1	FGF-21	0	Olink Cardiovascular II	v.5007	Q-04835-002_SP222759_CVDII	Pass	1.43634	7.65398	IPC Normalized	IV	T	T	M	33.8344	49.5518	IGT
A_4209	11	OID01261	P22748	CA4	0	Olink Cardiometabolic	v.3603	Q-04835-001_SP222759_CAM	Pass	0.26775	0.84102	IPC Normalized	IV	T	T	M	33.8344	49.5518	IGT
A_4209	11	OID00533	P49771	Flt3L	0	Olink Inflammation	v.3024	Q-04835-003_SP222760_INFI	Pass	1.30216	8.28995	IPC Normalized	IV	T	T	M	33.8344	49.5518	IGT
A_4209	11	OID00466	P01730	CD4	0	Olink Cardiovascular II	v.5007	Q-04835-002_SP222759_CVDII	Pass	1.64639	5.56764	IPC Normalized	IV	T	T	M	33.8344	49.5518	IGT
A_4209	11	OID00427	P35442	THBS2	0	Olink Cardiovascular II	v.5007	Q-04835-002_SP222759_CVDII	Pass	1.58521	5.88976	IPC Normalized	IV	T	T	M	33.8344	49.5518	IGT
A_4209	11	OID00547	P15018	LIF	0.96552	Olink Inflammation	v.3024	Q-04835-003_SP222760_INFI	Pass	0.37428	-0.97221	IPC Normalized	IV	T	T	M	33.8344	49.5518	IGT
A_4209	11	OID01260	P22105	TNXB	0	Olink Cardiometabolic	v.3603	Q-04835-001_SP222759_CAM	Pass	0.48957	0.97897	IPC Normalized	IV	T	T	M	33.8344	49.5518	IGT
A_4209	11	OID00388	P12931	SRC	0.06897	Olink Cardiovascular II	v.5007	Q-04835-002_SP222759_CVDII	Pass	4.2122	7.15357	IPC Normalized	IV	T	T	M	33.8344	49.5518	IGT
A_4209	11	OID00395	P25116	PAR-1	0	Olink Cardiovascular II	v.5007	Q-04835-002_SP222759_CVDII	Pass	2.24216	6.02689	IPC Normalized	IV	T	T	M	33.8344	49.5518	IGT
A_4209	11	OID00462	P21980	TGM2	0	Olink Cardiovascular II	v.5007	Q-04835-002_SP222759_CVDII	Pass	2.50974	8.37361	IPC Normalized	IV	T	T	M	33.8344	49.5518	IGT
A_4209	11	OID01262	P22749	GNLY	0.06897	Olink Cardiometabolic	v.3603	Q-04835-001_SP222759_CAM	Pass	0.23673	0.23706	IPC Normalized	IV	T	T	M	33.8344	49.5518	IGT
A_4209	11	OID01294	Q16853	AOC3	0	Olink Cardiometabolic	v.3603	Q-04835-001_SP222759_CAM	Pass	0.67885	2.84586	IPC Normalized	IV	T	T	M	33.8344	49.5518	IGT
A_4209	11	OID00511	P42702	LIF-R	0	Olink Inflammation	v.3024	Q-04835-003_SP222760_INFI	Pass	0.34378	2.88664	IPC Normalized	IV	T	T	M	33.8344	49.5518	IGT
A_4209	11	OID00391	O00220	TNFRSF10A	0	Olink Cardiovascular II	v.5007	Q-04835-002_SP222759_CVDII	Pass	1.54068	3.45391	IPC Normalized	IV	T	T	M	33.8344	49.5518	IGT
A_4209	11	OID01222	P00441	SOD1	0.24138	Olink Cardiometabolic	v.3603	Q-04835-001_SP222759_CAM	Pass	-0.37826	-0.57484	IPC Normalized	IV	T	T	M	33.8344	49.5518	IGT
A_4209	11	OID00553	Q07011	TNFRSF9	0	Olink Inflammation	v.3024	Q-04835-003_SP222760_INFI	Pass	-0.14678	6.11407	IPC Normalized	IV	T	T	M	33.8344	49.5518	IGT
A_4209	11	OID01271	P39060	COL18A1	0	Olink Cardiometabolic	v.3603	Q-04835-001_SP222759_CAM	Pass	0.43722	2.23634	IPC Normalized	IV	T	T	M	33.8344	49.5518	IGT
A_4209	11	OID00500	P21583	SCF	0	Olink Inflammation	v.3024	Q-04835-003_SP222760_INFI	Pass	-0.04594	8.93267	IPC Normalized	IV	T	T	M	33.8344	49.5518	IGT
A_4209	11	OID00447	Q16651	PRSS8	0	Olink Cardiovascular II	v.5007	Q-04835-002_SP222759_CVDII	Pass	0.66324	9.28939	IPC Normalized	IV	T	T	M	33.8344	49.5518	IGT
A_4209	11	OID01243	P11226	MBL2	0	Olink Cardiometabolic	v.3603	Q-04835-001_SP222759_CAM	Pass	-0.12303	9.03538	IPC Normalized	IV	T	T	M	33.8344	49.5518	IGT
A_4209	11	OID00461	O14836	TNFRSF13B	0	Olink Cardiovascular II	v.5007	Q-04835-002_SP222759_CVDII	Pass	1.5917	9.58506	IPC Normalized	IV	T	T	M	33.8344	49.5518	IGT
A_4209	11	OID00475	P39905	GDNF	0	Olink Inflammation	v.3024	Q-04835-003_SP222760_INFI	Pass	0.27714	0.94857	IPC Normalized	IV	T	T	M	33.8344	49.5518	IGT
A_4209	11	OID00429	Q96IQ7	VSIG2	0	Olink Cardiovascular II	v.5007	Q-04835-002_SP222759_CVDII	Pass	1.78165	3.6699	IPC Normalized	IV	T	T	M	33.8344	49.5518	IGT
A_4209	11	OID01223	P00915	CA1	0	Olink Cardiometabolic	v.3603	Q-04835-001_SP222759_CAM	Pass	-0.56116	5.09249	IPC Normalized	IV	T	T	M	33.8344	49.5518	IGT
A_4209	11	OID00383	Q9NQ25	SLAMF7	0	Olink Cardiovascular II	v.5007	Q-04835-002_SP222759_CVDII	Pass	1.3959	2.57335	IPC Normalized	IV	T	T	M	33.8344	49.5518	IGT
A_4209	11	OID01293	Q16769	QPCT	0	Olink Cardiometabolic	v.3603	Q-04835-001_SP222759_CAM	Pass	-1.85758	-0.87997	IPC Normalized	IV	T	T	M	33.8344	49.5518	IGT
A_4209	11	OID00552	P78423	CX3CL1	0	Olink Inflammation	v.3024	Q-04835-003_SP222760_INFI	Pass	0.33222	4.64524	IPC Normalized	IV	T	T	M	33.8344	49.5518	IGT
A_4209	11	OID00404	P09341	CXCL1	0	Olink Cardiovascular II	v.5007	Q-04835-002_SP222759_CVDII	Pass	2.61416	10.4191	IPC Normalized	IV	T	T	M	33.8344	49.5518	IGT
A_4209	11	OID00492	P14784	IL-2RB	0	Olink Inflammation	v.3024	Q-04835-003_SP222760_INFI	Pass	-0.05098	0.88834	IPC Normalized	IV	T	T	M	33.8344	49.5518	IGT
A_4209	11	OID00411	P01833	PIgR	0	Olink Cardiovascular II	v.5007	Q-04835-002_SP222759_CVDII	Pass	1.31204	6.78397	IPC Normalized	IV	T	T	M	33.8344	49.5518	IGT
A_4209	11	OID01284	Q13332	PTPRS	0	Olink Cardiometabolic	v.3603	Q-04835-001_SP222759_CAM	Pass	-1.45373	-0.27325	IPC Normalized	IV	T	T	M	33.8344	49.5518	IGT
A_4209	11	OID00534	P80162	CXCL6	0	Olink Inflammation	v.3024	Q-04835-003_SP222760_INFI	Pass	-0.55889	8.50052	IPC Normalized	IV	T	T	M	33.8344	49.5518	IGT
A_4209	11	OID00467	Q9Y6K9	NEMO	0.06897	Olink Cardiovascular II	v.5007	Q-04835-002_SP222759_CVDII	Pass	1.46924	4.94219	IPC Normalized	IV	T	T	M	33.8344	49.5518	IGT
A_4209	11	OID00428	P07204	TM	0	Olink Cardiovascular II	v.5007	Q-04835-002_SP222759_CVDII	Pass	2.00356	10.4542	IPC Normalized	IV	T	T	M	33.8344	49.5518	IGT
A_4209	11	OID00548	Q99748	NRTN	0.82759	Olink Inflammation	v.3024	Q-04835-003_SP222760_INFI	Pass	0.35174	-0.22966	IPC Normalized	IV	T	T	M	33.8344	49.5518	IGT
A_4209	11	OID00495	P60568	IL2	1	Olink Inflammation	v.3024	Q-04835-003_SP222760_INFI	Pass	0.4608	-0.38735	IPC Normalized	IV	T	T	M	33.8344	49.5518	IGT
A_4209	11	OID00389	P18510	IL-1ra	0	Olink Cardiovascular II	v.5007	Q-04835-002_SP222759_CVDII	Pass	0.7338	7.29226	IPC Normalized	IV	T	T	M	33.8344	49.5518	IGT
A_4209	11	OID01306	Q9Y5C1	ANGPTL3	0	Olink Cardiometabolic	v.3603	Q-04835-001_SP222759_CAM	Pass	0.92062	4.63436	IPC Normalized	IV	T	T	M	33.8344	49.5518	IGT
A_4209	11	OID01236	P07478	PRSS2	0	Olink Cardiometabolic	v.3603	Q-04835-001_SP222759_CAM	Pass	-0.18878	1.41452	IPC Normalized	IV	T	T	M	33.8344	49.5518	IGT
A_4209	11	OID01298	Q96H15	TIMD4	0	Olink Cardiometabolic	v.3603	Q-04835-001_SP222759_CAM	Pass	0.71007	3.64618	IPC Normalized	IV	T	T	M	33.8344	49.5518	IGT
A_4209	11	OID00558	O95630	STAMBP	0	Olink Inflammation	v.3024	Q-04835-003_SP222760_INFI	Pass	0.6716	4.1857	IPC Normalized	IV	T	T	M	33.8344	49.5518	IGT
A_4209	11	OID00512	Q9NSA1	FGF-21	0	Olink Inflammation	v.3024	Q-04835-003_SP222760_INFI	Pass	0.97897	5.5932	IPC Normalized	IV	T	T	M	33.8344	49.5518	IGT
A_4209	11	OID00385	Q76LX8	ADAM-TS13	0	Olink Cardiovascular II	v.5007	Q-04835-002_SP222759_CVDII	Pass	1.19456	6.9421	IPC Normalized	IV	T	T	M	33.8344	49.5518	IGT
A_4209	11	OID01305	Q9UGM5	FETUB	0	Olink Cardiometabolic	v.3603	Q-04835-001_SP222759_CAM	Pass	-1.51953	0.153	IPC Normalized	IV	T	T	M	33.8344	49.5518	IGT
A_4209	11	OID00554	P20783	NT-3	0	Olink Inflammation	v.3024	Q-04835-003_SP222760_INFI	Pass	1.06962	2.16054	IPC Normalized	IV	T	T	M	33.8344	49.5518	IGT
A_4209	11	OID00406	O00182	Gal-9	0	Olink Cardiovascular II	v.5007	Q-04835-002_SP222759_CVDII	Pass	2.6985	9.15747	IPC Normalized	IV	T	T	M	33.8344	49.5518	IGT
A_4209	11	OID00494	P13725	OSM	0	Olink Inflammation	v.3024	Q-04835-003_SP222760_INFI	Pass	-0.54777	6.15565	IPC Normalized	IV	T	T	M	33.8344	49.5518	IGT
A_4209	11	OID00448	O00253	AGRP	0	Olink Cardiovascular II	v.5007	Q-04835-002_SP222759_CVDII	Pass	1.25658	4.85929	IPC Normalized	IV	T	T	M	33.8344	49.5518	IGT
A_4209	11	OID01224	P01033	TIMP1	0	Olink Cardiometabolic	v.3603	Q-04835-001_SP222759_CAM	Pass	2.04226	4.28719	IPC Normalized	IV	T	T	M	33.8344	49.5518	IGT
A_4209	11	OID01259	P20062	TCN2	0	Olink Cardiometabolic	v.3603	Q-04835-001_SP222759_CAM	Pass	0.02552	2.63296	IPC Normalized	IV	T	T	M	33.8344	49.5518	IGT
A_4209	11	OID00543	O95760	IL33	0.96552	Olink Inflammation	v.3024	Q-04835-003_SP222760_INFI	Pass	1.41261	0.49679	IPC Normalized	IV	T	T	M	33.8344	49.5518	IGT
A_4209	11	OID00409	Q14116	IL18	0	Olink Cardiovascular II	v.5007	Q-04835-002_SP222759_CVDII	Pass	1.84645	10.3105	IPC Normalized	IV	T	T	M	33.8344	49.5518	IGT
A_4209	11	OID01230	P05362	ICAM1	0	Olink Cardiometabolic	v.3603	Q-04835-001_SP222759_CAM	Pass	1.13459	5.70187	IPC Normalized	IV	T	T	M	33.8344	49.5518	IGT
A_4209	11	OID00384	P49763	PGF	0	Olink Cardiovascular II	v.5007	Q-04835-002_SP222759_CVDII	Pass	1.04061	8.07789	IPC Normalized	IV	T	T	M	33.8344	49.5518	IGT
A_4209	11	OID01290	Q15485	FCN2	0	Olink Cardiometabolic	v.3603	Q-04835-001_SP222759_CAM	Pass	-0.04454	5.60331	IPC Normalized	IV	T	T	M	33.8344	49.5518	IGT
A_4209	11	OID01269	P35542	SAA4	0	Olink Cardiometabolic	v.3603	Q-04835-001_SP222759_CAM	Pass	-0.94251	1.99008	IPC Normalized	IV	T	T	M	33.8344	49.5518	IGT
A_4209	11	OID00405	P78380	LOX-1	0	Olink Cardiovascular II	v.5007	Q-04835-002_SP222759_CVDII	Pass	2.01185	9.91682	IPC Normalized	IV	T	T	M	33.8344	49.5518	IGT
A_4209	11	OID00493	P01583	IL-1 alpha	1	Olink Inflammation	v.3024	Q-04835-003_SP222760_INFI	Pass	0.58669	-0.29804	IPC Normalized	IV	T	T	M	33.8344	49.5518	IGT
A_4209	11	OID00560	P00813	ADA	0	Olink Inflammation	v.3024	Q-04835-003_SP222760_INFI	Pass	0.88677	5.75424	IPC Normalized	IV	T	T	M	33.8344	49.5518	IGT
A_4209	11	OID00514	Q13261	IL-15RA	0.10345	Olink Inflammation	v.3024	Q-04835-003_SP222760_INFI	Pass	0.52358	1.10548	IPC Normalized	IV	T	T	M	33.8344	49.5518	IGT
A_4209	11	OID00535	P02778	CXCL10	0	Olink Inflammation	v.3024	Q-04835-003_SP222760_INFI	Pass	0.29492	7.32788	IPC Normalized	IV	T	T	M	33.8344	49.5518	IGT
A_4209	11	OID00468	O43915	VEGFD	0	Olink Cardiovascular II	v.5007	Q-04835-002_SP222759_CVDII	Pass	1.23628	8.13268	IPC Normalized	IV	T	T	M	33.8344	49.5518	IGT
A_4209	11	OID00556	P78556	CCL20	0	Olink Inflammation	v.3024	Q-04835-003_SP222760_INFI	Pass	0.85833	6.63122	IPC Normalized	IV	T	T	M	33.8344	49.5518	IGT
A_4209	11	OID00549	P80075	MCP-2	0	Olink Inflammation	v.3024	Q-04835-003_SP222760_INFI	Pass	0.04757	8.19082	IPC Normalized	IV	T	T	M	33.8344	49.5518	IGT
A_4209	11	OID00496	P09341	CXCL1	0	Olink Inflammation	v.3024	Q-04835-003_SP222760_INFI	Pass	0.55512	8.80326	IPC Normalized	IV	T	T	M	33.8344	49.5518	IGT
A_4209	11	OID00390	P05231	IL6	0	Olink Cardiovascular II	v.5007	Q-04835-002_SP222759_CVDII	Pass	1.81123	2.7682	IPC Normalized	IV	T	T	M	33.8344	49.5518	IGT
A_4209	11	OID01280	Q06141	REG3A	0.75862	Olink Cardiometabolic	v.3603	Q-04835-001_SP222759_CAM	Pass	0.02425	-0.28536	IPC Normalized	IV	T	T	M	33.8344	49.5518	IGT
A_4209	11	OID01267	P32942	ICAM3	0	Olink Cardiometabolic	v.3603	Q-04835-001_SP222759_CAM	Pass	0.76974	2.23861	IPC Normalized	IV	T	T	M	33.8344	49.5518	IGT
A_4209	11	OID01282	Q12884	FAP	1	Olink Cardiometabolic	v.3603	Q-04835-001_SP222759_CAM	Pass	4.60003	4.05564	IPC Normalized	IV	T	T	M	33.8344	49.5518	IGT
A_4209	11	OID00559	P05113	IL5	0.58621	Olink Inflammation	v.3024	Q-04835-003_SP222760_INFI	Pass	0.05501	-0.76359	IPC Normalized	IV	T	T	M	33.8344	49.5518	IGT
A_4209	11	OID00513	Q99731	CCL19	0	Olink Inflammation	v.3024	Q-04835-003_SP222760_INFI	Pass	0.05363	10.1895	IPC Normalized	IV	T	T	M	33.8344	49.5518	IGT
A_4209	11	OID00386	Q9BWV1	BOC	0	Olink Cardiovascular II	v.5007	Q-04835-002_SP222759_CVDII	Pass	1.62696	4.16818	IPC Normalized	IV	T	T	M	33.8344	49.5518	IGT
A_4209	11	OID01263	P23141	CES1	0.03448	Olink Cardiometabolic	v.3603	Q-04835-001_SP222759_CAM	Pass	0.56704	1.55159	IPC Normalized	IV	T	T	M	33.8344	49.5518	IGT
A_4209	11	OID00555	O43508	TWEAK	0	Olink Inflammation	v.3024	Q-04835-003_SP222760_INFI	Pass	0.03111	9.3252	IPC Normalized	IV	T	T	M	33.8344	49.5518	IGT
A_4209	11	OID00407	P27352	GIF	0	Olink Cardiovascular II	v.5007	Q-04835-002_SP222759_CVDII	Pass	0.98095	6.68819	IPC Normalized	IV	T	T	M	33.8344	49.5518	IGT
A_4209	11	OID01239	P08709	F7	0	Olink Cardiometabolic	v.3603	Q-04835-001_SP222759_CAM	Pass	0.82112	2.68752	IPC Normalized	IV	T	T	M	33.8344	49.5518	IGT
A_4209	11	OID00449	Q99075	HB-EGF	0	Olink Cardiovascular II	v.5007	Q-04835-002_SP222759_CVDII	Pass	1.58385	8.30181	IPC Normalized	IV	T	T	M	33.8344	49.5518	IGT
A_4209	11	OID00516	Q8N6P7	IL-22 RA1	0.75862	Olink Inflammation	v.3024	Q-04835-003_SP222760_INFI	Pass	0.51757	-0.16903	IPC Normalized	IV	T	T	M	33.8344	49.5518	IGT
A_4209	11	OID00537	Q9NYY1	IL-20	0.96552	Olink Inflammation	v.3024	Q-04835-003_SP222760_INFI	Pass	0.6493	-0.01608	IPC Normalized	IV	T	T	M	33.8344	49.5518	IGT
A_4209	11	OID05547	P01579	IFN-gamma	0	Olink Inflammation	v.3024	Q-04835-003_SP222760_INFI	Pass	2.66671	6.45168	IPC Normalized	IV	T	T	M	33.8344	49.5518	IGT
A_4209	11	OID00497	Q969D9	TSLP	0.89655	Olink Inflammation	v.3024	Q-04835-003_SP222760_INFI	Pass	0.38571	-0.04395	IPC Normalized	IV	T	T	M	33.8344	49.5518	IGT
A_4209	11	OID01216	O00533	CHL1	0	Olink Cardiometabolic	v.3603	Q-04835-001_SP222759_CAM	Pass	0.23133	2.03563	IPC Normalized	IV	T	T	M	33.8344	49.5518	IGT
A_4209	11	OID00498	P13236	CCL4	0	Olink Inflammation	v.3024	Q-04835-003_SP222760_INFI	Pass	1.01291	6.56387	IPC Normalized	IV	T	T	M	33.8344	49.5518	IGT
A_4209	11	OID00452	P40225	THPO	0	Olink Cardiovascular II	v.5007	Q-04835-002_SP222759_CVDII	Pass	1.45534	4.74309	IPC Normalized	IV	T	T	M	33.8344	49.5518	IGT
A_4209	11	OID01299	Q96KN2	CNDP1	0	Olink Cardiometabolic	v.3603	Q-04835-001_SP222759_CAM	Pass	0.78481	4.76076	IPC Normalized	IV	T	T	M	33.8344	49.5518	IGT
A_4209	11	OID01213	Q8NFT8	DNER	0	Olink Inflammation	v.3024	Q-04835-003_SP222760_INFI	Pass	-0.06455	8.15012	IPC Normalized	IV	T	T	M	33.8344	49.5518	IGT
A_4209	11	OID01268	P35443	THBS4	0	Olink Cardiometabolic	v.3603	Q-04835-001_SP222759_CAM	Pass	1.46158	3.79354	IPC Normalized	IV	T	T	M	33.8344	49.5518	IGT
A_4209	11	OID00561	P01374	TNFB	0	Olink Inflammation	v.3024	Q-04835-003_SP222760_INFI	Pass	0.28704	4.69804	IPC Normalized	IV	T	T	M	33.8344	49.5518	IGT
A_4209	11	OID00515	Q08334	IL-10RB	0	Olink Inflammation	v.3024	Q-04835-003_SP222760_INFI	Pass	0.83952	6.10452	IPC Normalized	IV	T	T	M	33.8344	49.5518	IGT
A_4209	11	OID00536	Q13541	4E-BP1	0	Olink Inflammation	v.3024	Q-04835-003_SP222760_INFI	Pass	0.5306	6.05968	IPC Normalized	IV	T	T	M	33.8344	49.5518	IGT
A_4209	11	OID00469	P09874	PARP-1	0.96552	Olink Cardiovascular II	v.5007	Q-04835-002_SP222759_CVDII	Pass	4.78629	4.07882	IPC Normalized	IV	T	T	M	33.8344	49.5518	IGT
A_4209	11	OID00557	P50225	ST1A1	0.06897	Olink Inflammation	v.3024	Q-04835-003_SP222760_INFI	Pass	0.68108	4.76514	IPC Normalized	IV	T	T	M	33.8344	49.5518	IGT
A_4209	11	OID00550	Q14790	CASP-8	0	Olink Inflammation	v.3024	Q-04835-003_SP222760_INFI	Pass	0.40128	5.62621	IPC Normalized	IV	T	T	M	33.8344	49.5518	IGT
A_4209	11	OID00517	Q13478	IL-18R1	0	Olink Inflammation	v.3024	Q-04835-003_SP222760_INFI	Pass	0.19912	7.28363	IPC Normalized	IV	T	T	M	33.8344	49.5518	IGT
A_4209	11	OID00525	P35225	IL13	0.93103	Olink Inflammation	v.3024	Q-04835-003_SP222760_INFI	Pass	-0.32329	-1.24384	IPC Normalized	IV	T	T	M	33.8344	49.5518	IGT
A_4209	11	OID00458	Q9BQ51	PD-L2	0	Olink Cardiovascular II	v.5007	Q-04835-002_SP222759_CVDII	Pass	2.36105	4.54957	IPC Normalized	IV	T	T	M	33.8344	49.5518	IGT
A_4209	11	OID00539	Q9NRJ3	CCL28	0	Olink Inflammation	v.3024	Q-04835-003_SP222760_INFI	Pass	-0.07638	0.57109	IPC Normalized	IV	T	T	M	33.8344	49.5518	IGT
A_4209	11	OID01270	P35590	TIE1	0	Olink Cardiometabolic	v.3603	Q-04835-001_SP222759_CAM	Pass	-2.13956	0.63552	IPC Normalized	IV	T	T	M	33.8344	49.5518	IGT
A_4209	11	OID00499	P30203	CD6	0	Olink Inflammation	v.3024	Q-04835-003_SP222760_INFI	Pass	-0.84096	4.87571	IPC Normalized	IV	T	T	M	33.8344	49.5518	IGT
A_4209	11	OID01254	P17813	ENG	0	Olink Cardiometabolic	v.3603	Q-04835-001_SP222759_CAM	Pass	-1.24621	0.94038	IPC Normalized	IV	T	T	M	33.8344	49.5518	IGT
A_4209	11	OID00454	P51161	GT	0	Olink Cardiovascular II	v.5007	Q-04835-002_SP222759_CVDII	Pass	1.2023	2.16375	IPC Normalized	IV	T	T	M	33.8344	49.5518	IGT
A_4209	11	OID01304	Q9NQ79	CRTAC1	0	Olink Cardiometabolic	v.3603	Q-04835-001_SP222759_CAM	Pass	0.39883	1.77904	IPC Normalized	IV	T	T	M	33.8344	49.5518	IGT
A_4209	11	OID01217	O14786	NRP1	0	Olink Cardiometabolic	v.3603	Q-04835-001_SP222759_CAM	Pass	-2.40124	0.41404	IPC Normalized	IV	T	T	M	33.8344	49.5518	IGT
A_4209	11	OID00408	P21583	SCF	0	Olink Cardiovascular II	v.5007	Q-04835-002_SP222759_CVDII	Pass	1.37881	9.51121	IPC Normalized	IV	T	T	M	33.8344	49.5518	IGT
A_4209	11	OID01234	P07359	GP1BA	0	Olink Cardiometabolic	v.3603	Q-04835-001_SP222759_CAM	Pass	0.03465	4.59534	IPC Normalized	IV	T	T	M	33.8344	49.5518	IGT
A_4209	11	OID00450	Q9UK05	GDF-2	0	Olink Cardiovascular II	v.5007	Q-04835-002_SP222759_CVDII	Pass	1.55084	8.82528	IPC Normalized	IV	T	T	M	33.8344	49.5518	IGT
A_4209	11	OID00470	Q9UJM8	HAOX1	0	Olink Cardiovascular II	v.5007	Q-04835-002_SP222759_CVDII	Pass	1.81353	7.88147	IPC Normalized	IV	T	T	M	33.8344	49.5518	IGT
A_4209	11	OID00538	Q8IXJ6	SIRT2	0.06897	Olink Inflammation	v.3024	Q-04835-003_SP222760_INFI	Pass	0.25851	3.10429	IPC Normalized	IV	T	T	M	33.8344	49.5518	IGT
A_4209	11	OID00545	O95750	FGF-19	0	Olink Inflammation	v.3024	Q-04835-003_SP222760_INFI	Pass	1.02563	7.92944	IPC Normalized	IV	T	T	M	33.8344	49.5518	IGT
A_4209	11	OID01235	P07451	CA3	0	Olink Cardiometabolic	v.3603	Q-04835-001_SP222759_CAM	Pass	-0.23889	0.73639	IPC Normalized	IV	T	T	M	33.8344	49.5518	IGT
A_4209	11	OID01291	Q15582	TGFBI	0	Olink Cardiometabolic	v.3603	Q-04835-001_SP222759_CAM	Pass	1.28838	6.3422	IPC Normalized	IV	T	T	M	33.8344	49.5518	IGT
A_4209	11	OID00519	P01138	Beta-NGF	1	Olink Inflammation	v.3024	Q-04835-003_SP222760_INFI	Pass	1.80262	1.36106	IPC Normalized	IV	T	T	M	33.8344	49.5518	IGT
A_4209	11	OID00453	Q9UEW3	MARCO	0	Olink Cardiovascular II	v.5007	Q-04835-002_SP222759_CVDII	Pass	2.43548	7.66292	IPC Normalized	IV	T	T	M	33.8344	49.5518	IGT
A_4209	11	OID01244	P12318	FCGR2A	0	Olink Cardiometabolic	v.3603	Q-04835-001_SP222759_CAM	Pass	-1.0368	1.75306	IPC Normalized	IV	T	T	M	33.8344	49.5518	IGT
A_4209	11	OID00541	P80511	EN-RAGE	0	Olink Inflammation	v.3024	Q-04835-003_SP222760_INFI	Pass	-0.56005	6.7538	IPC Normalized	IV	T	T	M	33.8344	49.5518	IGT
A_4209	11	OID00474	P80098	MCP-3	0	Olink Inflammation	v.3024	Q-04835-003_SP222760_INFI	Pass	0.22822	3.05034	IPC Normalized	IV	T	T	M	33.8344	49.5518	IGT
A_4209	11	OID00562	P09603	CSF-1	0	Olink Inflammation	v.3024	Q-04835-003_SP222760_INFI	Pass	-0.03336	9.37454	IPC Normalized	IV	T	T	M	33.8344	49.5518	IGT
A_4209	11	OID01232	P05543	SERPINA7	0	Olink Cardiometabolic	v.3603	Q-04835-001_SP222759_CAM	Pass	0.174	3.45346	IPC Normalized	IV	T	T	M	33.8344	49.5518	IGT
A_4209	11	OID00456	P39900	MMP12	0	Olink Cardiovascular II	v.5007	Q-04835-002_SP222759_CVDII	Pass	1.10575	7.03088	IPC Normalized	IV	T	T	M	33.8344	49.5518	IGT
A_4209	11	OID01221	O95445	APOM	0	Olink Cardiometabolic	v.3603	Q-04835-001_SP222759_CAM	Pass	1.42341	5.10369	IPC Normalized	IV	T	T	M	33.8344	49.5518	IGT
A_4209	11	OID01307	Q9Y5Y7	LYVE1	0	Olink Cardiometabolic	v.3603	Q-04835-001_SP222759_CAM	Pass	0.14518	5.16822	IPC Normalized	IV	T	T	M	33.8344	49.5518	IGT
A_4209	11	OID00451	P12104	FABP2	0	Olink Cardiovascular II	v.5007	Q-04835-002_SP222759_CVDII	Pass	2.08	7.03348	IPC Normalized	IV	T	T	M	33.8344	49.5518	IGT
A_4209	11	OID00518	Q9NZQ7	PD-L1	0	Olink Inflammation	v.3024	Q-04835-003_SP222760_INFI	Pass	0.94481	5.41043	IPC Normalized	IV	T	T	M	33.8344	49.5518	IGT
A_4209	11	OID01258	P20023	CR2	0	Olink Cardiometabolic	v.3603	Q-04835-001_SP222759_CAM	Pass	0.78187	6.282	IPC Normalized	IV	T	T	M	33.8344	49.5518	IGT
A_4209	11	OID00546	P05112	IL4	0.44828	Olink Inflammation	v.3024	Q-04835-003_SP222760_INFI	Pass	-0.44392	-0.67845	IPC Normalized	IV	T	T	M	33.8344	49.5518	IGT
A_4209	11	OID01279	Q03167	TGFBR3	0	Olink Cardiometabolic	v.3603	Q-04835-001_SP222759_CAM	Pass	0.77517	1.66992	IPC Normalized	IV	T	T	M	33.8344	49.5518	IGT
A_4209	11	OID05124	P01732	CD8A	0	Olink Inflammation	v.3024	Q-04835-003_SP222760_INFI	Pass	0.93608	9.5781	IPC Normalized	IV	T	T	M	33.8344	49.5518	IGT
A_4209	11	OID01277	P59665	DEFA1	0.2069	Olink Cardiometabolic	v.3603	Q-04835-001_SP222759_CAM	Pass	0.27815	0.3488	IPC Normalized	IV	T	T	M	33.8344	49.5518	IGT
A_4209	11	OID01275	P55058	PLTP	0.06897	Olink Cardiometabolic	v.3603	Q-04835-001_SP222759_CAM	Pass	0.45574	0.7171	IPC Normalized	IV	T	T	M	33.8344	49.5518	IGT
A_4209	11	OID00455	P16860	BNP	0.68966	Olink Cardiovascular II	v.5007	Q-04835-002_SP222759_CVDII	Pass	1.83078	1.47686	IPC Normalized	IV	T	T	M	33.8344	49.5518	IGT
A_4209	11	OID00522	P14210	HGF	0	Olink Inflammation	v.3024	Q-04835-003_SP222760_INFI	Pass	-0.03225	8.80083	IPC Normalized	IV	T	T	M	33.8344	49.5518	IGT
A_4209	11	OID01281	Q12805	EFEMP1	0	Olink Cardiometabolic	v.3603	Q-04835-001_SP222759_CAM	Pass	2.17088	3.82689	IPC Normalized	IV	T	T	M	33.8344	49.5518	IGT
A_4209	11	OID00524	Q13007	IL-24	0.89655	Olink Inflammation	v.3024	Q-04835-003_SP222760_INFI	Pass	1.34203	1.03893	IPC Normalized	IV	T	T	M	33.8344	49.5518	IGT
A_4209	11	OID01255	P17936	IGFBP3	0	Olink Cardiometabolic	v.3603	Q-04835-001_SP222759_CAM	Pass	-1.18178	3.48651	IPC Normalized	IV	T	T	M	33.8344	49.5518	IGT
A_4209	11	OID00457	Q9BYF1	ACE2	0	Olink Cardiovascular II	v.5007	Q-04835-002_SP222759_CVDII	Pass	0.60142	3.59017	IPC Normalized	IV	T	T	M	33.8344	49.5518	IGT
A_4209	11	OID00471	P10145	IL8	0	Olink Inflammation	v.3024	Q-04835-003_SP222760_INFI	Pass	0.96661	6.43956	IPC Normalized	IV	T	T	M	33.8344	49.5518	IGT
A_4209	11	OID00520	P42830	CXCL5	0	Olink Inflammation	v.3024	Q-04835-003_SP222760_INFI	Pass	1.08368	11.6399	IPC Normalized	IV	T	T	M	33.8344	49.5518	IGT
A_4209	11	OID01219	O75015	FCGR3B	0	Olink Cardiometabolic	v.3603	Q-04835-001_SP222759_CAM	Pass	0.44182	2.37545	IPC Normalized	IV	T	T	M	33.8344	49.5518	IGT
A_4209	11	OID01229	P05154	SERPINA5	0	Olink Cardiometabolic	v.3603	Q-04835-001_SP222759_CAM	Pass	0.48916	7.22088	IPC Normalized	IV	T	T	M	33.8344	49.5518	IGT
A_4209	11	OID01248	P13987	CD59	0	Olink Cardiometabolic	v.3603	Q-04835-001_SP222759_CAM	Pass	-1.18684	-0.10445	IPC Normalized	IV	T	T	M	33.8344	49.5518	IGT
A_4209	11	OID01300	Q99650	OSMR	0	Olink Cardiometabolic	v.3603	Q-04835-001_SP222759_CAM	Pass	-1.85152	-0.97692	IPC Normalized	IV	T	T	M	33.8344	49.5518	IGT
A_4209	11	OID00542	P25942	CD40	0	Olink Inflammation	v.3024	Q-04835-003_SP222760_INFI	Pass	0.1366	10.6823	IPC Normalized	IV	T	T	M	33.8344	49.5518	IGT
A_4209	11	OID00472	P15692	VEGFA	0	Olink Inflammation	v.3024	Q-04835-003_SP222760_INFI	Pass	1.89907	12.0659	IPC Normalized	IV	T	T	M	33.8344	49.5518	IGT
A_4209	11	OID00521	O14788	TRANCE	0	Olink Inflammation	v.3024	Q-04835-003_SP222760_INFI	Pass	0.07188	4.40061	IPC Normalized	IV	T	T	M	33.8344	49.5518	IGT
A_4209	11	OID00523	P29460	IL-12B	0	Olink Inflammation	v.3024	Q-04835-003_SP222760_INFI	Pass	-0.2561	7.11476	IPC Normalized	IV	T	T	M	33.8344	49.5518	IGT
A_4235	15	OID01253	P16871	IL7R	0.2069	Olink Cardiometabolic	v.3603	Q-04835-001_SP222759_CAM	Pass	-0.18418	-0.66272	IPC Normalized	NN	F	F	F	42.9952	56.25	IGT
A_4235	15	OID01247	P13591	NCAM1	0	Olink Cardiometabolic	v.3603	Q-04835-001_SP222759_CAM	Pass	0.15833	1.37301	IPC Normalized	NN	F	F	F	42.9952	56.25	IGT
A_4235	15	OID00389	P18510	IL-1ra	0	Olink Cardiovascular II	v.5007	Q-04835-002_SP222759_CVDII	Pass	0.7338	6.36482	IPC Normalized	NN	F	F	F	42.9952	56.25	IGT
A_4235	15	OID00388	P12931	SRC	0.06897	Olink Cardiovascular II	v.5007	Q-04835-002_SP222759_CVDII	Pass	4.2122	7.00101	IPC Normalized	NN	F	F	F	42.9952	56.25	IGT
A_4235	15	OID00413	P04179	SOD2	0	Olink Cardiovascular II	v.5007	Q-04835-002_SP222759_CVDII	Pass	1.79403	10.985	IPC Normalized	NN	F	F	F	42.9952	56.25	IGT
A_4235	15	OID00466	P01730	CD4	0	Olink Cardiovascular II	v.5007	Q-04835-002_SP222759_CVDII	Pass	1.64639	4.81736	IPC Normalized	NN	F	F	F	42.9952	56.25	IGT
A_4235	15	OID00465	P04792	HSP 27	0	Olink Cardiovascular II	v.5007	Q-04835-002_SP222759_CVDII	Pass	3.08318	13.3927	IPC Normalized	NN	F	F	F	42.9952	56.25	IGT
A_4235	15	OID01273	P46531	NOTCH1	0	Olink Cardiometabolic	v.3603	Q-04835-001_SP222759_CAM	Pass	0.05629	1.36473	IPC Normalized	NN	F	F	F	42.9952	56.25	IGT
A_4235	15	OID01302	Q9BXR6	CFHR5	0	Olink Cardiometabolic	v.3603	Q-04835-001_SP222759_CAM	Pass	-0.87452	5.76978	IPC Normalized	NN	F	F	F	42.9952	56.25	IGT
A_4235	15	OID01289	Q15113	PCOLCE	0	Olink Cardiometabolic	v.3603	Q-04835-001_SP222759_CAM	Pass	0.80671	3.49511	IPC Normalized	NN	F	F	F	42.9952	56.25	IGT
A_4235	15	OID01252	P15907	ST6GAL1	0	Olink Cardiometabolic	v.3603	Q-04835-001_SP222759_CAM	Pass	0.26714	2.00687	IPC Normalized	NN	F	F	F	42.9952	56.25	IGT
A_4235	15	OID01262	P22749	GNLY	0.06897	Olink Cardiometabolic	v.3603	Q-04835-001_SP222759_CAM	Pass	0.23673	0.3777	IPC Normalized	NN	F	F	F	42.9952	56.25	IGT
A_4235	15	OID01297	Q8NHL6	LILRB1	0	Olink Cardiometabolic	v.3603	Q-04835-001_SP222759_CAM	Pass	-1.45298	0.27545	IPC Normalized	NN	F	F	F	42.9952	56.25	IGT
A_4235	15	OID00464	P35218	CA5A	0	Olink Cardiovascular II	v.5007	Q-04835-002_SP222759_CVDII	Pass	1.94277	3.95207	IPC Normalized	NN	F	F	F	42.9952	56.25	IGT
A_4235	15	OID01238	P08581	MET	0	Olink Cardiometabolic	v.3603	Q-04835-001_SP222759_CAM	Pass	-0.22971	0.22766	IPC Normalized	NN	F	F	F	42.9952	56.25	IGT
A_4235	15	OID01303	Q9H1U4	MEGF9	0	Olink Cardiometabolic	v.3603	Q-04835-001_SP222759_CAM	Pass	0.18142	1.97226	IPC Normalized	NN	F	F	F	42.9952	56.25	IGT
A_4235	15	OID01228	P04070	PROC	0	Olink Cardiometabolic	v.3603	Q-04835-001_SP222759_CAM	Pass	-0.38474	2.19109	IPC Normalized	NN	F	F	F	42.9952	56.25	IGT
A_4235	15	OID01270	P35590	TIE1	0	Olink Cardiometabolic	v.3603	Q-04835-001_SP222759_CAM	Pass	-2.13956	0.05882	IPC Normalized	NN	F	F	F	42.9952	56.25	IGT
A_4235	15	OID01265	P24821	TNC	0	Olink Cardiometabolic	v.3603	Q-04835-001_SP222759_CAM	Pass	-0.01542	1.83263	IPC Normalized	NN	F	F	F	42.9952	56.25	IGT
A_4235	15	OID01225	P01034	CST3	0	Olink Cardiometabolic	v.3603	Q-04835-001_SP222759_CAM	Pass	1.49844	4.53874	IPC Normalized	NN	F	F	F	42.9952	56.25	IGT
A_4235	15	OID00414	Q99895	CTRC	0	Olink Cardiovascular II	v.5007	Q-04835-002_SP222759_CVDII	Pass	2.90227	9.9235	IPC Normalized	NN	F	F	F	42.9952	56.25	IGT
A_4235	15	OID01257	P19320	VCAM1	0	Olink Cardiometabolic	v.3603	Q-04835-001_SP222759_CAM	Pass	2.62381	3.74783	IPC Normalized	NN	F	F	F	42.9952	56.25	IGT
A_4235	15	OID01266	P27487	DPP4	0	Olink Cardiometabolic	v.3603	Q-04835-001_SP222759_CAM	Pass	0.68733	3.14228	IPC Normalized	NN	F	F	F	42.9952	56.25	IGT
A_4235	15	OID00463	P41159	LEP	0	Olink Cardiovascular II	v.5007	Q-04835-002_SP222759_CVDII	Pass	1.9181	8.66385	IPC Normalized	NN	F	F	F	42.9952	56.25	IGT
A_4235	15	OID01287	Q14515	SPARCL1	0	Olink Cardiometabolic	v.3603	Q-04835-001_SP222759_CAM	Pass	0.45061	1.22176	IPC Normalized	NN	F	F	F	42.9952	56.25	IGT
A_4235	15	OID00443	Q9UKP3	ITGB1BP2	0.7931	Olink Cardiovascular II	v.5007	Q-04835-002_SP222759_CVDII	Pass	2.4874	1.7316	IPC Normalized	NN	F	F	F	42.9952	56.25	IGT
A_4235	15	OID01251	P15529	CD46	0	Olink Cardiometabolic	v.3603	Q-04835-001_SP222759_CAM	Pass	1.07961	2.6548	IPC Normalized	NN	F	F	F	42.9952	56.25	IGT
A_4235	15	OID00390	P05231	IL6	0	Olink Cardiovascular II	v.5007	Q-04835-002_SP222759_CVDII	Pass	1.81123	3.71019	IPC Normalized	NN	F	F	F	42.9952	56.25	IGT
A_4235	15	OID01256	P19021	PAM	0	Olink Cardiometabolic	v.3603	Q-04835-001_SP222759_CAM	Pass	-1.03302	0.34016	IPC Normalized	NN	F	F	F	42.9952	56.25	IGT
A_4235	15	OID00391	O00220	TNFRSF10A	0	Olink Cardiovascular II	v.5007	Q-04835-002_SP222759_CVDII	Pass	1.54068	3.14201	IPC Normalized	NN	F	F	F	42.9952	56.25	IGT
A_4235	15	OID01288	Q14767	LTBP2	0.62069	Olink Cardiometabolic	v.3603	Q-04835-001_SP222759_CAM	Pass	0.93999	1.02984	IPC Normalized	NN	F	F	F	42.9952	56.25	IGT
A_4235	15	OID01226	P03950	ANG	0	Olink Cardiometabolic	v.3603	Q-04835-001_SP222759_CAM	Pass	0.57086	4.87626	IPC Normalized	NN	F	F	F	42.9952	56.25	IGT
A_4235	15	OID00440	P10147	CCL3	0	Olink Cardiovascular II	v.5007	Q-04835-002_SP222759_CVDII	Pass	2.39374	8.51127	IPC Normalized	NN	F	F	F	42.9952	56.25	IGT
A_4235	15	OID01283	Q13093	PLA2G7	0.2069	Olink Cardiometabolic	v.3603	Q-04835-001_SP222759_CAM	Pass	1.50471	1.33546	IPC Normalized	NN	F	F	F	42.9952	56.25	IGT
A_4235	15	OID00467	Q9Y6K9	NEMO	0.06897	Olink Cardiovascular II	v.5007	Q-04835-002_SP222759_CVDII	Pass	1.46924	4.43955	IPC Normalized	NN	F	F	F	42.9952	56.25	IGT
A_4235	15	OID01292	Q16627	CCL14	0	Olink Cardiometabolic	v.3603	Q-04835-001_SP222759_CAM	Pass	0.81188	5.52918	IPC Normalized	NN	F	F	F	42.9952	56.25	IGT
A_4235	15	OID00415	Q9GZV9	FGF-23	0.65517	Olink Cardiovascular II	v.5007	Q-04835-002_SP222759_CVDII	Pass	0.79513	0.14804	IPC Normalized	NN	F	F	F	42.9952	56.25	IGT
A_4235	15	OID01249	P14151	SELL	0	Olink Cardiometabolic	v.3603	Q-04835-001_SP222759_CAM	Pass	-1.08051	6.2165	IPC Normalized	NN	F	F	F	42.9952	56.25	IGT
A_4235	15	OID01231	P05451	REG1A	0	Olink Cardiometabolic	v.3603	Q-04835-001_SP222759_CAM	Pass	0.85758	4.37974	IPC Normalized	NN	F	F	F	42.9952	56.25	IGT
A_4235	15	OID01298	Q96H15	TIMD4	0	Olink Cardiometabolic	v.3603	Q-04835-001_SP222759_CAM	Pass	0.71007	2.99692	IPC Normalized	NN	F	F	F	42.9952	56.25	IGT
A_4235	15	OID00551	O15444	CCL25	0	Olink Inflammation	v.3024	Q-04835-003_SP222760_INFI	Pass	0.37208	5.68517	IPC Normalized	NN	F	F	F	42.9952	56.25	IGT
A_4235	15	OID00438	Q14242	PSGL-1	0	Olink Cardiovascular II	v.5007	Q-04835-002_SP222759_CVDII	Pass	1.67704	4.55643	IPC Normalized	NN	F	F	F	42.9952	56.25	IGT
A_4235	15	OID01242	P11215	ITGAM	0.96552	Olink Cardiometabolic	v.3603	Q-04835-001_SP222759_CAM	Pass	-0.6478	-1.23529	IPC Normalized	NN	F	F	F	42.9952	56.25	IGT
A_4235	15	OID00445	O94907	Dkk-1	0	Olink Cardiovascular II	v.5007	Q-04835-002_SP222759_CVDII	Pass	1.62269	11.1106	IPC Normalized	NN	F	F	F	42.9952	56.25	IGT
A_4235	15	OID01245	P12830	CDH1	0	Olink Cardiometabolic	v.3603	Q-04835-001_SP222759_CAM	Pass	-0.24404	1.8053	IPC Normalized	NN	F	F	F	42.9952	56.25	IGT
A_4235	15	OID00392	Q13043	STK4	0.13793	Olink Cardiovascular II	v.5007	Q-04835-002_SP222759_CVDII	Pass	1.71977	3.74512	IPC Normalized	NN	F	F	F	42.9952	56.25	IGT
A_4235	15	OID01268	P35443	THBS4	0	Olink Cardiometabolic	v.3603	Q-04835-001_SP222759_CAM	Pass	1.46158	3.6832	IPC Normalized	NN	F	F	F	42.9952	56.25	IGT
A_4235	15	OID01250	P14543	NID1	0	Olink Cardiometabolic	v.3603	Q-04835-001_SP222759_CAM	Pass	0.88396	3.11123	IPC Normalized	NN	F	F	F	42.9952	56.25	IGT
A_4235	15	OID00555	O43508	TWEAK	0	Olink Inflammation	v.3024	Q-04835-003_SP222760_INFI	Pass	0.03111	8.82945	IPC Normalized	NN	F	F	F	42.9952	56.25	IGT
A_4235	15	OID01260	P22105	TNXB	0	Olink Cardiometabolic	v.3603	Q-04835-001_SP222759_CAM	Pass	0.48957	0.77887	IPC Normalized	NN	F	F	F	42.9952	56.25	IGT
A_4235	15	OID01281	Q12805	EFEMP1	0	Olink Cardiometabolic	v.3603	Q-04835-001_SP222759_CAM	Pass	2.17088	3.784	IPC Normalized	NN	F	F	F	42.9952	56.25	IGT
A_4235	15	OID00395	P25116	PAR-1	0	Olink Cardiovascular II	v.5007	Q-04835-002_SP222759_CVDII	Pass	2.24216	5.31075	IPC Normalized	NN	F	F	F	42.9952	56.25	IGT
A_4235	15	OID00416	Q9BUD6	SPON2	0	Olink Cardiovascular II	v.5007	Q-04835-002_SP222759_CVDII	Pass	1.03062	9.81498	IPC Normalized	NN	F	F	F	42.9952	56.25	IGT
A_4235	15	OID01218	O15031	PLXNB2	0	Olink Cardiometabolic	v.3603	Q-04835-001_SP222759_CAM	Pass	0.74494	1.0546	IPC Normalized	NN	F	F	F	42.9952	56.25	IGT
A_4235	15	OID00444	P07585	DCN	0	Olink Cardiovascular II	v.5007	Q-04835-002_SP222759_CVDII	Pass	2.12405	4.34525	IPC Normalized	NN	F	F	F	42.9952	56.25	IGT
A_4235	15	OID01286	Q14393	GAS6	0	Olink Cardiometabolic	v.3603	Q-04835-001_SP222759_CAM	Pass	1.59115	3.3724	IPC Normalized	NN	F	F	F	42.9952	56.25	IGT
A_4235	15	OID01290	Q15485	FCN2	0	Olink Cardiometabolic	v.3603	Q-04835-001_SP222759_CAM	Pass	-0.04454	5.10946	IPC Normalized	NN	F	F	F	42.9952	56.25	IGT
A_4235	15	OID01269	P35542	SAA4	0	Olink Cardiometabolic	v.3603	Q-04835-001_SP222759_CAM	Pass	-0.94251	1.72722	IPC Normalized	NN	F	F	F	42.9952	56.25	IGT
A_4235	15	OID00553	Q07011	TNFRSF9	0	Olink Inflammation	v.3024	Q-04835-003_SP222760_INFI	Pass	-0.14678	5.38444	IPC Normalized	NN	F	F	F	42.9952	56.25	IGT
A_4235	15	OID01271	P39060	COL18A1	0	Olink Cardiometabolic	v.3603	Q-04835-001_SP222759_CAM	Pass	0.43722	1.96799	IPC Normalized	NN	F	F	F	42.9952	56.25	IGT
A_4235	15	OID00560	P00813	ADA	0	Olink Inflammation	v.3024	Q-04835-003_SP222760_INFI	Pass	0.88677	4.61442	IPC Normalized	NN	F	F	F	42.9952	56.25	IGT
A_4235	15	OID00441	P09237	MMP7	0	Olink Cardiovascular II	v.5007	Q-04835-002_SP222759_CVDII	Pass	1.86402	12.6446	IPC Normalized	NN	F	F	F	42.9952	56.25	IGT
A_4235	15	OID01304	Q9NQ79	CRTAC1	0	Olink Cardiometabolic	v.3603	Q-04835-001_SP222759_CAM	Pass	0.39883	2.08916	IPC Normalized	NN	F	F	F	42.9952	56.25	IGT
A_4235	15	OID00468	O43915	VEGFD	0	Olink Cardiovascular II	v.5007	Q-04835-002_SP222759_CVDII	Pass	1.23628	6.90043	IPC Normalized	NN	F	F	F	42.9952	56.25	IGT
A_4235	15	OID00556	P78556	CCL20	0	Olink Inflammation	v.3024	Q-04835-003_SP222760_INFI	Pass	0.85833	5.58986	IPC Normalized	NN	F	F	F	42.9952	56.25	IGT
A_4235	15	OID00422	Q8IW75	SERPINA12	0	Olink Cardiovascular II	v.5007	Q-04835-002_SP222759_CVDII	Pass	0.69251	3.34331	IPC Normalized	NN	F	F	F	42.9952	56.25	IGT
A_4235	15	OID01227	P03951	F11	0	Olink Cardiometabolic	v.3603	Q-04835-001_SP222759_CAM	Pass	-1.58942	5.46741	IPC Normalized	NN	F	F	F	42.9952	56.25	IGT
A_4235	15	OID01293	Q16769	QPCT	0	Olink Cardiometabolic	v.3603	Q-04835-001_SP222759_CAM	Pass	-1.85758	-1.0545	IPC Normalized	NN	F	F	F	42.9952	56.25	IGT
A_4235	15	OID01282	Q12884	FAP	1	Olink Cardiometabolic	v.3603	Q-04835-001_SP222759_CAM	Pass	4.60003	4.28208	IPC Normalized	NN	F	F	F	42.9952	56.25	IGT
A_4235	15	OID00552	P78423	CX3CL1	0	Olink Inflammation	v.3024	Q-04835-003_SP222760_INFI	Pass	0.33222	3.32403	IPC Normalized	NN	F	F	F	42.9952	56.25	IGT
A_4235	15	OID00439	Q92583	CCL17	0	Olink Cardiovascular II	v.5007	Q-04835-002_SP222759_CVDII	Pass	1.76382	8.66465	IPC Normalized	NN	F	F	F	42.9952	56.25	IGT
A_4235	15	OID01240	P0DOY2	IGLC2	0	Olink Cardiometabolic	v.3603	Q-04835-001_SP222759_CAM	Pass	0.74573	4.7983	IPC Normalized	NN	F	F	F	42.9952	56.25	IGT
A_4235	15	OID00446	P06858	LPL	0	Olink Cardiovascular II	v.5007	Q-04835-002_SP222759_CVDII	Pass	2.39234	9.02303	IPC Normalized	NN	F	F	F	42.9952	56.25	IGT
A_4235	15	OID01246	P13501	CCL5	0	Olink Cardiometabolic	v.3603	Q-04835-001_SP222759_CAM	Pass	-0.29007	3.05628	IPC Normalized	NN	F	F	F	42.9952	56.25	IGT
A_4235	15	OID00393	P35475	IDUA	0	Olink Cardiovascular II	v.5007	Q-04835-002_SP222759_CVDII	Pass	0.6752	5.01974	IPC Normalized	NN	F	F	F	42.9952	56.25	IGT
A_4235	15	OID01239	P08709	F7	0	Olink Cardiometabolic	v.3603	Q-04835-001_SP222759_CAM	Pass	0.82112	2.26571	IPC Normalized	NN	F	F	F	42.9952	56.25	IGT
A_4235	15	OID00442	P31994	IgG Fc receptor II-b	0	Olink Cardiovascular II	v.5007	Q-04835-002_SP222759_CVDII	Pass	1.71316	2.27279	IPC Normalized	NN	F	F	F	42.9952	56.25	IGT
A_4235	15	OID00488	P50591	TRAIL	0	Olink Inflammation	v.3024	Q-04835-003_SP222760_INFI	Pass	0.65823	8.3613	IPC Normalized	NN	F	F	F	42.9952	56.25	IGT
A_4235	15	OID01285	Q13361	MFAP5	0	Olink Cardiometabolic	v.3603	Q-04835-001_SP222759_CAM	Pass	-0.04754	0.15357	IPC Normalized	NN	F	F	F	42.9952	56.25	IGT
A_4235	15	OID01306	Q9Y5C1	ANGPTL3	0	Olink Cardiometabolic	v.3603	Q-04835-001_SP222759_CAM	Pass	0.92062	4.3134	IPC Normalized	NN	F	F	F	42.9952	56.25	IGT
A_4235	15	OID00396	O14763	TRAIL-R2	0	Olink Cardiovascular II	v.5007	Q-04835-002_SP222759_CVDII	Pass	1.72382	5.73083	IPC Normalized	NN	F	F	F	42.9952	56.25	IGT
A_4235	15	OID00417	P01241	GH	0	Olink Cardiovascular II	v.5007	Q-04835-002_SP222759_CVDII	Pass	2.14291	7.73519	IPC Normalized	NN	F	F	F	42.9952	56.25	IGT
A_4235	15	OID00558	O95630	STAMBP	0	Olink Inflammation	v.3024	Q-04835-003_SP222760_INFI	Pass	0.6716	3.7418	IPC Normalized	NN	F	F	F	42.9952	56.25	IGT
A_4235	15	OID00484	P13500	MCP-1	0	Olink Inflammation	v.3024	Q-04835-003_SP222760_INFI	Pass	0.59937	11.1895	IPC Normalized	NN	F	F	F	42.9952	56.25	IGT
A_4235	15	OID01261	P22748	CA4	0	Olink Cardiometabolic	v.3603	Q-04835-001_SP222759_CAM	Pass	0.26775	1.0362	IPC Normalized	NN	F	F	F	42.9952	56.25	IGT
A_4235	15	OID01305	Q9UGM5	FETUB	0	Olink Cardiometabolic	v.3603	Q-04835-001_SP222759_CAM	Pass	-1.51953	-0.11061	IPC Normalized	NN	F	F	F	42.9952	56.25	IGT
A_4235	15	OID01299	Q96KN2	CNDP1	0	Olink Cardiometabolic	v.3603	Q-04835-001_SP222759_CAM	Pass	0.78481	3.6151	IPC Normalized	NN	F	F	F	42.9952	56.25	IGT
A_4235	15	OID00554	P20783	NT-3	0	Olink Inflammation	v.3024	Q-04835-003_SP222760_INFI	Pass	1.06962	1.52563	IPC Normalized	NN	F	F	F	42.9952	56.25	IGT
A_4235	15	OID01278	P80188	LCN2	0	Olink Cardiometabolic	v.3603	Q-04835-001_SP222759_CAM	Pass	-0.84984	-0.0059	IPC Normalized	NN	F	F	F	42.9952	56.25	IGT
A_4235	15	OID00561	P01374	TNFB	0	Olink Inflammation	v.3024	Q-04835-003_SP222760_INFI	Pass	0.28704	3.95679	IPC Normalized	NN	F	F	F	42.9952	56.25	IGT
A_4235	15	OID01224	P01033	TIMP1	0	Olink Cardiometabolic	v.3603	Q-04835-001_SP222759_CAM	Pass	2.04226	4.16097	IPC Normalized	NN	F	F	F	42.9952	56.25	IGT
A_4235	15	OID01259	P20062	TCN2	0	Olink Cardiometabolic	v.3603	Q-04835-001_SP222759_CAM	Pass	0.02552	2.8287	IPC Normalized	NN	F	F	F	42.9952	56.25	IGT
A_4235	15	OID00469	P09874	PARP-1	0.96552	Olink Cardiovascular II	v.5007	Q-04835-002_SP222759_CVDII	Pass	4.78629	4.29147	IPC Normalized	NN	F	F	F	42.9952	56.25	IGT
A_4235	15	OID00557	P50225	ST1A1	0.06897	Olink Inflammation	v.3024	Q-04835-003_SP222760_INFI	Pass	0.68108	5.37122	IPC Normalized	NN	F	F	F	42.9952	56.25	IGT
A_4235	15	OID00423	P00797	REN	0	Olink Cardiovascular II	v.5007	Q-04835-002_SP222759_CVDII	Pass	1.72	8.12478	IPC Normalized	NN	F	F	F	42.9952	56.25	IGT
A_4235	15	OID01274	P49747	COMP	0	Olink Cardiometabolic	v.3603	Q-04835-001_SP222759_CAM	Pass	0.91922	5.07369	IPC Normalized	NN	F	F	F	42.9952	56.25	IGT
A_4235	15	OID01220	O75023	LILRB5	0	Olink Cardiometabolic	v.3603	Q-04835-001_SP222759_CAM	Pass	-0.04772	3.62153	IPC Normalized	NN	F	F	F	42.9952	56.25	IGT
A_4235	15	OID01222	P00441	SOD1	0.24138	Olink Cardiometabolic	v.3603	Q-04835-001_SP222759_CAM	Pass	-0.37826	-0.39954	IPC Normalized	NN	F	F	F	42.9952	56.25	IGT
A_4235	15	OID01264	P24592	IGFBP6	0	Olink Cardiometabolic	v.3603	Q-04835-001_SP222759_CAM	Pass	0.31662	3.52481	IPC Normalized	NN	F	F	F	42.9952	56.25	IGT
A_4235	15	OID00419	Q04760	GLO1	0	Olink Cardiovascular II	v.5007	Q-04835-002_SP222759_CVDII	Pass	1.84265	7.82756	IPC Normalized	NN	F	F	F	42.9952	56.25	IGT
A_4235	15	OID00479	O00300	OPG	0	Olink Inflammation	v.3024	Q-04835-003_SP222760_INFI	Pass	0.88068	8.82896	IPC Normalized	NN	F	F	F	42.9952	56.25	IGT
A_4235	15	OID00447	Q16651	PRSS8	0	Olink Cardiovascular II	v.5007	Q-04835-002_SP222759_CVDII	Pass	0.66324	8.98874	IPC Normalized	NN	F	F	F	42.9952	56.25	IGT
A_4235	15	OID01243	P11226	MBL2	0	Olink Cardiometabolic	v.3603	Q-04835-001_SP222759_CAM	Pass	-0.12303	7.24984	IPC Normalized	NN	F	F	F	42.9952	56.25	IGT
A_4235	15	OID00394	Q9Y6Q6	TNFRSF11A	0	Olink Cardiovascular II	v.5007	Q-04835-002_SP222759_CVDII	Pass	1.42303	5.33677	IPC Normalized	NN	F	F	F	42.9952	56.25	IGT
A_4235	15	OID01234	P07359	GP1BA	0	Olink Cardiometabolic	v.3603	Q-04835-001_SP222759_CAM	Pass	0.03465	3.61977	IPC Normalized	NN	F	F	F	42.9952	56.25	IGT
A_4235	15	OID01300	Q99650	OSMR	0	Olink Cardiometabolic	v.3603	Q-04835-001_SP222759_CAM	Pass	-1.85152	-1.03168	IPC Normalized	NN	F	F	F	42.9952	56.25	IGT
A_4235	15	OID00489	Q9UHF4	IL-20RA	0.41379	Olink Inflammation	v.3024	Q-04835-003_SP222760_INFI	Pass	0.01204	0.00752	IPC Normalized	NN	F	F	F	42.9952	56.25	IGT
A_4235	15	OID01295	Q6EMK4	VASN	0	Olink Cardiometabolic	v.3603	Q-04835-001_SP222759_CAM	Pass	-0.02093	0.73913	IPC Normalized	NN	F	F	F	42.9952	56.25	IGT
A_4235	15	OID01280	Q06141	REG3A	0.75862	Olink Cardiometabolic	v.3603	Q-04835-001_SP222759_CAM	Pass	0.02425	0.12941	IPC Normalized	NN	F	F	F	42.9952	56.25	IGT
A_4235	15	OID00397	Q9BQR3	PRSS27	0	Olink Cardiovascular II	v.5007	Q-04835-002_SP222759_CVDII	Pass	1.16115	8.52293	IPC Normalized	NN	F	F	F	42.9952	56.25	IGT
A_4235	15	OID00418	P19883	FS	0	Olink Cardiovascular II	v.5007	Q-04835-002_SP222759_CVDII	Pass	2.4815	11.7389	IPC Normalized	NN	F	F	F	42.9952	56.25	IGT
A_4235	15	OID00559	P05113	IL5	0.58621	Olink Inflammation	v.3024	Q-04835-003_SP222760_INFI	Pass	0.05501	-0.45256	IPC Normalized	NN	F	F	F	42.9952	56.25	IGT
A_4235	15	OID00485	Q16552	IL-17A	0.2069	Olink Inflammation	v.3024	Q-04835-003_SP222760_INFI	Pass	-0.15643	-0.54451	IPC Normalized	NN	F	F	F	42.9952	56.25	IGT
A_4235	15	OID01284	Q13332	PTPRS	0	Olink Cardiometabolic	v.3603	Q-04835-001_SP222759_CAM	Pass	-1.45373	-0.49097	IPC Normalized	NN	F	F	F	42.9952	56.25	IGT
A_4235	15	OID01263	P23141	CES1	0.03448	Olink Cardiometabolic	v.3603	Q-04835-001_SP222759_CAM	Pass	0.56704	0.99829	IPC Normalized	NN	F	F	F	42.9952	56.25	IGT
A_4235	15	OID01244	P12318	FCGR2A	0	Olink Cardiometabolic	v.3603	Q-04835-001_SP222759_CAM	Pass	-1.0368	1.83492	IPC Normalized	NN	F	F	F	42.9952	56.25	IGT
A_4235	15	OID00421	Q13219	PAPPA	0	Olink Cardiovascular II	v.5007	Q-04835-002_SP222759_CVDII	Pass	1.03063	1.92266	IPC Normalized	NN	F	F	F	42.9952	56.25	IGT
A_4235	15	OID01241	P10721	KIT	0	Olink Cardiometabolic	v.3603	Q-04835-001_SP222759_CAM	Pass	0.55621	2.21834	IPC Normalized	NN	F	F	F	42.9952	56.25	IGT
A_4235	15	OID00562	P09603	CSF-1	0	Olink Inflammation	v.3024	Q-04835-003_SP222760_INFI	Pass	-0.03336	9.01532	IPC Normalized	NN	F	F	F	42.9952	56.25	IGT
A_4235	15	OID00449	Q99075	HB-EGF	0	Olink Cardiovascular II	v.5007	Q-04835-002_SP222759_CVDII	Pass	1.58385	6.63326	IPC Normalized	NN	F	F	F	42.9952	56.25	IGT
A_4235	15	OID01236	P07478	PRSS2	0	Olink Cardiometabolic	v.3603	Q-04835-001_SP222759_CAM	Pass	-0.18878	1.26248	IPC Normalized	NN	F	F	F	42.9952	56.25	IGT
A_4235	15	OID00470	Q9UJM8	HAOX1	0	Olink Cardiovascular II	v.5007	Q-04835-002_SP222759_CVDII	Pass	1.81353	7.26906	IPC Normalized	NN	F	F	F	42.9952	56.25	IGT
A_4235	15	OID01235	P07451	CA3	0	Olink Cardiometabolic	v.3603	Q-04835-001_SP222759_CAM	Pass	-0.23889	0.3589	IPC Normalized	NN	F	F	F	42.9952	56.25	IGT
A_4235	15	OID00424	Q16698	DECR1	0	Olink Cardiovascular II	v.5007	Q-04835-002_SP222759_CVDII	Pass	1.02757	4.6941	IPC Normalized	NN	F	F	F	42.9952	56.25	IGT
A_4235	15	OID00491	P28325	CST5	0	Olink Inflammation	v.3024	Q-04835-003_SP222760_INFI	Pass	5.14245	6.04867	IPC Normalized	NN	F	F	F	42.9952	56.25	IGT
A_4235	15	OID01233	P06681	C2	0	Olink Cardiometabolic	v.3603	Q-04835-001_SP222759_CAM	Pass	-0.31893	4.77132	IPC Normalized	NN	F	F	F	42.9952	56.25	IGT
A_4235	15	OID00505	P51671	CCL11	0	Olink Inflammation	v.3024	Q-04835-003_SP222760_INFI	Pass	0.7788	5.89657	IPC Normalized	NN	F	F	F	42.9952	56.25	IGT
A_4235	15	OID00399	P13726	TF	0	Olink Cardiovascular II	v.5007	Q-04835-002_SP222759_CVDII	Pass	1.54337	4.55457	IPC Normalized	NN	F	F	F	42.9952	56.25	IGT
A_4235	15	OID00420	Q9UIB8	CD84	0	Olink Cardiovascular II	v.5007	Q-04835-002_SP222759_CVDII	Pass	2.29085	6.65909	IPC Normalized	NN	F	F	F	42.9952	56.25	IGT
A_4235	15	OID00480	P01137	LAP TGF-beta-1	0	Olink Inflammation	v.3024	Q-04835-003_SP222760_INFI	Pass	0.55337	7.62291	IPC Normalized	NN	F	F	F	42.9952	56.25	IGT
A_4235	15	OID00448	O00253	AGRP	0	Olink Cardiovascular II	v.5007	Q-04835-002_SP222759_CVDII	Pass	1.25658	4.69972	IPC Normalized	NN	F	F	F	42.9952	56.25	IGT
A_4235	15	OID00501	Q14116	IL18	0	Olink Inflammation	v.3024	Q-04835-003_SP222760_INFI	Pass	0.89294	8.63303	IPC Normalized	NN	F	F	F	42.9952	56.25	IGT
A_4235	15	OID00462	P21980	TGM2	0	Olink Cardiovascular II	v.5007	Q-04835-002_SP222759_CVDII	Pass	2.50974	7.42864	IPC Normalized	NN	F	F	F	42.9952	56.25	IGT
A_4235	15	OID01307	Q9Y5Y7	LYVE1	0	Olink Cardiometabolic	v.3603	Q-04835-001_SP222759_CAM	Pass	0.14518	4.63607	IPC Normalized	NN	F	F	F	42.9952	56.25	IGT
A_4235	15	OID01296	Q8N423	LILRB2	0	Olink Cardiometabolic	v.3603	Q-04835-001_SP222759_CAM	Pass	0.24325	2.4938	IPC Normalized	NN	F	F	F	42.9952	56.25	IGT
A_4235	15	OID00490	Q07325	CXCL9	0	Olink Inflammation	v.3024	Q-04835-003_SP222760_INFI	Pass	0.23357	5.87056	IPC Normalized	NN	F	F	F	42.9952	56.25	IGT
A_4235	15	OID00437	P26022	PTX3	0	Olink Cardiovascular II	v.5007	Q-04835-002_SP222759_CVDII	Pass	1.15855	4.05747	IPC Normalized	NN	F	F	F	42.9952	56.25	IGT
A_4235	15	OID00451	P12104	FABP2	0	Olink Cardiovascular II	v.5007	Q-04835-002_SP222759_CVDII	Pass	2.08	7.0649	IPC Normalized	NN	F	F	F	42.9952	56.25	IGT
A_4235	15	OID00398	Q02763	TIE2	0	Olink Cardiovascular II	v.5007	Q-04835-002_SP222759_CVDII	Pass	1.54415	6.65625	IPC Normalized	NN	F	F	F	42.9952	56.25	IGT
A_4235	15	OID00412	Q15109	RAGE	0	Olink Cardiovascular II	v.5007	Q-04835-002_SP222759_CVDII	Pass	1.10989	12.2919	IPC Normalized	NN	F	F	F	42.9952	56.25	IGT
A_4235	15	OID01277	P59665	DEFA1	0.2069	Olink Cardiometabolic	v.3603	Q-04835-001_SP222759_CAM	Pass	0.27815	0.08894	IPC Normalized	NN	F	F	F	42.9952	56.25	IGT
A_4235	15	OID00486	O14625	CXCL11	0	Olink Inflammation	v.3024	Q-04835-003_SP222760_INFI	Pass	0.3875	6.88678	IPC Normalized	NN	F	F	F	42.9952	56.25	IGT
A_4235	15	OID00493	P01583	IL-1 alpha	1	Olink Inflammation	v.3024	Q-04835-003_SP222760_INFI	Pass	0.58669	-0.37381	IPC Normalized	NN	F	F	F	42.9952	56.25	IGT
A_4235	15	OID00387	P24394	IL-4RA	0.03448	Olink Cardiovascular II	v.5007	Q-04835-002_SP222759_CVDII	Pass	2.01356	2.15303	IPC Normalized	NN	F	F	F	42.9952	56.25	IGT
A_4235	15	OID01217	O14786	NRP1	0	Olink Cardiometabolic	v.3603	Q-04835-001_SP222759_CAM	Pass	-2.40124	-0.14037	IPC Normalized	NN	F	F	F	42.9952	56.25	IGT
A_4235	15	OID00401	P01127	PDGF subunit B	0	Olink Cardiovascular II	v.5007	Q-04835-002_SP222759_CVDII	Pass	0.79285	11.2165	IPC Normalized	NN	F	F	F	42.9952	56.25	IGT
A_4235	15	OID01301	Q9BXJ1	C1QTNF1	0	Olink Cardiometabolic	v.3603	Q-04835-001_SP222759_CAM	Pass	1.12244	2.88145	IPC Normalized	NN	F	F	F	42.9952	56.25	IGT
A_4235	15	OID00429	Q96IQ7	VSIG2	0	Olink Cardiovascular II	v.5007	Q-04835-002_SP222759_CVDII	Pass	1.78165	2.45506	IPC Normalized	NN	F	F	F	42.9952	56.25	IGT
A_4235	15	OID00450	Q9UK05	GDF-2	0	Olink Cardiovascular II	v.5007	Q-04835-002_SP222759_CVDII	Pass	1.55084	7.54479	IPC Normalized	NN	F	F	F	42.9952	56.25	IGT
A_4235	15	OID01267	P32942	ICAM3	0	Olink Cardiometabolic	v.3603	Q-04835-001_SP222759_CAM	Pass	0.76974	1.8651	IPC Normalized	NN	F	F	F	42.9952	56.25	IGT
A_4235	15	OID00471	P10145	IL8	0	Olink Inflammation	v.3024	Q-04835-003_SP222760_INFI	Pass	0.96661	5.56156	IPC Normalized	NN	F	F	F	42.9952	56.25	IGT
A_4235	15	OID01279	Q03167	TGFBR3	0	Olink Cardiometabolic	v.3603	Q-04835-001_SP222759_CAM	Pass	0.77517	1.6501	IPC Normalized	NN	F	F	F	42.9952	56.25	IGT
A_4235	15	OID00425	Q12866	MERTK	0	Olink Cardiovascular II	v.5007	Q-04835-002_SP222759_CVDII	Pass	1.99887	5.36182	IPC Normalized	NN	F	F	F	42.9952	56.25	IGT
A_4235	15	OID00492	P14784	IL-2RB	0	Olink Inflammation	v.3024	Q-04835-003_SP222760_INFI	Pass	-0.05098	0.36721	IPC Normalized	NN	F	F	F	42.9952	56.25	IGT
A_4235	15	OID00379	P22004	BMP-6	0	Olink Cardiovascular II	v.5007	Q-04835-002_SP222759_CVDII	Pass	1.68219	4.17134	IPC Normalized	NN	F	F	F	42.9952	56.25	IGT
A_4235	15	OID00506	O43557	TNFSF14	0	Olink Inflammation	v.3024	Q-04835-003_SP222760_INFI	Pass	0.81204	6.31887	IPC Normalized	NN	F	F	F	42.9952	56.25	IGT
A_4235	15	OID00400	Q9HB29	IL1RL2	0	Olink Cardiovascular II	v.5007	Q-04835-002_SP222759_CVDII	Pass	1.71481	4.23888	IPC Normalized	NN	F	F	F	42.9952	56.25	IGT
A_4235	15	OID01272	P42785	PRCP	0.27586	Olink Cardiometabolic	v.3603	Q-04835-001_SP222759_CAM	Pass	0.20945	0.02461	IPC Normalized	NN	F	F	F	42.9952	56.25	IGT
A_4235	15	OID00481	P00749	uPA	0	Olink Inflammation	v.3024	Q-04835-003_SP222760_INFI	Pass	0.71201	8.82348	IPC Normalized	NN	F	F	F	42.9952	56.25	IGT
A_4235	15	OID00428	P07204	TM	0	Olink Cardiovascular II	v.5007	Q-04835-002_SP222759_CVDII	Pass	2.00356	8.83516	IPC Normalized	NN	F	F	F	42.9952	56.25	IGT
A_4235	15	OID00502	Q13291	SLAMF1	0	Olink Inflammation	v.3024	Q-04835-003_SP222760_INFI	Pass	0.49363	1.40008	IPC Normalized	NN	F	F	F	42.9952	56.25	IGT
A_4235	15	OID00509	P12034	FGF-5	0.06897	Olink Inflammation	v.3024	Q-04835-003_SP222760_INFI	Pass	0.87929	0.89256	IPC Normalized	NN	F	F	F	42.9952	56.25	IGT
A_4235	15	OID00530	P55773	CCL23	0	Olink Inflammation	v.3024	Q-04835-003_SP222760_INFI	Pass	0.8862	10.4679	IPC Normalized	NN	F	F	F	42.9952	56.25	IGT
A_4235	15	OID01237	P07911	UMOD	0.55172	Olink Cardiometabolic	v.3603	Q-04835-001_SP222759_CAM	Pass	1.17656	0.80248	IPC Normalized	NN	F	F	F	42.9952	56.25	IGT
A_4235	15	OID01216	O00533	CHL1	0	Olink Cardiometabolic	v.3603	Q-04835-001_SP222759_CAM	Pass	0.23133	1.03985	IPC Normalized	NN	F	F	F	42.9952	56.25	IGT
A_4235	15	OID00431	P51888	PRELP	0	Olink Cardiovascular II	v.5007	Q-04835-002_SP222759_CVDII	Pass	1.04873	8.44184	IPC Normalized	NN	F	F	F	42.9952	56.25	IGT
A_4235	15	OID00452	P40225	THPO	0	Olink Cardiovascular II	v.5007	Q-04835-002_SP222759_CVDII	Pass	1.45534	4	IPC Normalized	NN	F	F	F	42.9952	56.25	IGT
A_4235	15	OID00526	Q5T4W7	ARTN	0.55172	Olink Inflammation	v.3024	Q-04835-003_SP222760_INFI	Pass	-0.81806	-0.79149	IPC Normalized	NN	F	F	F	42.9952	56.25	IGT
A_4235	15	OID05124	P01732	CD8A	0	Olink Inflammation	v.3024	Q-04835-003_SP222760_INFI	Pass	0.93608	8.89826	IPC Normalized	NN	F	F	F	42.9952	56.25	IGT
A_4235	15	OID01248	P13987	CD59	0	Olink Cardiometabolic	v.3603	Q-04835-001_SP222759_CAM	Pass	-1.18684	0.63057	IPC Normalized	NN	F	F	F	42.9952	56.25	IGT
A_4235	15	OID00487	O15169	AXIN1	0.06897	Olink Inflammation	v.3024	Q-04835-003_SP222760_INFI	Pass	0.84932	3.33557	IPC Normalized	NN	F	F	F	42.9952	56.25	IGT
A_4235	15	OID00494	P13725	OSM	0	Olink Inflammation	v.3024	Q-04835-003_SP222760_INFI	Pass	-0.54777	6.67465	IPC Normalized	NN	F	F	F	42.9952	56.25	IGT
A_4235	15	OID00455	P16860	BNP	0.68966	Olink Cardiovascular II	v.5007	Q-04835-002_SP222759_CVDII	Pass	1.83078	1.76583	IPC Normalized	NN	F	F	F	42.9952	56.25	IGT
A_4235	15	OID05548	P01375	TNF	0	Olink Inflammation	v.3024	Q-04835-003_SP222760_INFI	Pass	-0.38136	3.01592	IPC Normalized	NN	F	F	F	42.9952	56.25	IGT
A_4235	15	OID00402	Q8NEV9,Q14213	IL-27	0	Olink Cardiovascular II	v.5007	Q-04835-002_SP222759_CVDII	Pass	1.33612	4.61605	IPC Normalized	NN	F	F	F	42.9952	56.25	IGT
A_4235	15	OID01294	Q16853	AOC3	0	Olink Cardiometabolic	v.3603	Q-04835-001_SP222759_CAM	Pass	0.67885	2.30089	IPC Normalized	NN	F	F	F	42.9952	56.25	IGT
A_4235	15	OID00430	P02760	AMBP	0	Olink Cardiovascular II	v.5007	Q-04835-002_SP222759_CVDII	Pass	2.08931	7.62584	IPC Normalized	NN	F	F	F	42.9952	56.25	IGT
A_4235	15	OID00550	Q14790	CASP-8	0	Olink Inflammation	v.3024	Q-04835-003_SP222760_INFI	Pass	0.40128	4.51032	IPC Normalized	NN	F	F	F	42.9952	56.25	IGT
A_4235	15	OID00525	P35225	IL13	0.93103	Olink Inflammation	v.3024	Q-04835-003_SP222760_INFI	Pass	-0.32329	-1.3433	IPC Normalized	NN	F	F	F	42.9952	56.25	IGT
A_4235	15	OID00472	P15692	VEGFA	0	Olink Inflammation	v.3024	Q-04835-003_SP222760_INFI	Pass	1.89907	12.4375	IPC Normalized	NN	F	F	F	42.9952	56.25	IGT
A_4235	15	OID00532	P10147	CCL3	0	Olink Inflammation	v.3024	Q-04835-003_SP222760_INFI	Pass	0.6616	6.78132	IPC Normalized	NN	F	F	F	42.9952	56.25	IGT
A_4235	15	OID00426	Q96D42	KIM1	0	Olink Cardiovascular II	v.5007	Q-04835-002_SP222759_CVDII	Pass	1.69718	5.00495	IPC Normalized	NN	F	F	F	42.9952	56.25	IGT
A_4235	15	OID01254	P17813	ENG	0	Olink Cardiometabolic	v.3603	Q-04835-001_SP222759_CAM	Pass	-1.24621	0.09287	IPC Normalized	NN	F	F	F	42.9952	56.25	IGT
A_4235	15	OID00380	Q15389	ANGPT1	0	Olink Cardiovascular II	v.5007	Q-04835-002_SP222759_CVDII	Pass	5.53584	11.8113	IPC Normalized	NN	F	F	F	42.9952	56.25	IGT
A_4235	15	OID00507	Q9GZV9	FGF-23	0.13793	Olink Inflammation	v.3024	Q-04835-003_SP222760_INFI	Pass	-0.25426	0.06525	IPC Normalized	NN	F	F	F	42.9952	56.25	IGT
A_4235	15	OID00528	P22301	IL10	0	Olink Inflammation	v.3024	Q-04835-003_SP222760_INFI	Pass	0.49344	2.4642	IPC Normalized	NN	F	F	F	42.9952	56.25	IGT
A_4235	15	OID01223	P00915	CA1	0	Olink Cardiometabolic	v.3603	Q-04835-001_SP222759_CAM	Pass	-0.56116	4.91606	IPC Normalized	NN	F	F	F	42.9952	56.25	IGT
A_4235	15	OID00482	P05231	IL6	0	Olink Inflammation	v.3024	Q-04835-003_SP222760_INFI	Pass	0.41067	3.84658	IPC Normalized	NN	F	F	F	42.9952	56.25	IGT
A_4235	15	OID01255	P17936	IGFBP3	0	Olink Cardiometabolic	v.3603	Q-04835-001_SP222759_CAM	Pass	-1.18178	2.86979	IPC Normalized	NN	F	F	F	42.9952	56.25	IGT
A_4235	15	OID00503	P01135	TGF-alpha	0	Olink Inflammation	v.3024	Q-04835-003_SP222760_INFI	Pass	-1.36994	4.45425	IPC Normalized	NN	F	F	F	42.9952	56.25	IGT
A_4235	15	OID00510	P03956	MMP-1	0	Olink Inflammation	v.3024	Q-04835-003_SP222760_INFI	Pass	1.05499	13.488	IPC Normalized	NN	F	F	F	42.9952	56.25	IGT
A_4235	15	OID00531	P06127	CD5	0	Olink Inflammation	v.3024	Q-04835-003_SP222760_INFI	Pass	-0.13812	4.97017	IPC Normalized	NN	F	F	F	42.9952	56.25	IGT
A_4235	15	OID01276	P55774	CCL18	0	Olink Cardiometabolic	v.3603	Q-04835-001_SP222759_CAM	Pass	0.36747	4.25631	IPC Normalized	NN	F	F	F	42.9952	56.25	IGT
A_4235	15	OID01291	Q15582	TGFBI	0	Olink Cardiometabolic	v.3603	Q-04835-001_SP222759_CAM	Pass	1.28838	6.1019	IPC Normalized	NN	F	F	F	42.9952	56.25	IGT
A_4235	15	OID00432	P09601	HO-1	0	Olink Cardiovascular II	v.5007	Q-04835-002_SP222759_CVDII	Pass	1.31119	12.2049	IPC Normalized	NN	F	F	F	42.9952	56.25	IGT
A_4235	15	OID00453	Q9UEW3	MARCO	0	Olink Cardiovascular II	v.5007	Q-04835-002_SP222759_CVDII	Pass	2.43548	7.51633	IPC Normalized	NN	F	F	F	42.9952	56.25	IGT
A_4235	15	OID00527	P09238	MMP-10	0	Olink Inflammation	v.3024	Q-04835-003_SP222760_INFI	Pass	0.5991	6.39351	IPC Normalized	NN	F	F	F	42.9952	56.25	IGT
A_4235	15	OID00474	P80098	MCP-3	0	Olink Inflammation	v.3024	Q-04835-003_SP222760_INFI	Pass	0.22822	1.91893	IPC Normalized	NN	F	F	F	42.9952	56.25	IGT
A_4235	15	OID01221	O95445	APOM	0	Olink Cardiometabolic	v.3603	Q-04835-001_SP222759_CAM	Pass	1.42341	4.65812	IPC Normalized	NN	F	F	F	42.9952	56.25	IGT
A_4235	15	OID00407	P27352	GIF	0	Olink Cardiovascular II	v.5007	Q-04835-002_SP222759_CVDII	Pass	0.98095	6.74881	IPC Normalized	NN	F	F	F	42.9952	56.25	IGT
A_4235	15	OID00495	P60568	IL2	1	Olink Inflammation	v.3024	Q-04835-003_SP222760_INFI	Pass	0.4608	-0.58888	IPC Normalized	NN	F	F	F	42.9952	56.25	IGT
A_4235	15	OID00456	P39900	MMP12	0	Olink Cardiovascular II	v.5007	Q-04835-002_SP222759_CVDII	Pass	1.10575	6.02804	IPC Normalized	NN	F	F	F	42.9952	56.25	IGT
A_4235	15	OID00548	Q99748	NRTN	0.82759	Olink Inflammation	v.3024	Q-04835-003_SP222760_INFI	Pass	0.35174	-0.28448	IPC Normalized	NN	F	F	F	42.9952	56.25	IGT
A_4235	15	OID00403	Q8TAD2	IL-17D	0	Olink Cardiovascular II	v.5007	Q-04835-002_SP222759_CVDII	Pass	1.96758	2.30964	IPC Normalized	NN	F	F	F	42.9952	56.25	IGT
A_4235	15	OID00477	Q9BZW8	CD244	0	Olink Inflammation	v.3024	Q-04835-003_SP222760_INFI	Pass	0.23077	4.22883	IPC Normalized	NN	F	F	F	42.9952	56.25	IGT
A_4235	15	OID00410	Q9NSA1	FGF-21	0	Olink Cardiovascular II	v.5007	Q-04835-002_SP222759_CVDII	Pass	1.43634	8.68057	IPC Normalized	NN	F	F	F	42.9952	56.25	IGT
A_4235	15	OID01229	P05154	SERPINA5	0	Olink Cardiometabolic	v.3603	Q-04835-001_SP222759_CAM	Pass	0.48916	6.75971	IPC Normalized	NN	F	F	F	42.9952	56.25	IGT
A_4235	15	OID00498	P13236	CCL4	0	Olink Inflammation	v.3024	Q-04835-003_SP222760_INFI	Pass	1.01291	7.06561	IPC Normalized	NN	F	F	F	42.9952	56.25	IGT
A_4235	15	OID00512	Q9NSA1	FGF-21	0	Olink Inflammation	v.3024	Q-04835-003_SP222760_INFI	Pass	0.97897	6.51326	IPC Normalized	NN	F	F	F	42.9952	56.25	IGT
A_4235	15	OID00533	P49771	Flt3L	0	Olink Inflammation	v.3024	Q-04835-003_SP222760_INFI	Pass	1.30216	7.94666	IPC Normalized	NN	F	F	F	42.9952	56.25	IGT
A_4235	15	OID00427	P35442	THBS2	0	Olink Cardiovascular II	v.5007	Q-04835-002_SP222759_CVDII	Pass	1.58521	6.17878	IPC Normalized	NN	F	F	F	42.9952	56.25	IGT
A_4235	15	OID01275	P55058	PLTP	0.06897	Olink Cardiometabolic	v.3603	Q-04835-001_SP222759_CAM	Pass	0.45574	0.12055	IPC Normalized	NN	F	F	F	42.9952	56.25	IGT
A_4235	15	OID00381	P35318	ADM	0	Olink Cardiovascular II	v.5007	Q-04835-002_SP222759_CVDII	Pass	2.31787	9.52947	IPC Normalized	NN	F	F	F	42.9952	56.25	IGT
A_4235	15	OID00508	Q13651	IL-10RA	0.41379	Olink Inflammation	v.3024	Q-04835-003_SP222760_INFI	Pass	0.42118	-0.13997	IPC Normalized	NN	F	F	F	42.9952	56.25	IGT
A_4235	15	OID00408	P21583	SCF	0	Olink Cardiovascular II	v.5007	Q-04835-002_SP222759_CVDII	Pass	1.37881	8.45057	IPC Normalized	NN	F	F	F	42.9952	56.25	IGT
A_4235	15	OID01230	P05362	ICAM1	0	Olink Cardiometabolic	v.3603	Q-04835-001_SP222759_CAM	Pass	1.13459	5.35273	IPC Normalized	NN	F	F	F	42.9952	56.25	IGT
A_4235	15	OID00483	Q9P0M4	IL-17C	0	Olink Inflammation	v.3024	Q-04835-003_SP222760_INFI	Pass	0.429	1.28525	IPC Normalized	NN	F	F	F	42.9952	56.25	IGT
A_4235	15	OID01258	P20023	CR2	0	Olink Cardiometabolic	v.3603	Q-04835-001_SP222759_CAM	Pass	0.78187	4.3047	IPC Normalized	NN	F	F	F	42.9952	56.25	IGT
A_4235	15	OID00504	Q99616	MCP-4	0	Olink Inflammation	v.3024	Q-04835-003_SP222760_INFI	Pass	2.09044	13.7344	IPC Normalized	NN	F	F	F	42.9952	56.25	IGT
A_4235	15	OID00511	P42702	LIF-R	0	Olink Inflammation	v.3024	Q-04835-003_SP222760_INFI	Pass	0.34378	2.0516	IPC Normalized	NN	F	F	F	42.9952	56.25	IGT
A_4235	15	OID00478	P13232	IL7	0.03448	Olink Inflammation	v.3024	Q-04835-003_SP222760_INFI	Pass	0.1965	1.10992	IPC Normalized	NN	F	F	F	42.9952	56.25	IGT
A_4235	15	OID00405	P78380	LOX-1	0	Olink Cardiovascular II	v.5007	Q-04835-002_SP222759_CVDII	Pass	2.01185	9.64642	IPC Normalized	NN	F	F	F	42.9952	56.25	IGT
A_4235	15	OID00518	Q9NZQ7	PD-L1	0	Olink Inflammation	v.3024	Q-04835-003_SP222760_INFI	Pass	0.94481	4.21267	IPC Normalized	NN	F	F	F	42.9952	56.25	IGT
A_4235	15	OID00433	P47992	XCL1	0	Olink Cardiovascular II	v.5007	Q-04835-002_SP222759_CVDII	Pass	0.76846	4.49905	IPC Normalized	NN	F	F	F	42.9952	56.25	IGT
A_4235	15	OID00454	P51161	GT	0	Olink Cardiovascular II	v.5007	Q-04835-002_SP222759_CVDII	Pass	1.2023	1.35481	IPC Normalized	NN	F	F	F	42.9952	56.25	IGT
A_4235	15	OID00500	P21583	SCF	0	Olink Inflammation	v.3024	Q-04835-003_SP222760_INFI	Pass	-0.04594	7.8946	IPC Normalized	NN	F	F	F	42.9952	56.25	IGT
A_4235	15	OID00475	P39905	GDNF	0	Olink Inflammation	v.3024	Q-04835-003_SP222760_INFI	Pass	0.27714	0.75388	IPC Normalized	NN	F	F	F	42.9952	56.25	IGT
A_4235	15	OID01232	P05543	SERPINA7	0	Olink Cardiometabolic	v.3603	Q-04835-001_SP222759_CAM	Pass	0.174	3.08756	IPC Normalized	NN	F	F	F	42.9952	56.25	IGT
A_4235	15	OID00521	O14788	TRANCE	0	Olink Inflammation	v.3024	Q-04835-003_SP222760_INFI	Pass	0.07188	4.83479	IPC Normalized	NN	F	F	F	42.9952	56.25	IGT
A_4235	15	OID00496	P09341	CXCL1	0	Olink Inflammation	v.3024	Q-04835-003_SP222760_INFI	Pass	0.55512	8.14939	IPC Normalized	NN	F	F	F	42.9952	56.25	IGT
A_4235	15	OID00457	Q9BYF1	ACE2	0	Olink Cardiovascular II	v.5007	Q-04835-002_SP222759_CVDII	Pass	0.60142	3.75934	IPC Normalized	NN	F	F	F	42.9952	56.25	IGT
A_4235	15	OID00549	P80075	MCP-2	0	Olink Inflammation	v.3024	Q-04835-003_SP222760_INFI	Pass	0.04757	8.94374	IPC Normalized	NN	F	F	F	42.9952	56.25	IGT
A_4235	15	OID00404	P09341	CXCL1	0	Olink Cardiovascular II	v.5007	Q-04835-002_SP222759_CVDII	Pass	2.61416	9.81204	IPC Normalized	NN	F	F	F	42.9952	56.25	IGT
A_4235	15	OID00523	P29460	IL-12B	0	Olink Inflammation	v.3024	Q-04835-003_SP222760_INFI	Pass	-0.2561	6.13923	IPC Normalized	NN	F	F	F	42.9952	56.25	IGT
A_4235	15	OID00411	P01833	PIgR	0	Olink Cardiovascular II	v.5007	Q-04835-002_SP222759_CVDII	Pass	1.31204	6.58833	IPC Normalized	NN	F	F	F	42.9952	56.25	IGT
A_4235	15	OID01219	O75015	FCGR3B	0	Olink Cardiometabolic	v.3603	Q-04835-001_SP222759_CAM	Pass	0.44182	2.34073	IPC Normalized	NN	F	F	F	42.9952	56.25	IGT
A_4235	15	OID00499	P30203	CD6	0	Olink Inflammation	v.3024	Q-04835-003_SP222760_INFI	Pass	-0.84096	4.17388	IPC Normalized	NN	F	F	F	42.9952	56.25	IGT
A_4235	15	OID00513	Q99731	CCL19	0	Olink Inflammation	v.3024	Q-04835-003_SP222760_INFI	Pass	0.05363	9.93414	IPC Normalized	NN	F	F	F	42.9952	56.25	IGT
A_4235	15	OID00534	P80162	CXCL6	0	Olink Inflammation	v.3024	Q-04835-003_SP222760_INFI	Pass	-0.55889	7.65029	IPC Normalized	NN	F	F	F	42.9952	56.25	IGT
A_4235	15	OID00434	Q14005	IL16	0	Olink Cardiovascular II	v.5007	Q-04835-002_SP222759_CVDII	Pass	0.33544	6.26977	IPC Normalized	NN	F	F	F	42.9952	56.25	IGT
A_4235	15	OID00547	P15018	LIF	0.96552	Olink Inflammation	v.3024	Q-04835-003_SP222760_INFI	Pass	0.37428	-0.8491	IPC Normalized	NN	F	F	F	42.9952	56.25	IGT
A_4235	15	OID00382	P29965	CD40-L	0	Olink Cardiovascular II	v.5007	Q-04835-002_SP222759_CVDII	Pass	0.87868	8.37689	IPC Normalized	NN	F	F	F	42.9952	56.25	IGT
A_4235	15	OID00476	Q9H5V8	CDCP1	0	Olink Inflammation	v.3024	Q-04835-003_SP222760_INFI	Pass	-0.30723	3.11133	IPC Normalized	NN	F	F	F	42.9952	56.25	IGT
A_4235	15	OID00409	Q14116	IL18	0	Olink Cardiovascular II	v.5007	Q-04835-002_SP222759_CVDII	Pass	1.84645	9.02686	IPC Normalized	NN	F	F	F	42.9952	56.25	IGT
A_4235	15	OID00516	Q8N6P7	IL-22 RA1	0.75862	Olink Inflammation	v.3024	Q-04835-003_SP222760_INFI	Pass	0.51757	1.02198	IPC Normalized	NN	F	F	F	42.9952	56.25	IGT
A_4235	15	OID00537	Q9NYY1	IL-20	0.96552	Olink Inflammation	v.3024	Q-04835-003_SP222760_INFI	Pass	0.6493	-0.1774	IPC Normalized	NN	F	F	F	42.9952	56.25	IGT
A_4235	15	OID00458	Q9BQ51	PD-L2	0	Olink Cardiovascular II	v.5007	Q-04835-002_SP222759_CVDII	Pass	2.36105	2.9728	IPC Normalized	NN	F	F	F	42.9952	56.25	IGT
A_4235	15	OID05547	P01579	IFN-gamma	0	Olink Inflammation	v.3024	Q-04835-003_SP222760_INFI	Pass	2.66671	6.30046	IPC Normalized	NN	F	F	F	42.9952	56.25	IGT
A_4235	15	OID00459	P07711	CTSL1	0	Olink Cardiovascular II	v.5007	Q-04835-002_SP222759_CVDII	Pass	1.3754	7.94062	IPC Normalized	NN	F	F	F	42.9952	56.25	IGT
A_4235	15	OID00524	Q13007	IL-24	0.89655	Olink Inflammation	v.3024	Q-04835-003_SP222760_INFI	Pass	1.34203	0.67305	IPC Normalized	NN	F	F	F	42.9952	56.25	IGT
A_4235	15	OID00406	O00182	Gal-9	0	Olink Cardiovascular II	v.5007	Q-04835-002_SP222759_CVDII	Pass	2.6985	9.17181	IPC Normalized	NN	F	F	F	42.9952	56.25	IGT
A_4235	15	OID00519	P01138	Beta-NGF	1	Olink Inflammation	v.3024	Q-04835-003_SP222760_INFI	Pass	1.80262	1.40721	IPC Normalized	NN	F	F	F	42.9952	56.25	IGT
A_4235	15	OID00386	Q9BWV1	BOC	0	Olink Cardiovascular II	v.5007	Q-04835-002_SP222759_CVDII	Pass	1.62696	3.26151	IPC Normalized	NN	F	F	F	42.9952	56.25	IGT
A_4235	15	OID00514	Q13261	IL-15RA	0.10345	Olink Inflammation	v.3024	Q-04835-003_SP222760_INFI	Pass	0.52358	0.58012	IPC Normalized	NN	F	F	F	42.9952	56.25	IGT
A_4235	15	OID00535	P02778	CXCL10	0	Olink Inflammation	v.3024	Q-04835-003_SP222760_INFI	Pass	0.29492	7.79835	IPC Normalized	NN	F	F	F	42.9952	56.25	IGT
A_4235	15	OID00435	Q99523	SORT1	0	Olink Cardiovascular II	v.5007	Q-04835-002_SP222759_CVDII	Pass	1.51286	8.76739	IPC Normalized	NN	F	F	F	42.9952	56.25	IGT
A_4235	15	OID00542	P25942	CD40	0	Olink Inflammation	v.3024	Q-04835-003_SP222760_INFI	Pass	0.1366	10.4227	IPC Normalized	NN	F	F	F	42.9952	56.25	IGT
A_4235	15	OID00522	P14210	HGF	0	Olink Inflammation	v.3024	Q-04835-003_SP222760_INFI	Pass	-0.03225	8.82719	IPC Normalized	NN	F	F	F	42.9952	56.25	IGT
A_4235	15	OID00497	Q969D9	TSLP	0.89655	Olink Inflammation	v.3024	Q-04835-003_SP222760_INFI	Pass	0.38571	-0.65553	IPC Normalized	NN	F	F	F	42.9952	56.25	IGT
A_4235	15	OID00543	O95760	IL33	0.96552	Olink Inflammation	v.3024	Q-04835-003_SP222760_INFI	Pass	1.41261	0.19936	IPC Normalized	NN	F	F	F	42.9952	56.25	IGT
A_4235	15	OID00517	Q13478	IL-18R1	0	Olink Inflammation	v.3024	Q-04835-003_SP222760_INFI	Pass	0.19912	7.0823	IPC Normalized	NN	F	F	F	42.9952	56.25	IGT
A_4235	15	OID00538	Q8IXJ6	SIRT2	0.06897	Olink Inflammation	v.3024	Q-04835-003_SP222760_INFI	Pass	0.25851	2.25431	IPC Normalized	NN	F	F	F	42.9952	56.25	IGT
A_4235	15	OID00385	Q76LX8	ADAM-TS13	0	Olink Cardiovascular II	v.5007	Q-04835-002_SP222759_CVDII	Pass	1.19456	6.74728	IPC Normalized	NN	F	F	F	42.9952	56.25	IGT
A_4235	15	OID00539	Q9NRJ3	CCL28	0	Olink Inflammation	v.3024	Q-04835-003_SP222760_INFI	Pass	-0.07638	2.04809	IPC Normalized	NN	F	F	F	42.9952	56.25	IGT
A_4235	15	OID00546	P05112	IL4	0.44828	Olink Inflammation	v.3024	Q-04835-003_SP222760_INFI	Pass	-0.44392	-0.45838	IPC Normalized	NN	F	F	F	42.9952	56.25	IGT
A_4235	15	OID00515	Q08334	IL-10RB	0	Olink Inflammation	v.3024	Q-04835-003_SP222760_INFI	Pass	0.83952	5.15714	IPC Normalized	NN	F	F	F	42.9952	56.25	IGT
A_4235	15	OID01213	Q8NFT8	DNER	0	Olink Inflammation	v.3024	Q-04835-003_SP222760_INFI	Pass	-0.06455	7.17777	IPC Normalized	NN	F	F	F	42.9952	56.25	IGT
A_4235	15	OID00520	P42830	CXCL5	0	Olink Inflammation	v.3024	Q-04835-003_SP222760_INFI	Pass	1.08368	10.9368	IPC Normalized	NN	F	F	F	42.9952	56.25	IGT
A_4235	15	OID00545	O95750	FGF-19	0	Olink Inflammation	v.3024	Q-04835-003_SP222760_INFI	Pass	1.02563	7.70985	IPC Normalized	NN	F	F	F	42.9952	56.25	IGT
A_4235	15	OID00384	P49763	PGF	0	Olink Cardiovascular II	v.5007	Q-04835-002_SP222759_CVDII	Pass	1.04061	7.26632	IPC Normalized	NN	F	F	F	42.9952	56.25	IGT
A_4235	15	OID00383	Q9NQ25	SLAMF7	0	Olink Cardiovascular II	v.5007	Q-04835-002_SP222759_CVDII	Pass	1.3959	3.14687	IPC Normalized	NN	F	F	F	42.9952	56.25	IGT
A_4235	15	OID00436	P31997	CEACAM8	0	Olink Cardiovascular II	v.5007	Q-04835-002_SP222759_CVDII	Pass	2.22301	6.8237	IPC Normalized	NN	F	F	F	42.9952	56.25	IGT
A_4235	15	OID00461	O14836	TNFRSF13B	0	Olink Cardiovascular II	v.5007	Q-04835-002_SP222759_CVDII	Pass	1.5917	10.2355	IPC Normalized	NN	F	F	F	42.9952	56.25	IGT
A_4235	15	OID00460	Q8IYS5	hOSCAR	0	Olink Cardiovascular II	v.5007	Q-04835-002_SP222759_CVDII	Pass	1.80681	10.7557	IPC Normalized	NN	F	F	F	42.9952	56.25	IGT
A_4235	15	OID00541	P80511	EN-RAGE	0	Olink Inflammation	v.3024	Q-04835-003_SP222760_INFI	Pass	-0.56005	5.29435	IPC Normalized	NN	F	F	F	42.9952	56.25	IGT
A_4235	15	OID00536	Q13541	4E-BP1	0	Olink Inflammation	v.3024	Q-04835-003_SP222760_INFI	Pass	0.5306	5.69092	IPC Normalized	NN	F	F	F	42.9952	56.25	IGT
A_4236	9	OID00480	P01137	LAP TGF-beta-1	0	Olink Inflammation	v.3024	Q-04835-003_SP222760_INFI	Pass	0.55337	7.32203	IPC Normalized	NN	F	F	F	35.9671	41.952	no
A_4236	9	OID00481	P00749	uPA	0	Olink Inflammation	v.3024	Q-04835-003_SP222760_INFI	Pass	0.71201	11.2638	IPC Normalized	NN	F	F	F	35.9671	41.952	no
A_4236	9	OID00413	P04179	SOD2	0	Olink Cardiovascular II	v.5007	Q-04835-002_SP222759_CVDII	Pass	1.79403	10.7043	IPC Normalized	NN	F	F	F	35.9671	41.952	no
A_4236	9	OID00397	Q9BQR3	PRSS27	0	Olink Cardiovascular II	v.5007	Q-04835-002_SP222759_CVDII	Pass	1.16115	9.3441	IPC Normalized	NN	F	F	F	35.9671	41.952	no
A_4236	9	OID00396	O14763	TRAIL-R2	0	Olink Cardiovascular II	v.5007	Q-04835-002_SP222759_CVDII	Pass	1.72382	6.38311	IPC Normalized	NN	F	F	F	35.9671	41.952	no
A_4236	9	OID00508	Q13651	IL-10RA	0.41379	Olink Inflammation	v.3024	Q-04835-003_SP222760_INFI	Pass	0.42118	1.13227	IPC Normalized	NN	F	F	F	35.9671	41.952	no
A_4236	9	OID00476	Q9H5V8	CDCP1	0	Olink Inflammation	v.3024	Q-04835-003_SP222760_INFI	Pass	-0.30723	6.43082	IPC Normalized	NN	F	F	F	35.9671	41.952	no
A_4236	9	OID00507	Q9GZV9	FGF-23	0.13793	Olink Inflammation	v.3024	Q-04835-003_SP222760_INFI	Pass	-0.25426	1.12305	IPC Normalized	NN	F	F	F	35.9671	41.952	no
A_4236	9	OID00511	P42702	LIF-R	0	Olink Inflammation	v.3024	Q-04835-003_SP222760_INFI	Pass	0.34378	3.13573	IPC Normalized	NN	F	F	F	35.9671	41.952	no
A_4236	9	OID00501	Q14116	IL18	0	Olink Inflammation	v.3024	Q-04835-003_SP222760_INFI	Pass	0.89294	11.8197	IPC Normalized	NN	F	F	F	35.9671	41.952	no
A_4236	9	OID00398	Q02763	TIE2	0	Olink Cardiovascular II	v.5007	Q-04835-002_SP222759_CVDII	Pass	1.54415	7.73064	IPC Normalized	NN	F	F	F	35.9671	41.952	no
A_4236	9	OID01247	P13591	NCAM1	0	Olink Cardiometabolic	v.3603	Q-04835-001_SP222759_CAM	Warning	0.15833	2.26346	IPC Normalized	NN	F	F	F	35.9671	41.952	no
A_4236	9	OID00388	P12931	SRC	0.06897	Olink Cardiovascular II	v.5007	Q-04835-002_SP222759_CVDII	Pass	4.2122	6.76476	IPC Normalized	NN	F	F	F	35.9671	41.952	no
A_4236	9	OID00416	Q9BUD6	SPON2	0	Olink Cardiovascular II	v.5007	Q-04835-002_SP222759_CVDII	Pass	1.03062	10.2625	IPC Normalized	NN	F	F	F	35.9671	41.952	no
A_4236	9	OID01253	P16871	IL7R	0.2069	Olink Cardiometabolic	v.3603	Q-04835-001_SP222759_CAM	Warning	-0.18418	0.62554	IPC Normalized	NN	F	F	F	35.9671	41.952	no
A_4236	9	OID00417	P01241	GH	0	Olink Cardiovascular II	v.5007	Q-04835-002_SP222759_CVDII	Pass	2.14291	6.98065	IPC Normalized	NN	F	F	F	35.9671	41.952	no
A_4236	9	OID00505	P51671	CCL11	0	Olink Inflammation	v.3024	Q-04835-003_SP222760_INFI	Pass	0.7788	6.74646	IPC Normalized	NN	F	F	F	35.9671	41.952	no
A_4236	9	OID00478	P13232	IL7	0.03448	Olink Inflammation	v.3024	Q-04835-003_SP222760_INFI	Pass	0.1965	1.92175	IPC Normalized	NN	F	F	F	35.9671	41.952	no
A_4236	9	OID00418	P19883	FS	0	Olink Cardiovascular II	v.5007	Q-04835-002_SP222759_CVDII	Pass	2.4815	12.6165	IPC Normalized	NN	F	F	F	35.9671	41.952	no
A_4236	9	OID00506	O43557	TNFSF14	0	Olink Inflammation	v.3024	Q-04835-003_SP222760_INFI	Pass	0.81204	5.73823	IPC Normalized	NN	F	F	F	35.9671	41.952	no
A_4236	9	OID00392	Q13043	STK4	0.13793	Olink Cardiovascular II	v.5007	Q-04835-002_SP222759_CVDII	Pass	1.71977	2.57251	IPC Normalized	NN	F	F	F	35.9671	41.952	no
A_4236	9	OID01228	P04070	PROC	0	Olink Cardiometabolic	v.3603	Q-04835-001_SP222759_CAM	Warning	-0.38474	3.41079	IPC Normalized	NN	F	F	F	35.9671	41.952	no
A_4236	9	OID00414	Q99895	CTRC	0	Olink Cardiovascular II	v.5007	Q-04835-002_SP222759_CVDII	Pass	2.90227	10.111	IPC Normalized	NN	F	F	F	35.9671	41.952	no
A_4236	9	OID00393	P35475	IDUA	0	Olink Cardiovascular II	v.5007	Q-04835-002_SP222759_CVDII	Pass	0.6752	6.26853	IPC Normalized	NN	F	F	F	35.9671	41.952	no
A_4236	9	OID00415	Q9GZV9	FGF-23	0.65517	Olink Cardiovascular II	v.5007	Q-04835-002_SP222759_CVDII	Pass	0.79513	1.42272	IPC Normalized	NN	F	F	F	35.9671	41.952	no
A_4236	9	OID00482	P05231	IL6	0	Olink Inflammation	v.3024	Q-04835-003_SP222760_INFI	Pass	0.41067	5.38511	IPC Normalized	NN	F	F	F	35.9671	41.952	no
A_4236	9	OID00509	P12034	FGF-5	0.06897	Olink Inflammation	v.3024	Q-04835-003_SP222760_INFI	Pass	0.87929	1.27035	IPC Normalized	NN	F	F	F	35.9671	41.952	no
A_4236	9	OID00477	Q9BZW8	CD244	0	Olink Inflammation	v.3024	Q-04835-003_SP222760_INFI	Pass	0.23077	5.06974	IPC Normalized	NN	F	F	F	35.9671	41.952	no
A_4236	9	OID00510	P03956	MMP-1	0	Olink Inflammation	v.3024	Q-04835-003_SP222760_INFI	Pass	1.05499	15.0133	IPC Normalized	NN	F	F	F	35.9671	41.952	no
A_4236	9	OID01297	Q8NHL6	LILRB1	0	Olink Cardiometabolic	v.3603	Q-04835-001_SP222759_CAM	Warning	-1.45298	1.66879	IPC Normalized	NN	F	F	F	35.9671	41.952	no
A_4236	9	OID01273	P46531	NOTCH1	0	Olink Cardiometabolic	v.3603	Q-04835-001_SP222759_CAM	Warning	0.05629	2.98471	IPC Normalized	NN	F	F	F	35.9671	41.952	no
A_4236	9	OID01286	Q14393	GAS6	0	Olink Cardiometabolic	v.3603	Q-04835-001_SP222759_CAM	Warning	1.59115	4.28652	IPC Normalized	NN	F	F	F	35.9671	41.952	no
A_4236	9	OID01238	P08581	MET	0	Olink Cardiometabolic	v.3603	Q-04835-001_SP222759_CAM	Warning	-0.22971	0.94771	IPC Normalized	NN	F	F	F	35.9671	41.952	no
A_4236	9	OID00512	Q9NSA1	FGF-21	0	Olink Inflammation	v.3024	Q-04835-003_SP222760_INFI	Pass	0.97897	8.45262	IPC Normalized	NN	F	F	F	35.9671	41.952	no
A_4236	9	OID01261	P22748	CA4	0	Olink Cardiometabolic	v.3603	Q-04835-001_SP222759_CAM	Warning	0.26775	0.95518	IPC Normalized	NN	F	F	F	35.9671	41.952	no
A_4236	9	OID00399	P13726	TF	0	Olink Cardiovascular II	v.5007	Q-04835-002_SP222759_CVDII	Pass	1.54337	5.53959	IPC Normalized	NN	F	F	F	35.9671	41.952	no
A_4236	9	OID00420	Q9UIB8	CD84	0	Olink Cardiovascular II	v.5007	Q-04835-002_SP222759_CVDII	Pass	2.29085	5.86165	IPC Normalized	NN	F	F	F	35.9671	41.952	no
A_4236	9	OID01225	P01034	CST3	0	Olink Cardiometabolic	v.3603	Q-04835-001_SP222759_CAM	Warning	1.49844	6.30111	IPC Normalized	NN	F	F	F	35.9671	41.952	no
A_4236	9	OID00502	Q13291	SLAMF1	0	Olink Inflammation	v.3024	Q-04835-003_SP222760_INFI	Pass	0.49363	3.32324	IPC Normalized	NN	F	F	F	35.9671	41.952	no
A_4236	9	OID01257	P19320	VCAM1	0	Olink Cardiometabolic	v.3603	Q-04835-001_SP222759_CAM	Warning	2.62381	5.27978	IPC Normalized	NN	F	F	F	35.9671	41.952	no
A_4236	9	OID01289	Q15113	PCOLCE	0	Olink Cardiometabolic	v.3603	Q-04835-001_SP222759_CAM	Warning	0.80671	4.91708	IPC Normalized	NN	F	F	F	35.9671	41.952	no
A_4236	9	OID00389	P18510	IL-1ra	0	Olink Cardiovascular II	v.5007	Q-04835-002_SP222759_CVDII	Pass	0.7338	7.44345	IPC Normalized	NN	F	F	F	35.9671	41.952	no
A_4236	9	OID00463	P41159	LEP	0	Olink Cardiovascular II	v.5007	Q-04835-002_SP222759_CVDII	Pass	1.9181	8.94558	IPC Normalized	NN	F	F	F	35.9671	41.952	no
A_4236	9	OID00504	Q99616	MCP-4	0	Olink Inflammation	v.3024	Q-04835-003_SP222760_INFI	Pass	2.09044	14.91	IPC Normalized	NN	F	F	F	35.9671	41.952	no
A_4236	9	OID01230	P05362	ICAM1	0	Olink Cardiometabolic	v.3603	Q-04835-001_SP222759_CAM	Warning	1.13459	7.92075	IPC Normalized	NN	F	F	F	35.9671	41.952	no
A_4236	9	OID01274	P49747	COMP	0	Olink Cardiometabolic	v.3603	Q-04835-001_SP222759_CAM	Warning	0.91922	6.06443	IPC Normalized	NN	F	F	F	35.9671	41.952	no
A_4236	9	OID00479	O00300	OPG	0	Olink Inflammation	v.3024	Q-04835-003_SP222760_INFI	Pass	0.88068	9.64132	IPC Normalized	NN	F	F	F	35.9671	41.952	no
A_4236	9	OID00419	Q04760	GLO1	0	Olink Cardiovascular II	v.5007	Q-04835-002_SP222759_CVDII	Pass	1.84265	8.59604	IPC Normalized	NN	F	F	F	35.9671	41.952	no
A_4236	9	OID01264	P24592	IGFBP6	0	Olink Cardiometabolic	v.3603	Q-04835-001_SP222759_CAM	Warning	0.31662	4.54457	IPC Normalized	NN	F	F	F	35.9671	41.952	no
A_4236	9	OID01283	Q13093	PLA2G7	0.2069	Olink Cardiometabolic	v.3603	Q-04835-001_SP222759_CAM	Warning	1.50471	2.74515	IPC Normalized	NN	F	F	F	35.9671	41.952	no
A_4236	9	OID00440	P10147	CCL3	0	Olink Cardiovascular II	v.5007	Q-04835-002_SP222759_CVDII	Pass	2.39374	9.66863	IPC Normalized	NN	F	F	F	35.9671	41.952	no
A_4236	9	OID01243	P11226	MBL2	0	Olink Cardiometabolic	v.3603	Q-04835-001_SP222759_CAM	Warning	-0.12303	7.49871	IPC Normalized	NN	F	F	F	35.9671	41.952	no
A_4236	9	OID00394	Q9Y6Q6	TNFRSF11A	0	Olink Cardiovascular II	v.5007	Q-04835-002_SP222759_CVDII	Pass	1.42303	6.31049	IPC Normalized	NN	F	F	F	35.9671	41.952	no
A_4236	9	OID01224	P01033	TIMP1	0	Olink Cardiometabolic	v.3603	Q-04835-001_SP222759_CAM	Warning	2.04226	5.02171	IPC Normalized	NN	F	F	F	35.9671	41.952	no
A_4236	9	OID00483	Q9P0M4	IL-17C	0	Olink Inflammation	v.3024	Q-04835-003_SP222760_INFI	Pass	0.429	2.19588	IPC Normalized	NN	F	F	F	35.9671	41.952	no
A_4236	9	OID01223	P00915	CA1	0	Olink Cardiometabolic	v.3603	Q-04835-001_SP222759_CAM	Warning	-0.56116	5.81383	IPC Normalized	NN	F	F	F	35.9671	41.952	no
A_4236	9	OID01295	Q6EMK4	VASN	0	Olink Cardiometabolic	v.3603	Q-04835-001_SP222759_CAM	Warning	-0.02093	1.05878	IPC Normalized	NN	F	F	F	35.9671	41.952	no
A_4236	9	OID00390	P05231	IL6	0	Olink Cardiovascular II	v.5007	Q-04835-002_SP222759_CVDII	Pass	1.81123	5.16465	IPC Normalized	NN	F	F	F	35.9671	41.952	no
A_4236	9	OID00464	P35218	CA5A	0	Olink Cardiovascular II	v.5007	Q-04835-002_SP222759_CVDII	Pass	1.94277	4.95105	IPC Normalized	NN	F	F	F	35.9671	41.952	no
A_4236	9	OID01256	P19021	PAM	0	Olink Cardiometabolic	v.3603	Q-04835-001_SP222759_CAM	Warning	-1.03302	1.41855	IPC Normalized	NN	F	F	F	35.9671	41.952	no
A_4236	9	OID01240	P0DOY2	IGLC2	0	Olink Cardiometabolic	v.3603	Q-04835-001_SP222759_CAM	Warning	0.74573	6.68478	IPC Normalized	NN	F	F	F	35.9671	41.952	no
A_4236	9	OID01288	Q14767	LTBP2	0.62069	Olink Cardiometabolic	v.3603	Q-04835-001_SP222759_CAM	Warning	0.93999	0.57028	IPC Normalized	NN	F	F	F	35.9671	41.952	no
A_4236	9	OID00513	Q99731	CCL19	0	Olink Inflammation	v.3024	Q-04835-003_SP222760_INFI	Pass	0.05363	13.5749	IPC Normalized	NN	F	F	F	35.9671	41.952	no
A_4236	9	OID01284	Q13332	PTPRS	0	Olink Cardiometabolic	v.3603	Q-04835-001_SP222759_CAM	Warning	-1.45373	-0.03038	IPC Normalized	NN	F	F	F	35.9671	41.952	no
A_4236	9	OID00400	Q9HB29	IL1RL2	0	Olink Cardiovascular II	v.5007	Q-04835-002_SP222759_CVDII	Pass	1.71481	5.22844	IPC Normalized	NN	F	F	F	35.9671	41.952	no
A_4236	9	OID00421	Q13219	PAPPA	0	Olink Cardiovascular II	v.5007	Q-04835-002_SP222759_CVDII	Pass	1.03063	1.53997	IPC Normalized	NN	F	F	F	35.9671	41.952	no
A_4236	9	OID01272	P42785	PRCP	0.27586	Olink Cardiometabolic	v.3603	Q-04835-001_SP222759_CAM	Warning	0.20945	1.06858	IPC Normalized	NN	F	F	F	35.9671	41.952	no
[truncated: 4,901 more rows]
